# Supplementary material for: Exercise rapidly alters proteomes in mice following spinal cord demyelination
Source: Sci Rep. 2021 Mar 31;11:7239. doi: 10.1038/s41598-021-86593-5 (PMC8012633; doi:10.1038/s41598-021-86593-5)
Supplement: Supplementary file 2 — Supplementary Tables. [file 41598_2021_86593_MOESM2_ESM.xlsx]

## Sheet: Index
Supplementary Table 1 | Shotgun proteomics peptides of tissue from mice under four different conditions: lysolecithin (LPC)-induced demyelination lesions with or without exercise, and naive with or without exercise. Proteins were identified without constraint by enzyme specificity rules during spectrum-to-sequence matching.
Supplementary Table 2 | Shotgun proteomics proteins of tissue from mice under four different conditions: lysolecithin (LPC)-induced demyelination lesions with or without exercise, and naive with or without exercise. Proteins were identified without constraint by enzyme specificity rules during spectrum-to-sequence matching.
Supplementary Table 3 | Shotgun proteomics peptides of sera from mice under four different conditions: lysolecithin (LPC)-induced demyelination lesions with or without exercise, and naive with or without exercise. Proteins were identified without constraint by enzyme specificity rules during spectrum-to-sequence matching.
Supplementary Table 4 | Shotgun proteomics proteins of sera from mice under four different conditions: lysolecithin (LPC)-induced demyelination lesions with or without exercise, and naive with or without exercise. Proteins were identified without constraint by enzyme specificity rules during spectrum-to-sequence matching.

## Sheet: Supplementary Table 1
Supplementary Table 1 | Shotgun proteomics peptides of tissue from mice under four different conditions: lysolecithin (LPC)-induced demyelination lesions with or without exercise, and naive with or without exercise. Proteins were identified without constraint by enzyme specificity rules during spectrum-to-sequence matching.
Peptide sequences were identified from the the mouse UniProt protein database using the Andromeda algorithm as implemented in the MaxQuant software (v.1.6.0.1) using an peptide FDR of 0.01. The mouse proteome was complemented by common contamination protein entries and reverse decoy sequences. Search parameters included a mass tolerance of 20 p.p.m. for the parent ion, 0.5 Da for the fragment ion…
Sequence	Modifications	Mass	Proteins IDs	Gene Names	Protein Names	Raw intensity LPC_ex_1	Raw intensity LPC_ex_2	Raw intensity LPC_ex_3	Raw intensity LPC_ex_4	Raw intensity LPC_ctrl_1	Raw intensity LPC_ctrl_2	Raw intensity LPC_ctrl_3	Raw intensity LPC_ctrl_4	Raw intensity Naive_ex_1	Raw intensity Naive_ex_2	Raw intensity Naive_ex_3	Raw intensity Naive_ex_4	Raw intensity Naice_ctrl_1	Raw intensity Naice_ctrl_2	Raw intensity Naice_ctrl_3	Raw intensity Naice_ctrl_4	Reporter intensity count LPC_ex_1	Reporter intensity count LPC_ex_2	Reporter intensity count LPC_ex_3	Reporter intensity count LPC_ex_4	Reporter intensity count LPC_ctrl_1	Reporter intensity count LPC_ctrl_2	Reporter intensity count LPC_ctrl_3	Reporter intensity count LPC_ctrl_4	Reporter intensity count naïve_ex_1	Reporter intensity count naïve_ex_2	Reporter intensity count naïve_ex_3	Reporter intensity count naïve_ex_4	Reporter intensity count naive_ctrl_1	Reporter intensity count naive_ctrl_2	Reporter intensity count naive_ctrl_3	Reporter intensity count naive_ctrl_4	Charges	PEP	Delta score	Reverse	Potential contaminant
AAAAAAAAAAAAAAAGAAGK	Unmodified	1467.78	E9QM38;P55012	Slc12a2	Solute carrier family 12 member 2	5812.4	3437.1	3672.7	7130.7	6478.5	3602.9	4762.5	8896.4	6710.2	5499.1	3589.4	2938	7625.2	4019.4	5942.1	4605.5	1	1	1	1	1	1	1	1	1	1	1	1	1	1	1	1	3	1.2795e-09	108.81
AAAAAAGPEMVR	Acetyl (N-term)	1155.57	P63085	Mapk1	Mitogen-activated protein kinase 1	0	0	0	0	0	0	0	0	0	0	0	0	0	0	0	0	0	0	0	0	0	0	0	0	0	0	0	0	0	0	0	0	2	0.0067879	24.868
AAADGDDSLYPIAVLIDELR	Acetyl (N-term)	2158.08	Q76MZ3;G3UXQ1	Ppp2r1a	Serine/threonine-protein phosphatase 2A 65 kDa regulatory subunit A alpha isoform	0	0	0	0	0	0	0	0	0	0	0	0	0	0	0	0	0	0	0	0	0	0	0	0	0	0	0	0	0	0	0	0	3	0.0047061	18.022
AAADLMTYCDAHACEDPLITPVPTSENPFR	Unmodified	3361.51	P63216	Gng3	Guanine nucleotide-binding protein G(I)/G(S)/G(O) subunit gamma-3	3126	0	0	4385.2	3636.1	0	0	2916.1	2397.6	0	0	0	3123.6	0	0	0	1	0	0	1	1	0	0	1	1	0	0	0	1	0	0	0	4	0.0056387	44.181
AAADSAGK	Unmodified	689.334	S4R2F3;Q8C8R3-2;Q8C8R3;Q8C8R3-5;S4R1J9;S4R2T7;Q8C8R3-4;S4R2R5	Ank2	Ankyrin-2	0	3084.1	0	0	0	1970.1	0	0	0	2698.7	0	2064.2	0	2130.1	0	1671.1	0	1	0	0	0	1	0	0	0	1	0	1	0	1	0	1	2	0.015416	39.974
AAAEVNQEYGLDPK	Unmodified	1503.72	P97807-2;P97807	Fh	Fumarate hydratase, mitochondrial	2033.2	0	15148	3685.5	1496.9	0	19208	4086.4	3261.6	0	15697	0	2938.1	0	20176	0	1	0	2	1	1	0	2	1	1	0	2	0	1	0	2	0	2;3	1.2026e-05	73.16
AAAFEQLQK	Unmodified	1004.53	Q9CZW5	Tomm70a	Mitochondrial import receptor subunit TOM70	0	12080	0	0	0	13428	0	0	0	13855	0	16346	0	14638	0	16338	0	3	0	0	0	3	0	0	0	3	0	3	0	3	0	3	2;3	0.00082888	73.792
AAALEAMK	Unmodified	803.421	Q60864	Stip1	Stress-induced-phosphoprotein 1	18977	7814.6	0	27826	23921	8471.1	0	32124	13535	7946.1	0	11414	19900	10518	0	10392	1	1	0	1	1	1	0	1	1	1	0	1	1	1	0	1	2	0.00086297	91.828
AAALEFLNR	Unmodified	1003.55	Q60864	Stip1	Stress-induced-phosphoprotein 1	17247	6363.4	8073.6	17755	17601	6645.9	11836	19690	11995	6541.8	8382.3	8065.7	14692	7805.5	10539	6598.5	1	1	1	1	1	1	1	1	1	1	1	1	1	1	1	1	2	0.0012872	96.119
AAANEQLTR	Unmodified	972.499	D3Z0L4;Q9D9P1;Q9CRB9	Chchd3	MICOS complex subunit Mic19	3798.3	2997.2	3263.5	6948.8	4519.9	1126	4292	5334.4	3686.5	2005	2457.3	3459.5	3548.9	2205.9	5063.6	2476.1	1	1	1	1	1	1	1	1	1	1	1	1	1	1	1	1	2	0.0029086	46.345
AAAPAPEEEMDECEQALAAEPK	Unmodified	2356.02	Q9D8N0	Eef1g	Elongation factor 1-gamma	7160.5	0	1964.7	8708	7920.4	0	2185.6	10509	4899.8	0	1559.7	0	6645.6	0	2077.4	0	2	0	1	2	2	0	1	2	2	0	1	0	2	0	1	0	3	0.00016263	59.699
AAAQGLGSNQNAVK	4 Deamidation (NQ)	1331.62	A0A0A6YVU9;A0A0R4J0K6;Q91VA3-2;Q91VA3	Capn8	Calpain-8	0	0	0	0	0	4783.4	0	0	0	1303.2	0	1549.5	0	2623.8	0	6672.3	0	0	0	0	0	1	0	0	0	1	0	1	0	1	0	1	2	0.033872	25.006
AAAQLLQSQAQQSGAQQTK	Unmodified	1956	A0A0J9YTY0;A0A0J9YUL3;Q8C1B7-3;Q8C1B7-2;Q8C1B7	Sept11	Septin-11	3635.7	3905.2	1607.4	3901.8	2496.6	3347.6	3211.2	3556.6	2264.9	3991.3	3003.8	4682.8	3522.8	4212.7	3543	3089	1	2	1	1	1	2	1	1	1	2	1	2	1	2	1	2	3	2.7393e-15	128.59
AAASEGVQVK	Unmodified	958.508	Q9Z2D6;Q9Z2D6-2	Mecp2	Methyl-CpG-binding protein 2	0	3363.5	3854.3	0	0	1245.5	3918.4	0	0	2605.4	3748.1	2636.3	0	1624.3	4128.4	2951.3	0	1	1	0	0	1	1	0	0	1	1	1	0	1	1	1	2	4.265e-05	58.4
AAASQEK	Unmodified	703.35	Q9Z1W9	Stk39	STE20/SPS1-related proline-alanine-rich protein kinase	4380.6	4081.1	7363.9	5601.9	3795.4	5044.4	6077.9	3639.8	3892.5	4720.1	9897.5	5658.1	5122.6	7266.1	6943.8	6739.5	1	1	2	1	1	1	2	1	1	1	2	1	1	1	2	1	2	0.017678	38.694
AAASTDYYK	Unmodified	988.45	P35486	Pdha1	Pyruvate dehydrogenase E1 component subunit alpha, somatic form, mitochondrial	15986	7602	7000.3	15677	13288	4900.3	7114.7	18480	9707.9	6699.9	7228.3	9002.2	14160	8367.2	8861.6	5317.7	1	1	1	1	1	1	1	1	1	1	1	1	1	1	1	1	2	0.00073576	104.3
AAATQPDGK	Unmodified	857.424	Q78PY7;Q3TJ56;E9Q3E9	Snd1	Staphylococcal nuclease domain-containing protein 1	0	0	0	0	0	0	0	0	0	0	0	0	0	0	0	0	0	0	0	0	0	0	0	0	0	0	0	0	0	0	0	0	2	0.039362	38.649
AAAVGTANK	Unmodified	801.434	Q64727	Vcl	Vinculin	0	5240.6	0	0	0	4397.9	0	0	0	6474.3	0	6493.2	0	6757.5	0	5907.3	0	1	0	0	0	1	0	0	0	1	0	1	0	1	0	1	2	0.00055689	89.544
AAAVPVEFK	Unmodified	930.517	Q91VA7	Idh3b	Isocitrate dehydrogenase [NAD] subunit, mitochondrial	53471	22282	22104	69029	51613	21304	28127	68532	25010	24201	22895	25664	50828	22603	29640	23350	1	1	1	1	1	1	1	1	1	1	1	1	1	1	1	1	2	0.00031178	131.13
AAAVTLK	Unmodified	672.417	Q8BKZ9	Pdhx	Pyruvate dehydrogenase protein X component, mitochondrial	0	9915.2	15868	0	0	6557.5	19810	0	0	12746	14277	8791.5	0	9872.7	17471	13044	0	1	1	0	0	1	1	0	0	1	1	1	0	1	1	1	2	0.010779	41.839
AACEQLHQQQQQQQEETTAATLLLQGEEEGEED	Unmodified	3768.67	P42669	Pura	Transcriptional activator protein Pur-alpha	0	0	0	0	0	0	0	1204	0	0	0	0	918.85	0	0	0	0	0	0	0	0	0	0	1	0	0	0	0	1	0	0	0	3	1.1545e-07	79.409
AACLCFR	Unmodified	896.4	I1E4X7;Q9JI46;H3BLR8;P0C028;P0C027;Q8R2U6	Nudt3;Nudt11;Nudt10;Nudt4	Diphosphoinositol polyphosphate phosphohydrolase 1;Diphosphoinositol polyphosphate phosphohydrolase 3-beta;Diphosphoinositol polyphosphate phosphohydrolase 3-alpha;Diphosphoinositol polyphosphate phosphohydrolase 2	6128.7	6981.5	8218.2	6713.4	6206.2	5173.7	6497.8	5969.3	4245	5445.2	6800.5	5300.4	9515.1	6571.4	7600	8071.5	1	1	1	1	1	1	1	1	1	1	1	1	1	1	1	1	2	0.029833	54.751
AACNGPYDGK	Unmodified	1051.44	Q9CPV4;E9Q197;Q9CPV4-2;Q9CPV4-3;F6ZTG3;F7BB55	Glod4	Glyoxalase domain-containing protein 4	3542.2	2927.5	0	3210.4	2455.7	2373.2	0	4135.6	2227.9	2367.5	0	2925.8	3512.6	2850.1	0	2896.7	1	1	0	1	1	1	0	1	1	1	0	1	1	1	0	1	2	6.8418e-06	77.075
AACYTK	Unmodified	712.321	Q60864	Stip1	Stress-induced-phosphoprotein 1	0	13077	0	0	0	13116	0	0	0	12591	0	16259	0	13749	0	14127	0	1	0	0	0	1	0	0	0	1	0	1	0	1	0	1	2	0.039585	43.321
AADEDELK	Unmodified	889.403	J3QQ16;A0A087WS16;E9PWQ3;D3YWD1	Col6a3		0	0	7277.4	0	0	0	6592	0	0	0	6414.6	0	0	0	1960	0	0	0	1	0	0	0	1	0	0	0	1	0	0	0	1	0	2	0.0021397	30.585
AADEEK	Unmodified	661.292	Q3UGR5;Q6A028	Hdhd2;Swap70	Haloacid dehalogenase-like hydrolase domain-containing protein 2;Switch-associated protein 70	6904.3	0	7008	12138	8285.2	0	8780.6	10198	6162	0	6815.8	0	7427.8	0	8171.3	0	1	0	1	1	1	0	1	1	1	0	1	0	1	0	1	0	2	0.042383	32.295
AADEVAEGK	Unmodified	888.419	P97807-2;P97807	Fh	Fumarate hydratase, mitochondrial	12670	4051.4	8010.8	19011	16040	3122.6	10300	20967	10294	3033.4	6925.8	5609.8	13089	5037.2	7129.9	3850.6	1	1	1	1	1	1	1	1	1	1	1	1	1	1	1	1	2	0.00051439	73.137
AADISQWAGPLCLQEVDEPPQHALR	Acetyl (N-term)	2842.37	P70296;D3Z1V4;D6RHS6	Pebp1	Phosphatidylethanolamine-binding protein 1;Hippocampal cholinergic neurostimulating peptide	0	1845.8	1634.2	5082.5	1810.3	0	2880	3910.2	0	0	1374.5	1458.2	3043.1	0	2159.8	0	0	1	1	1	1	0	1	1	0	0	1	1	1	0	1	0	3	2.7148e-29	145.02
AADKDTCFSTEGPNLVTR	Unmodified	1980.92	P07724	Alb	Serum albumin	41182	6392.3	26174	24167	54352	5566.7	48691	41804	30423	5084.1	34042	11885	20223	3891.8	21235	4539.5	1	1	1	1	1	1	1	1	1	1	1	1	1	1	1	1	3	8.1648e-14	144.02
AADLGQIPDVDIDSDGVFK	Acetyl (N-term)	2015.97	Q9DAK9	Phpt1	14 kDa phosphohistidine phosphatase	0	0	0	0	0	0	1723.5	0	0	0	0	0	0	0	1274.9	0	0	0	0	0	0	0	1	0	0	0	0	0	0	0	1	0	2;3	0.00080812	48.101
AADLLYAMCDR	Unmodified	1297.58	P17426-2;P17426	Ap2a1	AP-2 complex subunit alpha-1	10735	4351.3	6415	9849.9	7531.7	4210.5	7400.7	11302	7911.3	5332.5	4684.8	4466.7	8729.3	5818.4	6670.5	4785.6	2	1	1	2	2	1	1	2	2	1	1	1	1	1	1	1	2;3	0.0010065	67.867
AADQYKPK	Unmodified	919.476	A0A0U1RNJ1;P19096	Fasn	Fatty acid synthase;[Acyl-carrier-protein] S-acetyltransferase;[Acyl-carrier-protein] S-malonyltransferase;3-oxoacyl-[acyl-carrier-protein] synthase;3-oxoacyl-[acyl-carrier-protein] reductase;3-hydroxyacyl-[acyl-carrier-protein] dehydratase;Enoyl-[acyl-carrier-protein] reductase;Oleoyl-[acyl-carrier-protein] hydrolase	21584	0	17382	23610	20877	0	19161	25831	15298	0	14584	0	18007	0	15191	0	1	0	1	1	1	0	1	1	1	0	1	0	1	0	1	0	3	0.026311	27.404
AADTNEVVK	Unmodified	945.477	Q7TNC9;Q3TZT4;E9QAS7	Inpp5a		0	0	5393.1	0	0	0	10728	0	0	0	6186	0	0	0	8750.9	0	0	0	1	0	0	0	1	0	0	0	1	0	0	0	1	0	2	0.019535	5.3746
AADVHEVR	Unmodified	895.451	P52480;P52480-2	Pkm	Pyruvate kinase PKM	2176.6	0	0	3118.8	2476.9	0	0	2660.3	1232.2	0	0	0	1648	0	0	0	1	0	0	1	1	0	0	1	1	0	0	0	1	0	0	0	2	0.034755	53.133
AAEAGVTEEQYGYLGTSAK	Unmodified	1943.91	P14873	Map1b	Microtubule-associated protein 1B;MAP1B heavy chain;MAP1 light chain LC1	0	0	3313.7	0	0	0	3815.1	0	0	0	3426.4	0	0	0	3990.2	0	0	0	1	0	0	0	1	0	0	0	1	0	0	0	1	0	3	0.0016206	45.342
AAEDLFVNIR	Unmodified	1146.6	A2AS98;P28660-2;P28660	Nckap1	Nck-associated protein 1	4356.9	2510	4400.4	5388	4219.2	3248.6	6397.4	7726.5	5566.4	3415.1	3640.5	4031	4971.5	3554.9	5286.8	3053.7	1	1	1	1	1	1	1	1	1	1	1	1	1	1	1	1	2	0.0025986	39.779
AAEDSNLISGFGVAEGSEK	Unmodified	1879.88	Q3UHJ0-2;Q3UHJ0	Aak1	AP2-associated protein kinase 1	0	0	2691.5	0	0	0	3621.8	0	0	0	2926.4	0	0	0	3052.7	0	0	0	1	0	0	0	1	0	0	0	1	0	0	0	1	0	3	0.019532	26.464
AAEDYGVIK	Unmodified	964.487	P37804;A0A1L1STN8	Tagln	Transgelin	16043	3334.6	9039.2	11635	11108	4029	13790	17558	7176	3048.6	8212.1	3319.8	10393	3252.4	3982.9	5212	1	1	1	1	1	1	1	1	1	1	1	1	1	1	1	1	2	0.00054673	98
AAEEAK	Unmodified	617.302	P26043;Q99K85;Q3U6K9;E9Q6P1	Rdx;Psat1	Radixin;Phosphoserine aminotransferase	11246	0	0	14204	11260	0	0	16754	8042.3	0	0	0	14300	0	0	0	1	0	0	1	1	0	0	1	1	0	0	0	1	0	0	0	2	0.041591	4.8708
AAEEAR	Unmodified	645.308	P31650	Slc6a11	Sodium- and chloride-dependent GABA transporter 3	0	0	3268.3	0	0	0	4215.7	0	0	0	3719.8	0	0	0	5209.2	0	0	0	1	0	0	0	1	0	0	0	1	0	0	0	1	0	2	0.047851	2.8499
AAEEVEAK	Unmodified	845.413	D3Z0L4;Q9D9P1;Q9CRB9;F6QFL0	Chchd3	MICOS complex subunit Mic19	8795.7	0	12276	11705	9322.8	0	14119	10430	5586.4	0	6244.7	0	8047.2	0	7040.8	0	1	0	1	1	1	0	1	1	1	0	1	0	1	0	1	0	2	0.0051188	30.319
AAEEVK	Unmodified	645.333	P31786;Q4VWZ5;M0QWU8	Dbi	Acyl-CoA-binding protein	0	18717	26029	0	0	16381	32210	0	0	15867	16751	13230	0	16801	22145	17179	0	1	1	0	0	1	1	0	0	1	1	1	0	1	1	1	2	0.040258	5.5122
AAEEVKR	Unmodified	801.434	P31786;Q4VWZ5;M0QWU8	Dbi	Acyl-CoA-binding protein	67173	53179	0	85622	75468	52234	0	75605	55810	53265	0	39898	79241	56928	0	67283	1	1	0	1	1	1	0	1	1	1	0	1	1	1	0	1	3	0.00767	50.503
AAELIANSLATAGDGLIELR	Unmodified	1997.08	P67778	Phb	Prohibitin	0	0	0	2198.2	1143.8	0	0	1510.2	986.5	0	0	0	2411.1	0	0	0	0	0	0	1	1	0	0	1	1	0	0	0	1	0	0	0	3	8.3252e-08	99.648
AAELLAR	Unmodified	742.434	Q9Z1W8	Atp12a	Potassium-transporting ATPase alpha chain 2	14108	0	5442.2	13671	11321	0	7202	15343	10061	0	7039.5	0	11427	0	7517.7	0	1	0	1	1	1	0	1	1	1	0	1	0	1	0	1	0	2	0.017276	0
AAEQMSTLPIDAPSPLENLEQK	Unmodified	2381.18	P27546;P27546-2;P27546-3;A0A0G2JFH2	Map4	Microtubule-associated protein 4	3450	0	0	4406	4048.6	0	0	4875.5	3171.3	0	0	0	3945.6	0	0	0	1	0	0	1	1	0	0	1	1	0	0	0	1	0	0	0	3	0.0034202	38.178
AAESSAMAATEK	Unmodified	1165.53	Q9Z1P6	Ndufa7	NADH dehydrogenase [ubiquinone] 1 alpha subcomplex subunit 7	3882.9	0	6392.6	2957.3	3582.9	0	6271.7	4771	3274.8	0	6726.3	0	3628.4	0	7302.2	0	1	0	2	1	1	0	2	1	1	0	2	0	1	0	2	0	2	4.203e-05	100.42
AAEVESVK	Unmodified	831.434	P27546;P27546-2;P27546-3	Map4	Microtubule-associated protein 4	15992	5638.1	9177.7	15823	16066	4792.9	10881	16651	13789	8992.8	10339	8153	17347	8519.9	11447	9432.7	1	2	1	1	1	2	1	1	1	2	1	2	1	2	1	2	2	0.0025578	55.037
AAEVYGVR	Unmodified	863.45	Q9R1Q8	Tagln3	Transgelin-3	13452	6962.3	7537.4	15991	11324	8258.6	9124.6	11590	11931	7654.5	9129.3	9490.9	12983	7408.4	8112.6	8683.1	1	1	1	1	1	1	1	1	1	1	1	1	1	1	1	1	2	0.001521	57.102
AAFDDAIAELDTLSEESYK	Unmodified	2086.96	P62259	Ywhae	14-3-3 protein epsilon	16628	1698.4	7369.1	29768	21988	1616.7	10318	27679	5000.6	2262.1	6375.8	1898.4	14427	958.91	7780.7	2286.4	2	1	1	2	2	1	1	2	1	1	1	1	2	1	1	1	2;3	1.2695e-15	157.08
AAFGLSEAGFNTACLTK	Unmodified	1756.85	Q8K2B3	Sdha	Succinate dehydrogenase [ubiquinone] flavoprotein subunit, mitochondrial	22057	0	1300.2	21720	44702	0	1129.7	26506	22852	0	1604.1	0	22831	0	1986.7	0	1	0	1	1	1	0	1	1	1	0	1	0	1	0	1	0	2;3	0.00015348	37.15
AAFQLGSPWR	Unmodified	1131.58	P47738;A0A0G2JEU1;D3YYF3	Aldh2	Aldehyde dehydrogenase, mitochondrial	0	8897.3	0	0	0	7808.7	0	0	0	10210	0	8711.3	0	9238.5	0	20208	0	1	0	0	0	1	0	0	0	1	0	1	0	1	0	1	2	0.0086893	35.377
AAFTAGR	Unmodified	692.361	Q8BGB7;Q8BGB7-2	Enoph1	Enolase-phosphatase E1	17573	0	0	25130	22131	0	0	26674	14270	0	0	0	17817	0	0	0	1	0	0	1	1	0	0	1	1	0	0	0	1	0	0	0	2	0.022867	47.435
AAGAEEYAQQEVVK	Unmodified	1491.72	P16330;P16330-2	Cnp	2',3'-cyclic-nucleotide 3'-phosphodiesterase	25668	11603	34324	39823	35619	8160.5	36484	46440	14437	10036	27402	12466	26303	10062	25264	13547	2	2	2	2	2	2	2	2	2	2	2	2	2	2	2	2	2;3	4.4464e-17	134.92
AAGAEEYAQQEVVKR	Unmodified	1647.82	P16330;P16330-2	Cnp	2',3'-cyclic-nucleotide 3'-phosphodiesterase	28176	4599.4	13184	31911	22284	5763	16966	16111	72641	7812.2	25214	6877.8	46719	7263.5	22278	10683	1	1	1	1	1	1	1	1	1	1	1	1	1	1	1	1	3	2.1993e-53	244.06
AAGAGK	Unmodified	473.26	P10126;J3QNE8;G5E832;D3YTR0;Q5I012-4;Q5I012-3;Q5I012-2;Q5I012;Q9Z1K7	Eef1a1;Slc38a10;Apc2	Elongation factor 1-alpha 1;Putative sodium-coupled neutral amino acid transporter 10;Adenomatous polyposis coli protein 2	22380	23496	19479	22935	21148	18877	28200	30013	13011	18563	16756	24912	16785	19415	14587	23933	1	1	1	1	1	1	1	1	1	1	1	1	1	1	1	1	2	0.042931	25.847
AAGALLAR	Unmodified	741.45	O09172;A0A0G2JDI4	Gclm	Glutamate--cysteine ligase regulatory subunit	16128	0	0	19483	17707	0	0	27450	15411	0	0	0	19140	0	0	0	1	0	0	1	1	0	0	1	1	0	0	0	1	0	0	0	2	0.037694	6.8525
AAGCDFNNVVK	Unmodified	1193.55	P52760	Hrsp12	Ribonuclease UK114	7363.9	1734.2	0	9204.1	8131.7	2750.5	0	10531	6708.5	3983.8	0	3722.7	8261	2636.7	0	3810.4	1	1	0	1	1	1	0	1	1	1	0	1	1	1	0	1	2;3	0.0041327	64.014
AAGDETGAK	Unmodified	818.377	P97351	Rps3a	40S ribosomal protein S3a	1842.1	0	4207.3	2813.9	1456.2	0	5070.9	2877.1	1764.2	0	2367.1	0	1617.6	0	3356.1	0	1	0	1	1	1	0	1	1	1	0	1	0	1	0	1	0	2	0.0037374	38.727
AAGGAK	Unmodified	473.26	P43274	Hist1h1e	Histone H1.4	0	18985	0	0	0	14873	0	0	0	15180	0	22453	0	17358	0	15441	0	1	0	0	0	1	0	0	0	1	0	1	0	1	0	1	2	0.051421	24.228
AAGPLESSGK	Unmodified	915.466	A2AVJ7;Q99PL5	Rrbp1	Ribosome-binding protein 1	0	0	2453.3	0	0	0	5511.6	0	0	0	2367.6	0	0	0	2388.8	0	0	0	1	0	0	0	1	0	0	0	1	0	0	0	1	0	2	0.00044926	42.861
AAGSLLTDECR	Unmodified	1191.56	Q922B1	Macrod1	O-acetyl-ADP-ribose deacetylase MACROD1	0	0	3913.2	0	0	0	6229.9	0	0	0	4264.6	0	0	0	5538.4	0	0	0	1	0	0	0	1	0	0	0	1	0	0	0	1	0	2	0.00030535	83.396
AAGTATAK	Unmodified	689.371	P43274	Hist1h1e	Histone H1.4	10390	3817.3	0	14352	10240	4435.7	0	12427	6777.4	4767.9	0	5500.9	12454	4362.7	0	4998	1	1	0	1	1	1	0	1	1	1	0	1	1	1	0	1	2	0.0046879	82.679
AAGTLYTYPENWR	Acetyl (N-term)	1582.74	Q9D8N0	Eef1g	Elongation factor 1-gamma	3768.2	0	0	6031.9	4750	0	0	5022.8	3522.2	0	0	0	3371.9	0	0	0	1	0	0	1	1	0	0	1	1	0	0	0	1	0	0	0	2	9.2084e-06	89.234
AAGYTSTDK	Unmodified	912.419	E9PV14	Epb4.1l1		2191.4	0	2861.1	3329.2	2229.6	0	2456.7	2678.1	1185.3	0	1488.1	0	2466.9	0	2434.6	0	1	0	1	1	1	0	1	1	1	0	1	0	1	0	1	0	2	0.011526	52.28
AAHVFFTDSCPDALFNELVK	Unmodified	2280.09	O08599;A0A140LHJ4;O08599-2	Stxbp1	Syntaxin-binding protein 1	16133	10581	0	28133	18901	8971.8	0	28336	15055	11050	0	13619	23867	10818	0	12476	2	1	0	2	2	1	0	2	2	1	0	1	2	1	0	1	3;4	5.2023e-19	153.06
AAIAAAAAAAAAK	Unmodified	1040.6	Q9CR57	Rpl14	60S ribosomal protein L14	7217.9	4601.1	7784.5	9816.2	7576.3	5157.1	7992.9	9374.6	6611.2	5153.5	6470.5	4774.7	8123	5216.5	9450.5	6292.3	1	1	1	1	1	1	1	1	1	1	1	1	1	1	1	1	3	0.00049731	75.471
AAICSGK	Unmodified	705.348	P16858;A0A0A0MQF6;S4R1W1;S4R1N5	Gapdh;Gm3839	Glyceraldehyde-3-phosphate dehydrogenase	15092	63558	53054	18675	12907	52610	62071	16427	12347	65909	42763	60464	11703	55221	39416	65804	1	2	1	1	1	2	1	1	1	2	1	2	1	2	1	2	2	0.011108	69.848
AAIDWFDGK	Unmodified	1021.49	G3UXT7;Q8CFQ9;P56959;F6QCI0;Q8BQ46	Fus;Taf15	RNA-binding protein FUS	0	8168.3	0	0	0	8470	0	0	0	6572.8	0	10138	0	5438	0	7940.2	0	1	0	0	0	1	0	0	0	1	0	1	0	1	0	1	2	0.0013751	22.587
AAIENYVLTYK	Unmodified	1283.68	Q8BYI9;Q8BYI9-2	Tnr	Tenascin-R	17916	3462.2	7142.9	17350	14872	4056.7	10171	17594	16442	5759.4	7434.5	6421.6	20537	6478.3	8247.9	7866.9	2	1	1	2	2	1	1	2	2	1	1	1	2	1	1	1	2;3	7.3908e-05	120.35
AAIISAEGDSK	Unmodified	1060.54	P67778	Phb	Prohibitin	19638	8373	4932.9	25068	22260	9328.2	6343.3	27203	18086	11942	6537.3	10442	18685	11482	7427.1	12847	2	2	1	2	2	2	1	2	2	2	1	2	2	2	1	2	2;3	3.6778e-06	151.34
AAKDEVSESR	Unmodified	1090.53	P08551	Nefl	Neurofilament light polypeptide	33605	4300.1	19574	32872	34298	6546.7	24689	25569	60762	5903.4	29074	5151.7	46842	6753.3	26443	8592	1	1	1	1	1	1	1	1	1	1	1	1	1	1	1	1	3	0.00017281	96.351
AAKDEVSESRR	Unmodified	1246.63	P08551	Nefl	Neurofilament light polypeptide	5969.3	0	8363.8	5748.7	6243	0	5928.6	4088	29183	0	9690.4	0	10208	0	7880.6	0	1	0	1	1	1	0	1	1	1	0	1	0	1	0	1	0	4	0.026062	43.482
AALAGGTTMIIDHVVPEPESSLTEAYEK	Unmodified	2928.44	E9PWE8;Q3TT92;Q62188	Dpysl3	Dihydropyrimidinase-related protein 3	2634.5	851.65	7070.4	4575.6	2882.3	1711.6	8730.2	3464	2357.9	1786.3	7159.4	1668.1	3216.2	1742	8077.6	3158	1	1	2	1	1	1	2	1	1	1	2	1	1	1	3	1	3;4	4.8824e-14	106.92
AALAGGTTMIIDHVVPEPGTSLLAAFDQWR	Unmodified	3136.6	O08553	Dpysl2	Dihydropyrimidinase-related protein 2	6352.4	0	2983.9	8257.2	6787.1	0	3772.9	7484	6305.8	0	2184.8	0	6212.6	0	3902.9	0	2	0	2	2	2	0	2	2	2	0	1	0	2	0	2	0	3;4	4.7184e-50	212.83
AALAHSEIATTQAASTK	Unmodified	1669.86	Q9QXS1-15;Q9QXS1-10;Q9QXS1-9;Q9QXS1-12;Q9QXS1-11;Q9QXS1-13;Q9QXS1-5;Q9QXS1-3;Q9QXS1-16;Q9QXS1-4;Q9QXS1-14;Q9QXS1-6;Q9QXS1-7;Q9QXS1-8;Q9QXS1-2;Q9QXS1;E9Q3W4;F6R059	Plec	Plectin	8952.4	1838.6	2478.1	10461	8840.4	1699.3	4126.4	10221	7315.9	2645.4	3086.9	3088.8	7893.8	3389.2	3254.6	1775.1	2	1	1	2	2	1	1	2	2	1	1	1	2	1	1	1	3	1.2571e-11	140.2
AALAIQGK	Unmodified	770.465	Q6W8Q3	Pcp4l1	Purkinje cell protein 4-like protein 1	18461	10929	14310	26159	20695	9142.2	20628	25819	20987	10599	15161	11476	21372	11596	16796	12595	1	1	1	1	1	1	1	1	1	1	1	1	1	1	1	1	2	0.00074824	57.37
AALAPLPPLPAQFK	Acetyl (N-term)	1474.85	Q9CR26;F8WJC2	Vta1	Vacuolar protein sorting-associated protein VTA1 homolog	0	0	902.48	1164.6	1029.7	0	0	0	1103	0	967.64	0	0	0	834.64	0	0	0	1	1	1	0	0	0	1	0	1	0	0	0	1	0	2;3	0.00047199	50.7
AALAQAADCEVEQWNSDDPIPR	Unmodified	2455.11	D6REG4;Q91Z53	Grhpr	Glyoxylate reductase/hydroxypyruvate reductase	5261.6	0	1837.3	7559.9	6769.4	0	1929.1	9113.3	5830.4	0	1000.7	0	8194.1	0	1586.4	0	2	0	1	2	2	0	1	2	2	0	1	0	2	0	1	0	3	6.0953e-08	93.021
AALCAVHVIR	Unmodified	1108.62	Q8CBB7;P22892	Ap1g1	AP-1 complex subunit gamma-1	7291.6	5045.5	0	9089.8	9274.7	4752.7	0	11517	9000.1	5709	0	5489.8	10748	4101.5	0	6070.8	1	1	0	1	1	1	0	1	1	1	0	1	1	1	0	1	3	0.00079718	72.758
AALCHFCIDMLNAK	Unmodified	1662.77	Q9DB05	Napa	Alpha-soluble NSF attachment protein	11438	0	8157.9	13104	12495	0	9648.9	15942	8396.5	0	6586.3	0	10197	0	9466.9	0	1	0	1	1	1	0	1	1	1	0	1	0	1	0	1	0	3	0.00035458	80.69
AALCHFIVDELNAK	Unmodified	1599.81	P28663	Napb	Beta-soluble NSF attachment protein	14509	4339.2	5529.3	15916	13765	4311.8	7656.8	15952	12933	6096.8	6392.6	5973.2	15361	5298	9185.5	5666.3	1	1	1	1	1	1	1	1	1	1	1	1	1	1	1	1	3	1.3275e-07	114.67
AALDGTPGMIGYGMAK	Unmodified	1551.74	Q8BVI4;A0A0G2JGJ1;D3YWR7;A0A0G2JGY0;D3Z1A1	Qdpr	Dihydropteridine reductase	0	6630.6	4315.8	0	0	5990.7	5860.6	0	0	6325.7	4201.7	5279.6	0	5727.5	5712.3	6125	0	2	1	0	0	2	1	0	0	2	1	2	0	2	1	2	2;3	1.4168e-09	90.903
AALEQEAEEEKAPEKPEDVQEEK	Unmodified	2625.23	P52194	Clgn	Calmegin	2949.7	0	0	5819.7	4238.5	0	0	4318.3	2593.8	0	0	0	4699.7	0	0	0	1	0	0	1	1	0	0	1	1	0	0	0	1	0	0	0	4	0.0017018	53.66
AALEQPCEGSLTRPK	Unmodified	1655.83	P84086	Cplx2	Complexin-2	15648	4846.6	6401.8	19748	10774	3200	10328	19080	6736	4432.3	6559.9	5494.4	11355	3476.4	10620	3074.1	1	1	1	1	1	1	1	1	1	1	1	1	1	1	1	1	3	1.6486e-07	130.27
AALESGVSTK	Unmodified	961.508	Q9WV34;Q9WV34-2	Mpp2	MAGUK p55 subfamily member 2	0	0	2066.6	0	0	0	4180.1	0	0	0	3943.7	0	0	0	2894.4	0	0	0	1	0	0	0	1	0	0	0	1	0	0	0	1	0	2	5.1934e-06	78.411
AALPAGEGGSPEGAK	Unmodified	1310.65	A0A0G2JEG8;Q7TQF7	Amph	Amphiphysin	0	0	1773.1	0	0	0	2599.8	0	0	0	1623.8	0	0	0	2403	0	0	0	1	0	0	0	1	0	0	0	1	0	0	0	1	0	2	0.00054121	55.594
AALQALK	Unmodified	713.444	Q9D8B3;Q9D7F7	Chmp4b;Chmp4c	Charged multivesicular body protein 4b;Charged multivesicular body protein 4c	15560	8150.4	11389	19361	17267	5699.4	11791	19747	14644	7818.8	13446	7786.7	14567	6298.2	10895	6942.2	1	1	1	1	1	1	1	1	1	1	1	1	1	1	1	1	2	0.0087507	38.701
AALQAR	Unmodified	628.366	Q9QUI0	Rhoa	Transforming protein RhoA	22779	20560	0	26675	22899	17895	0	26563	16302	18835	0	17933	19536	20652	0	22878	1	1	0	1	1	1	0	1	1	1	0	1	1	1	0	1	2	0.019972	37.492
AALQEEEQASK	Unmodified	1202.58	E0CZ72;P28740-2;P28740;P28740-1	Kif2a	Kinesin-like protein;Kinesin-like protein KIF2A	4009.2	0	2866.3	5119.9	2092.1	0	2963.3	4750.9	2454.4	0	1733.4	0	2372.5	0	3530.3	0	1	0	1	1	1	0	1	1	1	0	1	0	1	0	1	0	2	0.00014003	82.793
AALQENECLLASSTFAQAEVK	Unmodified	2279.11	Q6PB66	Lrpprc	Leucine-rich PPR motif-containing protein, mitochondrial	0	0	0	0	0	0	0	0	0	0	0	883.77	0	0	0	1573.1	0	0	0	0	0	0	0	0	0	0	0	1	0	0	0	1	3	0.039939	19.103
AALSGLLHR	Unmodified	936.551	Q99JY0;D3YXU1	Hadhb	Trifunctional enzyme subunit beta, mitochondrial;3-ketoacyl-CoA thiolase	3123.4	0	1783	4198.4	3963.4	1798	1530.6	2937.5	2188.9	933.31	1601.9	2701.3	2953.5	1718.9	1573.6	2151.1	1	0	1	1	1	1	1	1	1	1	1	1	1	1	1	1	3	1.0468e-07	119.92
AALTIIR	Unmodified	756.486	Q5SYD0;Q5SYD0-2	Myo1d	Unconventional myosin-Id	10583	0	7453.2	11231	11387	0	11508	10607	8119.6	0	8076.6	0	11779	0	10207	0	1	0	1	1	1	0	1	1	1	0	1	0	1	0	1	0	2	0.025505	13.286
AALTQYSAK	Unmodified	951.503	B1AQX6;B1AQX7;B1AQX9;Q9QWI6-3;Q9QWI6-2;Q9QWI6	Srcin1	SRC kinase signaling inhibitor 1	0	0	0	0	0	0	0	0	0	0	0	0	0	0	0	0	0	0	0	0	0	0	0	0	0	0	0	0	0	0	0	0	2	0.0084393	59.92
AALYAAPYK	Unmodified	966.517	Q9JL62;D3Z1H9;D3Z1H8	Gltp	Glycolipid transfer protein	15690	11584	11271	13715	16434	9981.3	13203	16268	13060	13813	10584	14731	17259	16152	11149	14829	1	2	1	1	1	2	1	1	1	2	1	2	1	2	1	2	2;3	0.00049952	105.57
AAMGEEYK	Unmodified	897.39	P32921-2;P32921	Wars	Tryptophan--tRNA ligase, cytoplasmic;T1-TrpRS;T2-TrpRS	7051.9	0	6388.2	9253.7	9466.3	0	7779.5	10647	5750.8	0	4355.6	0	7250.9	0	6546.6	0	1	0	1	1	1	0	1	1	1	0	1	0	1	0	1	0	2	0.0023049	79.188
AAMGELYER	Unmodified	1038.48	P19246	Nefh	Neurofilament heavy polypeptide	5664.6	5213.2	5595.7	8342.1	9685.5	5876.4	7044.5	8366.3	6628.8	4871.8	7179.1	6636.8	9085.9	5773.2	6622.7	6396.9	1	1	1	1	1	1	1	1	1	1	1	1	1	1	1	1	2	0.00036622	91.618
AAMIWIVGEYAER	Unmodified	1507.75	Q9DBG3;Q9DBG3-2;H3BIY9;H3BKM0;Q5SVG5;Q5SVG4;O35643	Ap2b1;Ap1b1	AP-2 complex subunit beta;AP complex subunit beta;AP-1 complex subunit beta-1	4112.2	0	6405.4	8338.1	5067	0	6084.9	6542	1726.1	0	4730.3	0	4746.9	0	5690.8	0	1	0	2	1	1	0	2	1	1	0	2	0	1	0	2	0	2;3	0.00047048	55.721
AAMLGQEDPPQHGLPR	Unmodified	1715.84	A0A0U1RNJ1;P19096	Fasn	Fatty acid synthase;[Acyl-carrier-protein] S-acetyltransferase;[Acyl-carrier-protein] S-malonyltransferase;3-oxoacyl-[acyl-carrier-protein] synthase;3-oxoacyl-[acyl-carrier-protein] reductase;3-hydroxyacyl-[acyl-carrier-protein] dehydratase;Enoyl-[acyl-carrier-protein] reductase;Oleoyl-[acyl-carrier-protein] hydrolase	14631	5408.3	11430	16622	16311	5263.3	15869	18053	12546	4868.7	12710	6683.7	12511	3584.5	12462	5371.4	2	2	2	2	2	2	2	2	2	2	2	2	2	2	2	2	3	2.4982e-11	102.96
AANAASGAGGSSAAAGSR	Unmodified	1432.67	A0A087WNP6;Q4VAA2-2;Q4VAA2	Cdv3	Protein CDV3	0	779.79	0	0	0	1215.2	0	0	0	0	0	0	0	0	0	0	0	1	0	0	0	1	0	0	0	0	0	0	0	0	0	0	3	0.042306	27.29
AANEAGYFNEEMAPIEVK	Unmodified	1981.91	Q8BWT1	Acaa2	3-ketoacyl-CoA thiolase, mitochondrial	5430.5	0	2142.4	4709.2	4395.4	0	3310.5	6339.6	4104.8	0	2336	0	4466.5	0	3180.9	0	1	0	1	1	1	0	1	1	1	0	1	0	1	0	1	0	3	0.010256	33.055
AANEVSSADVK	Unmodified	1089.53	Q3TYE5;A0A087WP80;Q8BLK3	Lsamp	Limbic system-associated membrane protein	5537.7	909.18	2669.7	4966.2	3127.6	0	3531.2	5309.7	3219.9	0	2628	1217.6	4412.5	1283.5	2523.6	0	1	1	1	1	1	0	1	1	1	0	1	1	1	1	1	0	2	0.00015171	117.35
AANFENHSGR	Unmodified	1101.5	Q64727	Vcl	Vinculin	0	0	3057	0	0	2105.1	4352.5	0	0	1011.1	3649.8	2892.3	0	1416.3	2734.5	2449.2	0	0	1	0	0	1	1	0	0	1	1	1	0	1	1	1	3	0.017608	42.363
AANGVVLATEK	Unmodified	1071.59	P49722	Psma2	Proteasome subunit alpha type-2	5939.5	1278.9	3887.7	7686.3	6024.2	1351.3	6252.6	8300.7	6303.6	2139.7	4167.7	1950.1	7336.1	1704.6	4093.4	2028	1	1	1	1	1	1	1	1	1	1	1	1	1	1	1	1	2	0.00011639	96.642
AANGVVLATEK	Deamidation (NQ)	1072.58	P49722	Psma2	Proteasome subunit alpha type-2	10508	0	12365	15957	11376	0	14836	13870	8082.9	0	11039	0	10448	0	10528	0	1	0	2	1	1	0	2	1	1	0	2	0	1	0	2	0	2	0.0042232	86.599
AANNGALPPDLSYIVR	Unmodified	1669.88	Q9D0M3-2;Q9D0M3	Cyc1	Cytochrome c1, heme protein, mitochondrial	8120	1365.1	1206	7918.6	6855.6	1105.4	2644	9326.2	5423.5	1066.5	1882.7	1181.5	7905.4	1147.3	3171.2	2974.5	2	1	1	2	2	1	1	2	2	1	1	1	2	1	1	1	2;3	0.0067217	38.292
AANSLEAFIFETQDK	Unmodified	1682.82	Q9JKR6	Hyou1	Hypoxia up-regulated protein 1	0	2412.3	3431.3	0	0	1730.4	5176.5	0	0	2752.9	3796.9	2715.3	0	1865.3	7279.4	3060	0	1	1	0	0	1	1	0	0	1	1	1	0	1	1	1	3	0.0027249	42.355
AAPAAAAAMAPPGPR	Unmodified	1318.68	Q8BMF4	Dlat	Dihydrolipoyllysine-residue acetyltransferase component of pyruvate dehydrogenase complex, mitochondrial	3683.1	2889	2427.3	5246.6	3798.6	2629.7	3694.8	5769.5	3387.7	2966	1285.4	1538.5	2731	1857.9	2642.1	3380.5	1	1	1	1	1	1	1	1	1	1	1	1	1	1	1	1	2	1.6577e-07	149.14
AAPFTLEYR	Unmodified	1066.54	Q9D819	Ppa1	Inorganic pyrophosphatase	12951	4088.1	9661.8	18293	15039	6269.8	9155.1	16166	14403	4446.4	8405.1	5454.3	13198	5104.4	11077	6570.8	1	1	1	1	1	1	1	1	1	1	1	1	1	1	1	1	2	0.00063624	88.656
AAPGFPR	Unmodified	714.381	Q61361;A0A0A6YW95	Bcan	Brevican core protein	0	5449.3	0	0	0	5790.3	0	0	0	8152	0	8382.5	0	8851.8	0	9330.2	0	1	0	0	0	1	0	0	0	1	0	1	0	1	0	1	2	0.0044164	64.219
AAPGGASPTIFSR	Unmodified	1230.64	Q9D0S9	Hint2	Histidine triad nucleotide-binding protein 2, mitochondrial	0	3017.6	0	0	0	2841.9	0	0	0	1779	0	3103.2	0	2601.2	0	3201.3	0	1	0	0	0	1	0	0	0	1	0	1	0	1	0	1	2	0.036579	12.303
AAPGYHMAK	Unmodified	944.454	Q8CI94;Q3UEJ6;Q9WUB3;E9PUM3	Pygb;Pygl;Pygm	Glycogen phosphorylase, brain form;Alpha-1,4 glucan phosphorylase;Glycogen phosphorylase, muscle form	0	18521	27549	0	0	19373	32937	0	0	19585	21417	20068	0	17914	27829	19788	0	1	1	0	0	1	1	0	0	1	1	1	0	1	1	1	3	0.0030859	56.905
AAPQWCQGK	Unmodified	1044.48	O08539	Bin1	Myc box-dependent-interacting protein 1	6990.8	3846.5	2656.6	9955.7	9617.4	4781.4	4305	9460.6	6445.5	5685.6	2400.5	4429.9	9335.5	4345.8	5143.1	5901.8	1	1	1	1	1	1	1	1	1	1	1	1	1	1	1	1	2	0.00039011	133.41
AAPYWLDEPK	Unmodified	1188.58	E9Q171;E9PW06;Q810U3	Nfasc	Neurofascin	4908.9	2203.9	1641.8	6865.2	4397.1	1342.7	4163.5	8172.1	3733.5	1771.2	2263.3	2179.2	7276.4	1500.9	4841	2605.9	1	1	1	1	1	1	1	1	1	1	1	1	1	1	1	1	3	0.00032282	57.495
AAQEEYIK	Unmodified	950.471	P05064;A6ZI44;Q9CPQ9;A6ZI46	Aldoa;Aldoart1	Fructose-bisphosphate aldolase A;Fructose-bisphosphate aldolase	23427	0	14617	31175	23534	0	19965	32127	10822	0	13453	0	19804	0	14945	0	1	0	1	1	1	0	1	1	1	0	1	0	1	0	1	0	2	0.0007315	120.56
AAQEEYIKR	Unmodified	1106.57	P05064;A6ZI44;Q9CPQ9;A6ZI46	Aldoa;Aldoart1	Fructose-bisphosphate aldolase A;Fructose-bisphosphate aldolase	16106	0	6495.9	10290	7846.9	0	9387.1	6057	40540	0	15090	0	23745	0	13370	0	1	0	1	1	1	0	1	1	1	0	1	0	1	0	1	0	3	0.00058016	63.859
AAQGEPQVQFK	Acetyl (N-term)	1243.62	P62827;Q61820	Ran;Rasl2-9	GTP-binding nuclear protein Ran;GTP-binding nuclear protein Ran, testis-specific isoform	9367.3	4075.4	4390.9	11210	11686	2961.1	7134.8	11719	11903	4224	5148.7	6224.7	10080	4302.1	6413.5	4951.2	1	1	1	1	1	1	1	1	1	1	1	1	1	1	1	1	2	0.0044349	77.931
AAQIPESDQIK	Acetyl (N-term)	1240.63	Q9WV98	Timm9	Mitochondrial import inner membrane translocase subunit Tim9	7762.7	0	5755.3	5178.1	5168.2	0	4558.1	9332.9	6605.8	0	5701.9	0	7362.5	0	8848.3	0	1	0	1	1	1	0	1	1	1	0	1	0	1	0	1	0	2	0.016684	53.275
AAQLCGAGMAAVVEK	Unmodified	1474.73	G3UVV4;P17710-3;P17710-4;P17710;P17710-2	Hk1	Hexokinase;Hexokinase-1	23227	9336.8	3631.6	24341	26376	8045.2	5565.4	25487	16162	9418.1	3384.3	12053	20185	9052.4	3524.9	11321	2	2	1	2	2	2	1	2	2	2	1	2	2	2	1	2	2;3	3.5119e-09	128.16
AAQLDGLEAR	Unmodified	1042.54	Q61292	Lamb2	Laminin subunit beta-2	4674.8	0	0	6507.2	7644.3	0	0	7583.6	5712.2	0	0	0	6693.3	0	0	0	1	0	0	1	1	0	0	1	1	0	0	0	1	0	0	0	2	0.025313	28.015
AAQLQHSEK	Unmodified	1010.51	D3YZP9	Ccdc6	Coiled-coil domain-containing protein 6	0	2517.8	4005.9	0	0	3164	4304.3	0	0	2183.5	3145	3954	0	2923.3	4311.4	2965.8	0	1	1	0	0	1	1	0	0	1	1	1	0	1	1	1	3	0.0025594	39.164
AAQNISK	Unmodified	730.397	O35129;F6QPR1	Phb2	Prohibitin-2	9008.7	7356.8	8313.4	12918	8141.6	7184.1	10013	12265	9155.1	9716.8	7241.3	7296.1	10396	7353	11836	8738.7	1	1	1	1	1	1	1	1	1	1	1	1	1	1	1	1	2	0.013616	61.359
AAQPPTETAESSQAEEEKDAVDEAKPK	Unmodified	2855.33	P06837	Gap43	Neuromodulin	26007	0	13645	32012	20152	0	23877	35587	9825.5	0	14187	0	19165	0	17972	0	2	0	2	2	2	0	2	2	2	0	2	0	2	0	2	0	4;5	8.2926e-42	197.42
AAQQTK	Unmodified	645.345	A0A0R4J0Z3;P55088-2;P55088;P55088-3	Aqp4	Aquaporin-4	29234	24701	20901	36987	34945	20422	21993	36155	25412	25871	20672	24504	30735	25700	21375	29232	1	1	1	1	1	1	1	1	1	1	1	1	1	1	1	1	2	0.026512	54.41
AAQSTAMNR	Unmodified	948.445	P46460	Nsf	Vesicle-fusing ATPase	4514	0	0	4427.5	3118.7	0	0	5812.1	4224.4	0	0	0	3271.6	0	0	0	2	0	0	2	2	0	0	2	2	0	0	0	1	0	0	0	2	0.002113	84.021
AAQTSDSEK	Unmodified	935.42	A0A1B0GR11;Q93092	Taldo1	Transaldolase	0	1960.9	0	0	0	1229.3	0	0	0	1433.3	0	0	0	1489.8	0	0	0	1	0	0	0	1	0	0	0	1	0	0	0	1	0	0	2	0.031875	18.065
AASADSTTEGTPTDGFTVLSTK	Unmodified	2156.01	Q9QZQ8-2;Q9QZQ8	H2afy	Core histone macro-H2A.1	5890	0	0	5564.2	6440.6	0	0	8043.6	3599.3	0	0	0	5406.9	0	0	0	1	0	0	1	1	0	0	1	1	0	0	0	1	0	0	0	3	0.0066606	25.37
AASAFFTYVSLNQEGK	Unmodified	1731.85	Q91V12-2;E9PYH2;Q91V12-4;Q91V12;Q91V12-3	Acot7	Cytosolic acyl coenzyme A thioester hydrolase	4067.6	0	0	5544.6	3901.6	0	0	4733.3	3050.7	0	0	0	6284.2	0	0	0	1	0	0	1	1	0	0	1	1	0	0	0	1	0	0	0	3	8.2206e-06	91.359
AASAYAVGDVK	Unmodified	1050.53	A0A0A6YX73;Q8K1M3	Prkar2a		10372	0	0	13170	8274.5	0	0	11515	10537	0	0	0	11352	0	0	0	1	0	0	1	1	0	0	1	1	0	0	0	1	0	0	0	2	0.0034958	60.669
AASCLEGDR	Unmodified	977.424	Q8CBG6;Q9CQ60;F6X8L5	Pgls	6-phosphogluconolactonase	1341.5	0	3438.1	2881.8	962.97	0	3476.5	3264.4	1447.5	0	2311.2	0	1932.5	0	2469.4	0	1	0	1	1	1	0	1	1	1	0	1	0	1	0	1	0	2	0.028621	27.708
AASDIAMTELPPTHPIR	Unmodified	1818.93	P62259	Ywhae	14-3-3 protein epsilon	12578	5023	7202	13686	13559	4041.5	9164.5	16429	11761	4143.4	6489.7	4302.2	11350	4507.2	6431	5608.3	2	2	2	2	2	2	2	2	2	2	2	2	2	2	2	2	3	8.2497e-12	126.27
AASGEAK	Unmodified	632.313	P43274;P43276;P43277	Hist1h1e;Hist1h1b;Hist1h1d	Histone H1.4;Histone H1.5;Histone H1.3	9969.4	15385	0	12455	12158	10570	0	17210	6177.1	9026.7	0	15990	8440.4	13541	0	12910	1	1	0	1	1	1	0	1	1	1	0	1	1	1	0	1	2	0.020971	18.808
AASGEAKPK	Unmodified	857.461	P43274;P43276;P43277	Hist1h1e;Hist1h1b;Hist1h1d	Histone H1.4;Histone H1.5;Histone H1.3	0	40144	28182	0	0	33644	40151	0	0	33993	29864	40392	0	39313	25333	42860	0	1	1	0	0	1	1	0	0	1	1	1	0	1	1	1	3	0.0027895	48.542
AASIFGGAKPVDTAAR	Unmodified	1530.82	Q8BGD9	Eif4b	Eukaryotic translation initiation factor 4B	12238	4165.8	4495.5	12634	9429.8	2976	6871	10568	12129	3627.6	6165	5529.5	11485	3115.7	7112.7	4218.5	1	1	1	1	1	1	1	1	1	1	1	1	1	1	1	1	3	4.1636e-06	82.633
AASLDGAEEALWTTR	Unmodified	1589.77	Q99PU5;D3Z1Z2;D3Z2G8	Acsbg1	Long-chain-fatty-acid--CoA ligase ACSBG1	0	0	2733.8	0	0	0	2677.6	0	0	0	2733.1	0	0	0	2777.9	0	0	0	1	0	0	0	1	0	0	0	1	0	0	0	1	0	2	0.0081952	55.885
AASNLR	Unmodified	630.345	P27773	Pdia3	Protein disulfide-isomerase A3	11563	0	14850	15332	16023	0	14095	15535	9596.4	0	11800	0	10946	0	12919	0	1	0	1	1	1	0	1	1	1	0	1	0	1	0	1	0	2	0.028015	43.985
AASQPGELK	Unmodified	899.471	Q00493	Cpe	Carboxypeptidase E	0	0	3676.2	0	0	0	3373.1	0	0	0	3159.6	0	0	0	2536.6	0	0	0	1	0	0	0	1	0	0	0	1	0	0	0	1	0	2	0.0027218	78.901
AASSSQVSEMK	Acetyl (N-term)	1165.53	E9PUL5	Prrt2	Proline-rich transmembrane protein 2	0	0	0	0	0	0	0	0	0	0	0	0	0	0	0	0	0	0	0	0	0	0	0	0	0	0	0	0	0	0	0	0	2	2.5632e-06	42.87
AASTDIAGLEESFR	Acetyl (N-term)	1507.72	Q9CRB6	Tppp3	Tubulin polymerization-promoting protein family member 3	0	0	2118.3	0	0	0	3689.7	0	0	0	1956.3	0	0	0	2876.3	0	0	0	1	0	0	0	1	0	0	0	1	0	0	0	1	0	2	0.013894	58.791
AASTDIAGLEESFRK	Acetyl (N-term)	1635.81	Q9CRB6	Tppp3	Tubulin polymerization-promoting protein family member 3	8421.5	2058.9	3907.5	6873.4	5943.2	3815.9	6369	7743.8	15229	4426.6	12478	3853.2	8855.2	3293.8	11102	3940.6	1	1	1	1	1	1	1	1	1	1	1	1	1	1	1	1	2	5.4805e-52	125.82
AASVAENCINYQQGTPHK	Unmodified	1986.92	P70202	Lxn	Latexin	3033.1	0	2927.3	4257.8	4322.4	0	2432.6	5218.1	3456.6	0	1630.4	0	2765.8	0	1722.9	0	2	0	1	2	2	0	1	2	2	0	1	0	1	0	1	0	3	0.00011814	69.236
AATAAADFTAK	Unmodified	1036.52	Q9Z1Z2	Strap	Serine-threonine kinase receptor-associated protein	0	0	5849.9	0	0	0	7425.8	0	0	0	6712	0	0	0	9475.8	0	0	0	1	0	0	0	1	0	0	0	1	0	0	0	1	0	2	0.018364	43.211
AATEGYK	Unmodified	738.355	Q8C0M9	Asrgl1	Isoaspartyl peptidase/L-asparaginase;Isoaspartyl peptidase/L-asparaginase alpha chain;Isoaspartyl peptidase/L-asparaginase beta chain	5041	4758	5440.1	7748.6	5051.9	5320.4	8715.4	8465.8	7035.8	5733.1	5111.3	8739	4796.1	5385.9	4403.8	7343.8	1	1	1	1	1	1	1	1	1	1	1	1	1	1	1	1	2	0.016425	47.616
AATFFGCIGIDK	Unmodified	1298.63	P55264-2;P55264	Adk	Adenosine kinase	2437.3	1202.2	5084	4331.6	3504.4	915.58	5824.8	3854.4	3434	980.04	4194.6	1271.3	2303.3	1335.3	2922.8	0	1	1	2	1	1	1	2	1	1	1	2	1	1	1	2	0	2;3	0.0007456	55.216
AATGEEVSAEDLGGADLHCR	Unmodified	2056.91	Q3ULD5	Mccc2	Methylcrotonoyl-CoA carboxylase beta chain, mitochondrial	2401.3	0	1125.4	2978.5	2323.8	0	1757.5	3060.3	1257.4	0	2156.9	0	2777.8	0	2636.7	0	1	0	1	1	1	0	1	1	1	0	1	0	1	0	1	0	3	1.7754e-18	133.43
AATIIATSEGSLWGLDR	Unmodified	1759.91	A0A0A6YX73;Q8K1M3;P12367;A0A0A6YY28	Prkar2a	cAMP-dependent protein kinase type II-alpha regulatory subunit	3720.7	2070.6	2738.6	6010.2	4114.2	0	5697.6	6312.9	3992.3	1436.5	2963.4	1242.5	5085.4	1509.8	4748.5	974.5	1	1	1	1	1	0	2	1	1	1	2	1	1	1	2	1	3	0.00017094	61.187
AATITATSPGALWGLDR	Unmodified	1699.89	P31324;H3BK84	Prkar2b	cAMP-dependent protein kinase type II-beta regulatory subunit	0	0	0	0	0	0	0	0	0	0	0	0	0	0	0	0	0	0	0	0	0	0	0	0	0	0	0	0	0	0	0	0	2	3.2583e-12	90.719
AATSPALFNR	Unmodified	1046.55	Q9JHU4	Dync1h1	Cytoplasmic dynein 1 heavy chain 1	16979	3684.5	13099	21749	19364	4636.7	15874	21987	16271	5537.6	14327	6178.6	18130	5749.3	16386	6315.5	1	1	1	1	1	1	1	1	1	1	1	1	1	1	1	1	2	3.095e-05	83.48
AATSTLSVCDFLGEK	Unmodified	1597.77	Q8BR63	Fam177a1	Protein FAM177A1	6694.1	1869.6	2279.2	8262.4	5176.7	1426.3	3334.8	4828.3	4861.8	2041.7	2432.7	2058.9	5269.1	2885.6	3634.9	2555.6	1	1	1	1	1	1	1	1	1	1	1	1	1	1	1	1	3	1.3285e-05	78.922
AATTNPSQGEDLK	Unmodified	1330.64	A0A0A6YY91;P13595	Ncam1	Neural cell adhesion molecule 1	1664	0	1219.7	2834.8	1643.8	0	2031.2	2668.6	0	0	1836.3	0	1268.1	0	1912.7	0	1	0	1	1	1	0	1	1	0	0	1	0	1	0	1	0	2	0.0011696	88.132
AAVAGEDGR	Unmodified	844.404	Q9Z204-4;Q9Z204-3;Q9Z204-2;Q9Z204-5;Q9Z204	Hnrnpc	Heterogeneous nuclear ribonucleoproteins C1/C2	944.95	0	2461.5	1081.1	0	0	2015.8	1494	2123.5	0	2345.9	0	0	0	2383.3	0	1	0	1	1	0	0	1	1	1	0	1	0	0	0	1	0	2	0.005691	62.799
AAVAIQSQFR	Unmodified	1089.59	D3YXH0;P63054	Igsf5;Pcp4	Purkinje cell protein 4	42184	18579	22044	61046	43933	13888	32496	60107	40120	20088	22512	15160	47992	14365	30125	19816	1	1	1	1	1	1	1	1	1	1	1	1	1	1	1	1	2	9.6365e-09	163.74
AAVASLLQSVQVPEFTPK	Unmodified	1884.04	Q02053	Uba1	Ubiquitin-like modifier-activating enzyme 1	10306	2868.9	6311.6	10745	10315	2837.5	8650.4	12002	7844.9	3331.6	6337.8	4002.6	9524.8	2854.7	5312.8	1500.9	2	2	2	2	2	2	2	2	2	2	2	2	2	2	2	1	3;4	2.3449e-13	160.04
AAVEDPR	Unmodified	756.377	Q9D2G2;Q9D2G2-2	Dlst	Dihydrolipoyllysine-residue succinyltransferase component of 2-oxoglutarate dehydrogenase complex, mitochondrial	10203	0	0	13331	12259	0	0	12739	10924	0	0	0	11648	0	0	0	1	0	0	1	1	0	0	1	1	0	0	0	1	0	0	0	2	0.028378	58.526
AAVEEGIVLGGGCALLR	Unmodified	1683.9	P63038;P63038-2	Hspd1	60 kDa heat shock protein, mitochondrial	7425.3	2438.5	3963.9	11342	8171.2	2429	6399.7	11735	6850.5	1373.8	3835.7	4021.8	8128.5	1507.7	6122.7	3530.2	2	2	2	2	2	2	2	2	2	1	2	2	2	1	2	2	2;3	2.9455e-06	74.648
AAVENLPTFLVELSR	Unmodified	1657.9	P70168	Kpnb1	Importin subunit beta-1	6331.6	1380	2935.7	8358	9069.8	0	2928.8	9136.4	4539.6	1428.6	1994.5	1045	5015.4	1118.9	3201.9	1769.9	1	1	1	1	1	0	1	1	1	1	1	1	1	1	1	1	2	2.9483e-07	107.76
AAVESDTEFWDK	Unmodified	1396.61	F8SLP9;D3YYH0;F8SLQ3;F8SLQ1;Q8C437;Q8C437-3	Pex5l	PEX5-related protein	7746.4	0	2854.7	8827.6	6331.5	0	4737.5	8633	4711.3	0	5254.6	0	6847.6	0	4221.6	0	1	0	1	1	1	0	1	1	1	0	1	0	1	0	1	0	2	5.4412e-05	77.26
AAVHLEGK	Unmodified	823.455	Q64727	Vcl	Vinculin	12710	8914	13249	14297	14247	9332.1	17614	15749	11217	10473	11850	9798.6	12111	10522	16678	12997	1	1	1	1	1	1	1	1	1	1	1	1	1	1	1	1	3	0.0025278	26.876
AAVPDAVGK	Unmodified	826.455	Q6PIE5;D3YYN7;A0A0G2JGX4;Q6PIC6;Q8VCE0;Q8VDN2	Atp1a2;Atp1a3;Atp1a1	Sodium/potassium-transporting ATPase subunit alpha-2;Sodium/potassium-transporting ATPase subunit alpha-3;Sodium/potassium-transporting ATPase subunit alpha-1	78110	31210	25392	96957	78925	26565	28424	94364	59848	31396	25635	34694	77628	32143	27811	30956	2	3	2	2	2	3	2	2	2	3	2	3	2	3	2	3	2;3	0.0005565	107.82
AAVPSGASTGIYEALELR	Unmodified	1803.94	P17183;A0A0N4SUX5;D3Z6E4;D3Z2S4;D3YVD3;A0A0N4SUI6;Q5SX61;P21550;Q5SX59;Q5SX60;P17182;B0QZL1;B1ARR7;B1ARR6	Eno2;Eno3;Eno1	Gamma-enolase;Enolase;Beta-enolase;Alpha-enolase	14236	3161.7	6606.7	15970	12903	3141	4807	13865	10504	5343.5	7342.8	6045	13309	5121.1	6262.6	6412.6	2	1	2	2	2	1	2	2	2	2	2	2	2	2	2	2	2;3	1.1578e-71	201.13
AAVPSGASTGIYEALELRDNDK	Unmodified	2276.13	P17182;B0QZL1;B1ARR7;B1ARR6	Eno1	Alpha-enolase;Enolase	1702.5	0	0	1265.5	1358.2	0	0	1446.1	12477	0	0	0	2700.9	0	0	0	1	0	0	1	1	0	0	1	1	0	0	0	1	0	0	0	3	0.043673	19.874
AAVPSIK	Unmodified	684.417	P09411;S4R2M7	Pgk1	Phosphoglycerate kinase 1;Phosphoglycerate kinase	0	0	17869	0	0	0	17012	0	0	0	16068	0	0	0	17144	0	0	0	1	0	0	0	1	0	0	0	1	0	0	0	1	0	2	0.023911	62.333
AAVPTPAK	Unmodified	753.438	P09405;A0A087WRM5	Ncl	Nucleolin	10041	8468	15233	15052	12686	8624.8	14097	15475	9010.1	4595	13123	8857.3	9020.4	6139.9	10318	9231.7	1	1	1	1	1	1	1	1	1	1	1	1	1	1	1	1	2	0.0095813	51.073
AAVSGLWGK	Unmodified	887.486	A8DUK4;E9Q223	Hbbt1;Hbb-bs		50219	15551	53153	39738	132990	12688	50488	51140	53065	17012	23189	38223	49515	14153	26238	46482	2	1	1	2	2	1	1	2	2	1	1	1	2	1	1	1	2;3	0.00031178	145.71
AAVVTSPPPTTAPHK	Unmodified	1472.8	F8WHZ9;F8WGR0;Q9QYC0-2;Q9QYC0;E9Q1K3;D3Z0T1	Add1	Alpha-adducin	0	6669.1	0	0	0	5004.7	0	0	0	6186.6	0	10312	0	6549.1	0	6982.4	0	2	0	0	0	2	0	0	0	2	0	2	0	2	0	2	3	0.00012566	89.272
AAWNALQDEVGR	Unmodified	1328.65	Q505D7	Opa3	Optic atrophy 3 protein homolog	2675.2	1823.1	4963.7	5230.4	2772.6	2165.8	5876.3	4422.9	3522.2	2013	5086.7	2467.2	3503.3	1727.1	6258.9	1946.7	1	1	2	1	1	1	2	1	1	1	2	1	1	1	2	1	2	5.0003e-05	93.938
AAYDAFNSWK	Unmodified	1171.53	Q8BWF0	Aldh5a1	Succinate-semialdehyde dehydrogenase, mitochondrial	19845	8350.6	10603	26255	17460	8393.2	15552	26577	14796	7748.8	11966	10641	24120	10857	12843	9759.7	1	1	1	1	1	1	1	1	1	1	1	1	1	1	1	1	2	0.00024103	104.19
AAYEAELGDAR	Unmodified	1164.54	P48678;P48678-2;D3YUF7	Lmna	Prelamin-A/C;Lamin-A/C	8852.4	0	4171.2	10159	9550.3	0	4383.2	11208	6135.5	0	4158	0	7142	0	2234.1	0	1	0	1	1	1	0	1	1	1	0	1	0	1	0	1	0	2	0.00013189	88.768
AAYFGIYDTAK	Unmodified	1218.59	P51881	Slc25a5	ADP/ATP translocase 2;ADP/ATP translocase 2, N-terminally processed	34782	10020	30324	48647	34502	11485	41473	47981	22316	13384	25242	13474	33168	12482	27317	12367	2	2	2	2	2	2	2	2	2	2	2	2	2	2	2	2	2;3	1.4792e-13	169.72
AAYFGVYDTAK	Unmodified	1204.58	P48962	Slc25a4	ADP/ATP translocase 1	26992	9195.6	25853	43528	29945	9797.9	32538	44286	19665	12354	18891	8951.4	30386	14329	21025	9135	1	1	1	1	1	1	1	1	1	1	1	1	1	1	1	1	2	4.0249e-07	161.87
AAYIYIR	Unmodified	868.481	D3YUM1;Q91YT0;D3Z1U9;D3Z0K1;D3YXX5	Ndufv1	NADH dehydrogenase [ubiquinone] flavoprotein 1, mitochondrial	0	4122.5	5690	0	0	4435.1	8576.1	0	0	4655	4937.8	4849.8	0	4383.6	6719.5	5326.4	0	1	1	0	0	1	1	0	0	1	1	1	0	1	1	1	2	0.034639	28.88
AAYNLVR	Unmodified	805.445	Q9CQI6;A0A1D5RLP1	Cotl1	Coactosin-like protein	11484	7803.6	19859	11093	12158	9228.2	30956	17015	9825.9	7598.8	19407	10981	10983	8436	18116	11556	1	1	2	1	1	1	2	1	1	1	2	1	1	1	2	1	2	0.01774	51.653
AAYPDLENPPLIVTPSQQPK	Unmodified	2177.14	Q9D0I9	Rars	Arginine--tRNA ligase, cytoplasmic	8939.9	0	0	7109.3	7783.6	0	0	9654	4324.3	0	0	0	6497.1	0	0	0	1	0	0	1	1	0	0	1	1	0	0	0	1	0	0	0	3	0.035412	29.377
AAYQVAALPR	Unmodified	1058.59	P52760	Hrsp12	Ribonuclease UK114	29447	11405	21285	29671	25651	10463	21701	30898	43435	11777	21819	15571	30113	10454	19916	13936	1	1	1	1	1	1	1	1	1	1	1	1	1	1	1	1	2	2.255e-05	125.75
ACAAQTK	Unmodified	748.354	A2AGN7;B7ZCF1;O88685;A0A087WPH7	Psmc3	26S protease regulatory subunit 6A	0	5078.6	2953.5	0	0	4276.6	3646.4	0	0	4815.2	1549	5507.7	0	3296.2	2373.4	5309.8	0	1	1	0	0	1	1	0	0	1	1	1	0	1	1	1	2	0.019482	50.945
ACADATLSQITNNIDPVGR	Unmodified	2014.97	P62874;H3BKR2;H3BLF7	Gnb1	Guanine nucleotide-binding protein G(I)/G(S)/G(T) subunit beta-1	5747.6	1686.4	2214.2	8062.9	4766.2	1609.2	3343	7277.9	4933.8	2421.2	3208.3	3123.8	7412.3	1284.1	3908.1	2357.8	2	1	1	2	2	1	1	2	2	1	1	1	2	1	1	1	2;3	1.9235e-33	159.93
ACAELHQNVNVK	Unmodified	1381.68	Q9EQH3	Vps35	Vacuolar protein sorting-associated protein 35	4743.9	2361.6	0	4909.9	5388.5	1412.4	0	6226.5	3301.7	2835	0	2229.5	5701.8	2915.9	0	2657.4	1	1	0	1	1	1	0	1	1	1	0	1	1	1	0	1	3	1.1572e-05	92.307
ACAEQDGILASAEQLHAAWR	Unmodified	2196.04	Q80WM4	Hapln4	Hyaluronan and proteoglycan link protein 4	4346.4	0	0	5062.5	4539.1	0	0	4479.1	3610.8	0	0	0	3569.2	0	0	0	1	0	0	1	1	0	0	1	1	0	0	0	1	0	0	0	3	1.3838e-07	74.773
ACAETIDPASLWEY	Unmodified	1624.71	Q61553;A0A0G2JDU7;F7BDR1	Fscn1	Fascin	6039.2	0	3909	10585	9325.5	0	6244.4	16338	4438	0	4338.7	0	6803.3	0	4879	0	1	0	1	1	1	0	1	1	1	0	1	0	1	0	1	0	2	0.0012403	81.023
ACALSIAESCRPGDK	Unmodified	1633.76	Q8K2B3	Sdha	Succinate dehydrogenase [ubiquinone] flavoprotein subunit, mitochondrial	30370	12661	16742	45758	36311	15281	23621	49405	24131	18074	20065	16892	39345	15464	24701	13992	1	1	1	1	1	1	1	1	1	1	1	1	1	1	1	1	3	1.8413e-07	132.27
ACALSIAESCRPGDKVPSIK	Unmodified	2158.09	Q8K2B3	Sdha	Succinate dehydrogenase [ubiquinone] flavoprotein subunit, mitochondrial	3108.1	3454.6	2993.7	3232	1711.2	5266.8	5909.3	3257.3	7149.6	6165.5	5734.5	3485.6	5073	5432.5	5324.8	8000.8	1	1	1	1	1	1	1	1	1	1	1	1	1	1	1	1	4	7.1442e-06	90.182
ACCGVPCK	Unmodified	950.377	J3QQ16;A0A087WS16;E9PWQ3	Col6a3		0	1473.2	6279	0	0	3957.8	6554.3	0	0	3819.2	10526	13659	0	3111.7	3274.3	3416.3	0	1	1	0	0	1	1	0	0	1	1	1	0	1	1	1	2	0.0024434	64.886
ACEAQQSGVGFCNLSSPR	Unmodified	1966.86	B2RQX9;Q761V0-2;Q761V0;A0A140LHI9	Slc6a5	Transporter;Sodium- and chloride-dependent glycine transporter 2	0	3758.5	9204.4	0	0	2864.9	7279.1	0	0	2119.5	6616.2	4128	0	2550.6	7858.3	3082.4	0	1	1	0	0	1	1	0	0	1	1	1	0	1	1	1	3	3.3743e-05	61.285
ACEEQGAALR	Unmodified	1103.5	E9QK48	Eml2		0	0	1917.1	0	0	0	2386.7	0	0	0	2451.4	0	0	0	4122.3	0	0	0	1	0	0	0	1	0	0	0	1	0	0	0	1	0	2	0.050317	50.602
ACESFLLDNR	Unmodified	1223.56	A2AVR6;Q8VHQ9	Acot11	Acyl-coenzyme A thioesterase 11	0	0	8988.2	0	0	0	6586.4	0	0	0	5042.3	0	0	0	7709.9	0	0	0	1	0	0	0	1	0	0	0	1	0	0	0	1	0	2	0.00075734	87.808
ACFHCETCK	Unmodified	1211.45	Q61792	Lasp1	LIM and SH3 domain protein 1	0	7321.5	5383.8	0	0	6767.8	9301.3	0	0	7116.3	7456	9113.2	0	6981	6283.1	7432.9	0	2	1	0	0	2	1	0	0	2	1	2	0	2	1	2	3	0.0013239	52.834
ACGCDLAEGGFFVR	Unmodified	1557.67	E9Q0W6;E9Q4K0;Q8BL65-5;Q8BL65-2;Q8BL65-3;Q8BL65;Q8BL65-4	Ablim2	Actin-binding LIM protein 2	4493.9	0	0	5402.7	3950.9	0	0	4861.6	4361.9	0	0	0	3828.7	0	0	0	1	0	0	1	1	0	0	1	1	0	0	0	1	0	0	0	2	0.00020834	80.808
ACGDSTLTQITAGLDPVGR	Unmodified	1930.94	E9QKR0;P62880;D3Z1M1;D3Z1T4	Gnb2	Guanine nucleotide-binding protein G(I)/G(S)/G(T) subunit beta-2	6611.3	1181.5	3433.8	10189	7924.1	0	5779.8	9744.9	6970.1	1023	3629.9	2160.2	6657.1	1987.7	4752.6	1896.4	2	1	2	2	2	0	2	2	2	1	2	1	2	1	2	1	2;3	5.7213e-10	126.66
ACGLNFADLMGR	Unmodified	1323.61	Q62465	Vat1	Synaptic vesicle membrane protein VAT-1 homolog	17129	8794.2	10150	20055	20576	7216.8	12474	22922	19388	9257.9	10269	7523.4	19110	6451.3	11474	10327	1	1	1	1	1	1	1	1	1	1	1	1	1	1	1	1	2	7.8152e-16	178.76
ACGLNFIDLMVR	Unmodified	1407.7	Q80TB8	Vat1l	Synaptic vesicle membrane protein VAT-1 homolog-like	8589.9	2514.7	0	10448	9514.8	1821.3	0	14861	9773.5	2255.9	0	3755.4	10823	2766.8	0	2188.5	1	1	0	1	1	1	0	1	1	1	0	1	1	1	0	1	2	8.5935e-05	128.19
ACGLVASNLNLKPGECLK	Acetyl (N-term)	1985.01	P16045	Lgals1	Galectin-1	7977.6	1892.9	5541.8	6190.1	7562.6	1831.4	8722.6	12758	7489	1617.8	5070.6	1295.4	9018.5	2556.5	4076.8	4349.6	1	1	1	1	1	1	1	1	1	1	1	1	1	1	1	1	3;4	5.2192e-05	45.484
ACGNFGIPCELR	Unmodified	1392.63	Q9DCL9	Paics	Multifunctional protein ADE2;Phosphoribosylaminoimidazole-succinocarboxamide synthase;Phosphoribosylaminoimidazole carboxylase	8481.8	2997.9	5492.9	9867.8	7263.5	3336.5	7983.4	7965.3	8346.1	2392.7	4768.4	3995.7	6959.7	3140.8	6042.9	3899.3	1	1	1	1	1	1	1	1	1	1	1	1	1	1	1	1	2	5.9107e-05	117.96
ACGQIFCGK	Unmodified	1039.46	B1ATZ0;B1ATZ1;Q3UMA3;Q99LI8;B1ATY9	Hgs	Hepatocyte growth factor-regulated tyrosine kinase substrate	6321.2	0	0	7701.9	4825.1	0	0	6174.9	5593.5	0	0	0	6798.9	0	0	0	1	0	0	1	1	0	0	1	1	0	0	0	1	0	0	0	2	0.0010505	89.227
ACGVDYEVK	Unmodified	1039.46	J3QNU6;Q8BWG8-2;Q8BWG8	Arrb1	Beta-arrestin-1	5167.7	0	0	5719.9	5590.1	0	0	6469.1	4123.4	0	0	0	4787.3	0	0	0	1	0	0	1	1	0	0	1	1	0	0	0	1	0	0	0	2	0.002113	52.398
ACIENGTSCIDICGEPQFLELMHAK	Unmodified	2892.29	Q8R127	Sccpdh	Saccharopine dehydrogenase-like oxidoreductase	0	0	0	0	0	0	0	0	0	1237.2	0	0	0	967.61	0	0	0	0	0	0	0	0	0	0	0	1	0	0	0	1	0	0	3	0.0042189	43.7
ACLYAGVK	Unmodified	880.448	P15105;D3YVK1	Glul	Glutamine synthetase	79921	21037	24463	88543	65515	21248	37935	86491	78315	26732	31844	25545	85581	21751	32372	22743	1	1	1	1	1	1	1	1	1	1	1	1	1	1	1	1	2	0.00029609	116.34
ACNCLLLK	Unmodified	990.499	P17183;A0A0N4SUX5;D3Z6E4;P21550;J3QPZ9	Eno2;Eno3	Gamma-enolase;Enolase;Beta-enolase	36962	50859	25919	49887	36427	54201	35531	45638	36294	68987	31148	79248	40771	65096	33339	78519	1	1	1	1	1	1	1	1	1	1	1	1	1	1	1	1	2	0.00014515	139.4
ACNDATLVQITSNMDSVGR	Unmodified	2050.94	P29387;A0A0A6YVN9	Gnb4	Guanine nucleotide-binding protein subunit beta-4	4594.6	0	3680.3	7214	6547.8	0	3608.2	5775.7	6460.2	0	3245.7	0	4427	0	5012.8	0	1	0	1	1	1	0	1	1	1	0	1	0	1	0	1	0	3	6.024e-06	86.029
ACNQLGQFLQHR	Unmodified	1470.71	P17426-2;P17426;P17427	Ap2a1;Ap2a2	AP-2 complex subunit alpha-1;AP-2 complex subunit alpha-2	7792.8	3235.1	7202.7	8982.4	8261.8	3319.2	8706.7	11198	6809.1	3379.5	7452.8	3791.7	8301.8	3671.5	6991.1	4863	1	1	1	1	1	1	1	1	1	1	1	1	1	1	1	1	3	8.4277e-07	112.38
ACPCASSSQVLQELLSR	Unmodified	1904.91	Q8BYI9;Q8BYI9-2;A0A0A6YWD9	Tnr	Tenascin-R	0	2375.1	6486.6	0	0	2070.9	6729.1	0	0	3264.5	5499.5	2402	0	1905.5	6070.8	2793.2	0	1	1	0	0	1	1	0	0	1	1	1	0	1	1	1	3	0.00017094	85.229
ACQFPVSLLEECSGVTDANFGYSK	Unmodified	2678.2	P97370	Atp1b3	Sodium/potassium-transporting ATPase subunit beta-3	7557.3	1875.2	3035	7215.6	5538.8	3026.8	3503.5	6553	11154	1540.5	4740.6	1676.3	7201.9	1810.2	4643.1	2460.8	1	1	1	1	1	1	1	1	1	1	1	1	1	1	1	1	3	3.7532e-11	102.95
ACQSIYPLHDVFVR	Unmodified	1703.85	P97351	Rps3a	40S ribosomal protein S3a	0	3367.5	0	0	0	2828.6	0	0	0	2990.3	0	4338.3	0	2831.2	0	3442	0	1	0	0	0	1	0	0	0	1	0	1	0	1	0	1	3	0.001104	51.436
ACSLAK	Unmodified	648.327	P63101;Q9CQV8-2;Q9CQV8	Ywhaz;Ywhab	14-3-3 protein zeta/delta;14-3-3 protein beta/alpha;14-3-3 protein beta/alpha, N-terminally processed	0	0	21417	0	0	0	25634	0	0	0	25269	0	0	0	22352	0	0	0	1	0	0	0	1	0	0	0	1	0	0	0	1	0	2	0.037975	44.319
ACTILLR	Unmodified	845.479	P80318;Q3U0I3;E9Q133;F6Q609	Cct3	T-complex protein 1 subunit gamma	0	0	18852	0	0	0	20218	0	0	0	18610	0	0	0	16666	0	0	0	1	0	0	0	1	0	0	0	1	0	0	0	1	0	2	0.050037	4.1771
ACVAGTSDAEAVK	Unmodified	1277.59	A0A087WQF8;A0A087WP48;A0A087WS04;A0A087WS29;A0A087WQG4;A0A087WQD0;A0A087WNW3;A0A087WQI3;A0A087WPW5;A0A087WS23;A0A087WQ25;A0A087WRS1;A0A087WQQ5;A0A087WP85;A0A087WP14;A0A087WPX0;F8VQC7;Q61595-2;Q61595-12;Q61595-16;Q61595-3;Q61595-14;Q61595-6;Q61595-4;Q61595-9;Q61595-8;Q61595-13;Q61595-5;Q61595-15;Q61595-10;Q61595-7;Q61595-11;Q61595	Ktn1	Kinectin	0	0	1771.5	0	0	0	2327.9	0	0	0	1936.3	0	0	0	852.22	0	0	0	1	0	0	0	1	0	0	0	1	0	0	0	1	0	2	0.0006292	65.382
ACVIHGTDLK	Unmodified	1112.56	A0A0G2JGX4;Q6PIC6;Q8VCE0	Atp1a3	Sodium/potassium-transporting ATPase subunit alpha-3	57230	25447	32772	83921	48844	23765	42045	68886	35360	26055	37409	38119	48104	27601	37464	27864	1	1	1	1	1	1	1	1	1	1	1	1	1	1	1	1	3	6.1375e-05	102.23
ACYLSINPQK	Unmodified	1192.59	Q8R5C5;P61164	Actr1b;Actr1a	Beta-centractin;Alpha-centractin	5285.5	0	0	5281.4	5515.4	0	0	7041	5688.7	0	0	0	3855.8	0	0	0	1	0	0	1	1	0	0	1	1	0	0	0	1	0	0	0	2	0.017887	40.058
ACYLSINPQKDEALETEK	Unmodified	2108.01	Q8R5C5	Actr1b	Beta-centractin	14954	0	0	17057	11275	0	0	15835	12140	0	0	0	16192	0	0	0	1	0	0	1	1	0	0	1	1	0	0	0	1	0	0	0	3	4.4262e-05	93.278
ACYLSINPQKDETLETEK	Unmodified	2138.02	P61164	Actr1a	Alpha-centractin	16539	0	0	13489	13084	0	0	16399	14367	0	0	0	18658	0	0	0	1	0	0	1	1	0	0	1	1	0	0	0	1	0	0	0	3	3.7082e-05	75.781
ADAEEEAATR	Unmodified	1061.46	A2BFF8;Q3TPJ8;A2BFF5;A2BFF9;O88487	Dync1i2	Cytoplasmic dynein 1 intermediate chain 2	1892.2	0	0	2021.4	2218.8	0	0	2857.4	1311.5	0	0	0	1773.1	0	0	0	1	0	0	1	1	0	0	1	1	0	0	0	1	0	0	0	2	0.0046262	52.179
ADAEVLR	Unmodified	772.408	P48036;A0A0G2JGQ0	Anxa5	Annexin A5	29776	8177.5	18869	50154	47049	9508.2	23130	51762	34429	10309	21167	8439.6	44640	10564	17353	12679	1	1	1	1	1	1	1	1	1	1	1	1	1	1	1	1	2	0.011948	20.757
ADAGGEDAILQTR	Unmodified	1315.64	Q9CPX6	Atg3	Ubiquitin-like-conjugating enzyme ATG3	0	0	3298.1	0	0	0	3805.8	0	0	0	2620.4	0	0	0	3477.3	0	0	0	1	0	0	0	1	0	0	0	1	0	0	0	1	0	2	1.8644e-05	75.815
ADALQAGASQFESSAAK	Unmodified	1650.78	D3YTU0;Q62442-2;Q62442;A0A0N4SUV3	Vamp1	Vesicle-associated membrane protein 1	36986	14127	23127	54385	40332	16206	29888	54108	29687	17690	28445	21334	46510	16639	29631	18632	2	1	3	2	2	1	3	2	2	1	3	1	2	1	3	1	2;3	1.5105e-10	115.85
ADALQAGASQFETSAAK	Unmodified	1664.8	B0QZN5;P63044;P63024	Vamp2;Vamp3	Vesicle-associated membrane protein 2;Vesicle-associated membrane protein 3	25857	7554.4	9197.6	40698	32178	5464.7	12645	36526	29770	9580.6	9052.5	7153	35123	7196.8	9739.5	7905.7	2	1	2	2	2	1	2	2	2	1	2	1	2	1	2	1	2;3	3.8305e-05	87.18
ADAVQDSEMVELVELEIR	Unmodified	2045	Q8BFR5;Q8BFR5-2	Tufm	Elongation factor Tu, mitochondrial	2319.8	0	940.87	2670.2	1967.5	0	2535.4	3594.6	1470.8	0	0	0	1909.6	0	1976.5	0	1	0	1	1	1	0	1	1	1	0	0	0	1	0	1	0	3	2.0012e-07	105.08
ADCASGIFLAAEK	Unmodified	1351.64	Q8CBB7;P22892	Ap1g1	AP-1 complex subunit gamma-1	5499.4	1557.7	0	7123.6	6219.3	1096.5	0	8238.1	5330.8	1139.1	0	1900.6	6676.2	0	0	2136.3	1	1	0	1	1	1	0	1	1	1	0	1	1	0	0	1	3	0.00023957	44.459
ADCLVPSEIR	Unmodified	1158.57	Q9Z2Q6	Sept5	Septin-5	8290.1	5325.7	6708.8	13452	9571.7	2582.3	6382.8	14678	8177.3	3258.5	6518.4	3588.5	8914.9	4478.7	7563.9	4445.4	1	1	1	1	1	1	1	1	1	1	1	1	1	1	1	1	2	0.00025299	79.286
ADCTITMADSDLLALMTGK	Unmodified	2025.94	P32020-2;P32020	Scp2	Non-specific lipid-transfer protein	0	0	0	0	0	0	0	0	0	0	0	0	0	0	0	0	0	0	0	0	0	0	0	0	0	0	0	0	0	0	0	0	3	0.00043203	58.043
ADDDDVVVK	Unmodified	974.456	E9PUM4;A0A1L1SQ51;Q8CDM9;A0A1L1SRI1;A0A1L1SQP9	Tln2		6123.3	0	3571.1	8304.6	7236	0	7583.4	7738.8	4103.2	0	5024.7	0	5149.4	0	5203.8	0	1	0	1	1	1	0	1	1	1	0	1	0	1	0	1	0	2	0.00068896	106.08
ADDGRPFPQVIK	Unmodified	1341.7	P05064;A6ZI44;D3YWI1;Q9CPQ9;A6ZI46;A0A0U1RPN8;A0A0U1RPT5;D3YV98;D3Z510	Aldoa;Aldoart1	Fructose-bisphosphate aldolase A;Fructose-bisphosphate aldolase	45811	12689	32627	51909	41052	10744	39940	52371	42060	9834	31243	10380	40832	10469	36642	12958	1	1	1	1	1	1	1	1	1	1	1	1	1	1	1	1	3	2.324e-05	83.813
ADDKLISEEGVDSLTVK	Unmodified	1817.93	Q9Z2I0	Letm1	LETM1 and EF-hand domain-containing protein 1, mitochondrial	11547	0	0	10115	7527.4	0	0	9596.3	14262	0	0	0	12045	0	0	0	1	0	0	1	1	0	0	1	1	0	0	0	1	0	0	0	3	0.00073302	60.131
ADDPSSYMEVVQAANASGNWEELVK	Unmodified	2709.22	Q5SXR6;Q68FD5	Cltc	Clathrin heavy chain;Clathrin heavy chain 1	2512.5	0	0	3119	2345.7	0	0	3289.1	2331.3	0	0	0	3657.8	0	0	0	1	0	0	1	1	0	0	1	1	0	0	0	1	0	0	0	3	0.018388	23.356
ADDPTMGEGPDK	Unmodified	1231.5	O08599;O08599-2	Stxbp1	Syntaxin-binding protein 1	16238	0	8093.2	25270	21181	0	13676	26696	14437	0	11013	0	18794	0	14630	0	2	0	2	2	2	0	2	2	2	0	2	0	2	0	2	0	2;3	1.1446e-05	95.967
ADDTFEALR	Unmodified	1036.48	P62869	Tceb2	Transcription elongation factor B polypeptide 2	17446	0	8364.4	20064	14561	0	15080	25025	18195	0	11772	0	20767	0	9950.4	0	1	0	1	1	1	0	1	1	1	0	1	0	1	0	1	0	2	0.00052709	82.502
ADDYEQVK	Unmodified	966.429	P51863	Atp6v0d1	V-type proton ATPase subunit d 1	17510	0	13229	16465	12561	0	13196	17224	10434	0	8770.2	0	12731	0	13594	0	1	0	2	1	1	0	2	1	1	0	2	0	1	0	2	0	2	0.00096321	81.74
ADEDPIMGFHQMFLLK	Unmodified	1890.9	P61971	Nutf2	Nuclear transport factor 2	8398.8	0	5834.1	8325.8	7279	0	8393	8229	6249.2	0	6372.4	0	6093.9	0	8247.9	0	1	0	1	1	1	0	1	1	1	0	1	0	1	0	1	0	3	2.3967e-06	94.757
ADEELEALRK	Acetyl (N-term)	1214.61	P56812	Pdcd5	Programmed cell death protein 5	9457	0	0	7925.7	10801	0	0	9870.7	8371.8	0	0	0	10862	0	0	0	1	0	0	1	1	0	0	1	1	0	0	0	1	0	0	0	2	0.017739	34.302
ADEGISFR	Unmodified	893.424	P35700;B1AXW5;B1AXW6	Prdx1	Peroxiredoxin-1	27512	10428	16974	30085	30444	11099	22437	33333	23301	11980	18044	11769	31968	11726	18059	13739	1	1	1	1	1	1	1	1	1	1	1	1	1	1	1	1	2	0.00042942	66.343
ADEMYDK	Unmodified	870.343	Q9CZW5	Tomm70a	Mitochondrial import receptor subunit TOM70	9900.5	0	6049.4	12812	10118	0	8034	12091	7904.2	0	7195.5	0	9938.4	0	8743.3	0	1	0	1	1	1	0	1	1	1	0	1	0	1	0	1	0	2	0.026089	46.434
ADETKDEQFEEYVQNFK	Unmodified	2118.94	A0A0G2JEG8;Q7TQF7	Amph	Amphiphysin	3141	0	0	5605.9	3847.5	0	0	4270.3	3470.7	0	0	0	3134.9	0	0	0	1	0	0	1	1	0	0	1	1	0	0	0	1	0	0	0	4	0.0010261	60.997
ADETKDEQFEQCVQNFNK	Unmodified	2228.96	O08539;Q6P1B9;O08539-2	Bin1	Myc box-dependent-interacting protein 1	14093	0	2591.9	17604	17727	0	3409.4	16344	14614	0	4447.1	0	17454	0	5169.7	0	2	0	1	2	2	0	1	2	2	0	1	0	2	0	1	0	3	2.594e-06	98.467
ADEVAPAK	Unmodified	799.408	Q3V117;Q91V92;Q3TS02	Acly	ATP-citrate synthase	0	2263.5	11553	0	0	3563.2	10871	0	0	3424.4	12059	3294.4	0	3484.7	12059	3872.8	0	1	1	0	0	1	1	0	0	1	1	1	0	1	1	1	2	0.0027938	61.762
ADEVTLSEAGSTAGPAEPR	Unmodified	1856.88	Q9Z0P4;Q9Z0P4-2;A0A1W2P831;A0A1W2P879	Palm	Paralemmin-1	5506.2	0	1400.5	6273.7	5719.6	0	0	6417.9	7756.5	0	1644.3	0	9480.8	0	0	0	1	0	1	1	1	0	0	1	1	0	1	0	1	0	0	0	2;3	6.0264e-06	91.13
ADEWLMK	Unmodified	891.416	Q8VDD5;Q5SV64;Q3UH59;Q61879	Myh9;Myh10	Myosin-9;Myosin-10	0	0	0	0	0	0	0	0	0	0	0	0	0	0	0	0	0	0	0	0	0	0	0	0	0	0	0	0	0	0	0	0	2	0.0079762	51.77
ADFCIIHYAGK	Unmodified	1293.62	Q8VDD5;Q5SV64;Q3UH59;Q61879	Myh9;Myh10	Myosin-9;Myosin-10	0	0	9198.1	0	0	0	12712	0	0	0	8544.4	0	0	0	11519	0	0	0	2	0	0	0	2	0	0	0	2	0	0	0	2	0	3	0.00022116	59.667
ADFPAGIPECGTDALR	Unmodified	1688.78	Q9Z1Q9;G3UY93;G3UZX1	Vars	Valine--tRNA ligase	1144.8	0	0	2419.1	793.01	0	0	1620.2	1073	0	0	0	1522.6	0	0	0	1	0	0	1	1	0	0	1	1	0	0	0	1	0	0	0	2	0.017963	40.387
ADFSEAYK	Unmodified	929.413	P16330;P16330-2	Cnp	2',3'-cyclic-nucleotide 3'-phosphodiesterase	96904	54422	107730	135930	118440	52884	131740	128750	100600	60348	108700	60036	120410	58039	117270	68163	2	2	3	2	2	2	3	2	2	2	3	2	2	2	3	2	2;3	0.0011426	82.207
ADFSEAYKR	Unmodified	1085.51	P16330;P16330-2	Cnp	2',3'-cyclic-nucleotide 3'-phosphodiesterase	53244	20770	17919	41516	36169	28910	34549	23959	122220	36873	46090	22024	86836	30150	41615	40666	1	1	1	1	1	1	1	1	1	1	1	1	1	1	1	1	3	0.00033142	104.29
ADFSGMSSK	Unmodified	928.396	F8WIV2;Q60854	Serpinb6a;Serpinb6	Serpin B6	0	6410.4	0	0	0	7937	0	0	0	7561.1	0	6484.3	0	6182.1	0	6990.7	0	1	0	0	0	1	0	0	0	1	0	1	0	1	0	1	2	0.005496	63.791
ADFSNEK	Unmodified	809.356	P56375	Acyp2	Acylphosphatase-2	20701	8047.9	10626	26020	22539	7024.5	15100	20351	18545	7078	10786	6871.7	22330	7866.6	10258	8660.3	1	1	1	1	1	1	1	1	1	1	1	1	1	1	1	1	2	0.011848	53.16
ADFVCSTAQK	Unmodified	1125.51	Q8K298	Anln	Actin-binding protein anillin	13911	3222.3	6822.7	17986	19699	5005.4	7874.2	18129	15126	4702.8	7522.6	4668.8	19043	3521.7	8785.1	4936	1	1	1	1	1	1	1	1	1	1	1	1	1	1	1	1	2	2.7967e-05	139.07
ADFVLAANSYDLAIK	Unmodified	1609.84	O35465;O35465-2	Fkbp8	Peptidyl-prolyl cis-trans isomerase FKBP8	0	0	2040.2	0	0	0	2806.4	0	0	0	2753.5	0	0	0	3907	0	0	0	1	0	0	0	1	0	0	0	1	0	0	0	1	0	3	0.050843	14.377
ADGIVSK	Unmodified	688.376	Q9CQR2	Rps21	40S ribosomal protein S21	21071	9982.6	18428	19929	20444	9670.9	16870	26299	19252	10249	15065	10137	17951	8280.8	16428	11689	1	1	1	1	1	1	1	1	1	1	1	1	1	1	1	1	2	0.029774	7.4104
ADGSGSVVLR	Unmodified	959.504	A0A0R4J0I9;Q91ZX7	Lrp1	Prolow-density lipoprotein receptor-related protein 1;Low-density lipoprotein receptor-related protein 1 85 kDa subunit;Low-density lipoprotein receptor-related protein 1 515 kDa subunit;Low-density lipoprotein receptor-related protein 1 intracellular domain	1814.4	0	0	1855.7	4223.6	0	0	4292.3	2715.1	0	0	0	1761	0	0	0	1	0	0	1	1	0	0	1	1	0	0	0	1	0	0	0	2	0.025693	24.308
ADGSTQVIDTK	Unmodified	1133.56	O08749	Dld	Dihydrolipoyl dehydrogenase, mitochondrial	38457	8157.4	10180	50342	38181	7884.8	13542	43184	30984	10384	8895.3	12400	38515	11547	10545	10211	2	1	1	2	2	1	1	2	2	1	1	1	2	1	1	1	2;3	3.4493e-09	170.8
ADGVKPQTNSTK	Unmodified	1244.64	Q5SVJ0;Q5SVI1;Q68EG2;P28652;Q5SVJ1;Q5SVI0;Q5SVI2	Camk2b	Calcium/calmodulin-dependent protein kinase type II subunit beta	0	3045.5	0	0	0	2323.4	0	0	0	2990.1	0	2681	0	1576	0	1504	0	1	0	0	0	1	0	0	0	1	0	1	0	1	0	1	3	0.03038	27.923
ADGYVLEGK	Unmodified	950.471	P62242	Rps8	40S ribosomal protein S8	18449	4460.4	10048	18049	17634	4226.6	12549	25152	13070	4441.4	7039	3326.7	11708	3388	7918.6	6226.7	1	1	1	1	1	1	1	1	1	1	1	1	1	1	1	1	2	0.0011024	74.931
ADHDFVVQEDFMK	Unmodified	1579.7	P62334	Psmc6	26S protease regulatory subunit 10B	0	0	6049.6	0	0	0	8064.7	0	0	0	7607.4	0	0	0	7754	0	0	0	1	0	0	0	1	0	0	0	1	0	0	0	1	0	3	0.0025617	55.073
ADHGEPIGR	Unmodified	950.457	P11499	Hsp90ab1	Heat shock protein HSP 90-beta	5797.1	4002.8	9443.4	10345	6117.6	5493.5	7890.4	8690.1	4577.5	5476.9	6479.4	8463.5	9717.2	13663	11384	7357.8	1	1	1	1	1	1	1	1	1	1	1	1	1	1	1	1	3	0.0007039	77.892
ADHQPLTEASYVNLPTIALCNTDSPLR	Unmodified	2995.47	P14206;A0A1L1SRW0	Rpsa	40S ribosomal protein SA	2121.3	0	0	2836.4	2407.3	0	1266.4	2755.6	1521.5	0	0	0	2272.5	977.49	1757.1	0	2	0	0	2	2	0	1	2	1	0	0	0	2	1	1	0	3	2.7397e-23	141.85
ADIAVPLVFTK	Unmodified	1172.68	Q7TSJ2;Q7TSJ2-2;D3Z6W1	Map6	Microtubule-associated protein 6	24872	15146	17191	23212	17502	8907.2	30629	20954	18166	9743.3	20027	10205	28352	13841	23549	13355	2	2	2	2	2	2	2	2	2	2	2	2	2	2	2	2	2;3	4.5317e-05	76.602
ADIGIAMGISGSDVSK	Unmodified	1519.76	Q6PIE5;D3YYN7	Atp1a2	Sodium/potassium-transporting ATPase subunit alpha-2	9407.7	5913	14892	17052	9344	3873.9	14325	13906	7254.4	5047.1	16081	7029.2	10713	4181.2	19094	5163.4	1	1	2	1	1	1	2	1	1	1	2	1	1	1	2	1	2;3	1.0426e-10	115.57
ADIGVAMGIAGSDVSK	Unmodified	1489.74	A0A0G2JGX4;Q6PIC6;Q8VCE0	Atp1a3	Sodium/potassium-transporting ATPase subunit alpha-3	36078	10427	15966	50815	41339	10803	20338	47208	40772	13275	15721	10327	36767	13021	19283	10104	3	2	2	3	3	2	2	3	3	2	2	2	3	2	2	2	2;3	2.0788e-10	139.39
ADISGNITK	Unmodified	917.482	Q9JL62;D3Z1H9;D3Z1H8	Gltp	Glycolipid transfer protein	67797	11767	23556	90660	85055	13312	28471	84032	79870	17396	25330	11528	80360	16587	24930	16739	2	1	1	2	2	1	1	2	2	1	1	1	2	1	1	1	2	0.00021432	86.84
ADIVENQVMDTR	Unmodified	1389.66	P10649;A2AE89;F6WHQ7	Gstm1	Glutathione S-transferase Mu 1	10929	2443.4	12177	13655	9571.1	2809.9	16878	13714	8051.6	2503	11514	4589.1	8408	2713.7	10488	4450.7	1	1	1	1	1	1	1	1	1	1	1	1	1	1	1	1	2	1.1759e-14	180.76
ADIWALGCLLYK	Unmodified	1421.74	Q3UHJ0-2;Q3UHJ0;Q91Z96-2;Q91Z96	Aak1;Bmp2k	AP2-associated protein kinase 1;BMP-2-inducible protein kinase	0	0	0	0	0	0	975.32	0	0	0	0	0	0	0	0	0	0	0	0	0	0	0	1	0	0	0	0	0	0	0	0	0	3	0.048119	18.659
ADKPDMGEIASFDK	Acetyl (N-term)	1564.71	Q6ZWY8;A0A0N4SVF0	Tmsb10	Thymosin beta-10	11502	0	0	11955	11123	0	0	12877	11620	0	0	0	9533.2	0	0	0	1	0	0	1	1	0	0	1	1	0	0	0	1	0	0	0	3	0.0012832	17.873
ADLAAIYHER	Unmodified	1157.58	Q8BGN3;D3YU63;A0A1B0GS66	Enpp6	Ectonucleotide pyrophosphatase/phosphodiesterase family member 6	10797	2610.6	3939.6	14771	14611	3463.9	5349.9	18605	11392	2790.8	3897	3600.6	13140	3892	6143	3172.8	2	1	1	2	2	1	1	2	2	1	1	1	2	1	1	1	3	0.00032261	34.405
ADLAEEYSK	Unmodified	1024.47	P68037	Ube2l3	Ubiquitin-conjugating enzyme E2 L3	25205	3562	20404	31225	27464	4399.9	24817	34171	14361	3733.3	19998	2928.5	25469	5094.5	18517	4587.3	1	1	1	1	1	1	1	1	1	1	1	1	1	1	1	1	2	0.00053979	110.28
ADLDVSGPK	Unmodified	900.455	E9Q616	Ahnak		26171	0	38300	28559	25974	0	55397	28645	37764	0	50463	0	22189	0	39728	0	1	0	2	1	1	0	2	1	1	0	2	0	1	0	2	0	2	0.0013536	0
ADLEAQR	Unmodified	801.398	Q91V41;A2AL34	Rab14	Ras-related protein Rab-14	8403.6	0	6576.5	9801.2	8074.1	0	10687	9221.1	5923.9	0	7051	0	9230.1	0	8556	0	1	0	1	1	1	0	1	1	1	0	1	0	1	0	1	0	2	0.028759	55.633
ADLEEQLSDEEK	Acetyl (N-term)	1446.64	P47754;D6RCW7;A0A0N4SVM0	Capza2	F-actin-capping protein subunit alpha-2	9072.4	0	6106.9	12544	10809	0	10196	15233	7305.5	0	5262.5	0	11615	0	6432.9	0	1	0	1	1	1	0	1	1	1	0	1	0	1	0	1	0	2	8.9197e-05	97.285
ADLGLQR	Unmodified	771.424	Q5SYD0;Q5SYD0-2	Myo1d	Unconventional myosin-Id	12180	0	0	18217	18229	0	0	17677	15478	0	0	0	15706	0	0	0	1	0	0	1	1	0	0	1	1	0	0	0	1	0	0	0	2	0.023942	1.3938
ADLIAYLK	Unmodified	905.522	P62897	Cycs	Cytochrome c, somatic	33856	8915.5	14261	42096	23169	7126.9	17531	28672	23497	8811.7	18168	5885.7	24221	10267	20010	9329.5	1	1	1	1	1	1	1	1	1	1	1	1	1	1	1	1	2	0.00067538	69.454		+
ADLINNLGTIAK	Unmodified	1241.7	P11499;P07901;B7ZC50	Hsp90ab1;Hsp90aa1	Heat shock protein HSP 90-beta;Heat shock protein HSP 90-alpha	94436	46996	71920	107460	86218	40820	93949	111770	75914	54702	75022	58442	92165	44641	85345	54802	2	2	2	2	2	2	2	2	2	2	2	2	2	2	2	2	2;3	9.1467e-21	248.44
ADLINNLGTIAK	Deamidation (NQ)	1242.68	P11499;P07901;B7ZC50	Hsp90ab1;Hsp90aa1	Heat shock protein HSP 90-beta;Heat shock protein HSP 90-alpha	0	11756	0	0	0	9993.6	0	0	0	10209	0	12184	0	10971	0	13117	0	1	0	0	0	1	0	0	0	1	0	1	0	1	0	1	2	0.0019896	135.24
ADLNQGIGEPQSPSR	Unmodified	1567.76	Q8C845;Q9D8Y0	Efhd2	EF-hand domain-containing protein D2	2280.4	0	2680.2	2256.3	1550.8	0	2630.7	2161	1398.4	0	2176.6	0	2344.1	0	1578.8	0	1	0	1	1	1	0	1	1	1	0	1	0	1	0	1	0	2	1.7146e-06	93.127
ADLPTLGFTHFQPAQLTTVGK	Unmodified	2241.18	E9Q3T7;P54822;E9Q242	Adsl	Adenylosuccinate lyase	4484	2016.1	0	6508.2	5070.4	2190.7	0	7864.3	3744.9	839.43	0	3278.2	3069.3	1758.1	0	1671.5	1	1	0	1	1	1	0	1	1	1	0	1	1	1	0	1	3	2.4564e-05	77.741
ADLSGMSGSR	Unmodified	979.439	Q9D154;Z4YK03;Q5SV42;Q8VHP7	Serpinb1a;Serpinb1c;Serpinb1b	Leukocyte elastase inhibitor A;Leukocyte elastase inhibitor C;Leukocyte elastase inhibitor B	18609	2779.6	14967	34671	17177	4126.8	21321	22333	14154	3281.7	20147	4330.5	18893	4111.2	21666	5778	2	1	2	2	2	1	2	2	2	1	2	1	2	1	2	1	2	0.0015504	84.483
ADLSLVDALTEPPPEIEGEIKR	Acetyl (N-term)	2433.26	P27546;P27546-2;P27546-3;Q78TF3	Map4	Microtubule-associated protein 4	1275.6	0	0	1410.3	0	0	0	2451	1839.8	0	0	0	2014	0	0	0	1	0	0	1	0	0	0	1	1	0	0	0	1	0	0	0	3	7.9643e-05	33.37
ADLYLEGK	Unmodified	907.465	Q8BIJ6;E9PWN2	Iars2	Isoleucine--tRNA ligase, mitochondrial	0	0	0	0	0	0	0	0	0	0	0	0	0	0	0	0	0	0	0	0	0	0	0	0	0	0	0	0	0	0	0	0	2	0.0010723	74.703
ADMGGAATICSAIVSAAK	Unmodified	1692.82	Q9CPY7-2;Q9CPY7	Lap3	Cytosol aminopeptidase	9043.1	3776.1	4768.5	8924.2	8523.9	2849	7353.8	11682	5389.4	3110.1	4773.4	1661.2	10506	2750.2	5179.4	3656.9	1	1	1	1	1	1	1	1	1	1	1	1	1	1	1	1	3	0.00019528	58.907
ADNFEYSDPVDGSISK	Unmodified	1742.76	Q9D0F9;A2CEK3	Pgm1;Pgm2	Phosphoglucomutase-1	2700	0	0	3457.7	2938.8	0	0	2939.8	3038.5	0	0	0	2490.7	0	0	0	1	0	0	1	1	0	0	1	1	0	0	0	1	0	0	0	2	0.0002645	87.249
ADPLGLEAEK	Unmodified	1041.53	Q8R0Y6;A0A0N4SW56	Aldh1l1	Cytosolic 10-formyltetrahydrofolate dehydrogenase	12080	0	5958.9	15815	14012	0	10884	24395	7972.5	0	5350.4	0	12062	0	3270.9	0	1	0	1	1	1	0	1	1	1	0	1	0	1	0	1	0	2	0.00029056	116.36
ADPLGLEAEKDGVPVFK	Unmodified	1783.94	Q8R0Y6;A0A0N4SW56	Aldh1l1	Cytosolic 10-formyltetrahydrofolate dehydrogenase	14896	0	0	11010	10104	0	0	12824	11257	0	0	0	11713	0	0	0	1	0	0	1	1	0	0	1	1	0	0	0	1	0	0	0	3	2.2223e-07	84.445
ADPQEAINCLNAAIDIYTDMGR	Unmodified	2450.12	P28663	Napb	Beta-soluble NSF attachment protein	894.74	0	0	1240.9	1049.3	0	0	3094.5	0	0	0	0	1153.5	0	888.42	0	1	0	0	1	1	0	0	1	0	0	0	0	1	0	1	0	3	2.2444e-06	75.514
ADPSLNPEQLK	Unmodified	1210.62	Q9WVE8	Pacsin2	Protein kinase C and casein kinase substrate in neurons protein 2	22710	0	9139.9	24513	23368	0	12470	33176	22070	0	9907.9	0	26160	0	9092.3	0	3	0	2	3	3	0	2	3	3	0	2	0	3	0	2	0	2;3	0.00010743	88.617
ADQCYEDVR	Unmodified	1154.47	O89053;G3UYK8;G3UX53;D3YXM2;D3YW57;A0A0U1RPY8	Coro1a	Coronin-1A;Coronin	1849.1	0	0	2849.1	2120.7	0	0	2279.6	1562.3	0	0	0	1259.1	0	0	0	1	0	0	1	1	0	0	1	1	0	0	0	1	0	0	0	2	0.0024255	91.779
ADQELLMYSHDNIICGITSVAFSR	Unmodified	2739.3	E9QKR0;P62880;D3YZX3;E9PWM7	Gnb2	Guanine nucleotide-binding protein G(I)/G(S)/G(T) subunit beta-2	2972.3	0	0	4448.4	4316.2	0	0	5496.2	4819.5	0	0	0	2378.8	0	0	0	1	0	0	1	1	0	0	1	1	0	0	0	1	0	0	0	3	2.6242e-06	92.49
ADQELMTYSHDNIICGITSVSFSK	Unmodified	2715.25	P62874	Gnb1	Guanine nucleotide-binding protein G(I)/G(S)/G(T) subunit beta-1	3087.5	0	0	4234.9	3378.2	0	1802.8	4872.8	3252.7	0	0	0	2545	0	0	0	1	0	0	1	1	0	1	1	1	0	0	0	1	0	0	0	3	1.7323e-08	88.381
ADQIETQQLMR	Unmodified	1331.65	Q9QXY6;Q9WVK4	Ehd3;Ehd1	EH domain-containing protein 3;EH domain-containing protein 1	4654.7	0	5986.3	6265.1	4171.2	0	8173.2	5565.2	5131.9	0	5531.5	0	4501	0	7329.1	0	1	0	1	1	1	0	1	1	1	0	1	0	1	0	1	0	2	6.7981e-06	150.72
ADQLADESLESTR	Unmodified	1433.66	P60879;P60879-2	Snap25	Synaptosomal-associated protein 25	10636	0	5965.7	14452	12404	0	5977.1	17480	5053.3	0	5148.8	0	8621.3	0	6196	0	1	0	1	1	1	0	1	1	1	0	1	0	1	0	1	0	2;3	3.2093e-21	166.51
ADQLCQQELR	Unmodified	1259.59	G5E846;P15331;G3X981;P15331-2;P15331-3	Prph	Peripherin	13961	0	0	15981	11135	0	0	18679	14543	0	0	0	9868.6	0	0	0	1	0	0	1	1	0	0	1	1	0	0	0	1	0	0	0	2	0.015479	53.406
ADQLTEEQIAEFK	Acetyl (N-term)	1562.75	P0DP28;P0DP27;P0DP26;Q9D6P8	Calml3	Calmodulin-like protein 3	8563.7	0	3910.5	13001	9397.9	0	7765	8867.2	10526	0	5302.5	0	8470.5	0	7016.7	0	1	0	1	1	1	0	1	1	1	0	1	0	1	0	1	0	2;3	0.00053553	78.137
ADQWNVNYVETSAK	Unmodified	1623.75	P63321	Rala	Ras-related protein Ral-A	10165	0	7374.1	11990	12621	0	9078.4	14678	9041.8	0	5988.7	0	11160	0	8091.3	0	1	0	1	1	1	0	1	1	1	0	1	0	1	0	1	0	3	6.2999e-05	84.576
ADRDESSPYAAMLAAQDVAQR	Unmodified	2264.05	P62264;D3YVF4;D3Z7I1	Rps14	40S ribosomal protein S14	4864	0	2809.2	6455.3	4679.5	1048	2779.9	6672.1	4410.5	1046.8	2036.9	1986.7	3949.6	2403	2077.5	1396.8	1	0	1	1	1	1	1	1	1	1	1	1	1	1	1	1	3	2.2929e-15	138.31
ADRDQYELLCLDNTR	Unmodified	1880.87	Q921I1;E9Q035	Tf;Gm20425	Serotransferrin	12720	0	5449.2	10640	10755	0	11206	13091	7759.3	0	6334	0	8954.5	0	7279.8	0	1	0	1	1	1	0	1	1	1	0	1	0	1	0	1	0	3	4.8618e-09	146.55
ADSVCDGHAAGQK	Unmodified	1314.56	Q80YN3	Bcas1	Breast carcinoma-amplified sequence 1 homolog	8124	2455.5	2266.6	8879.8	6624.5	3759.9	3734.4	9172.6	6908.4	3293	2306	3355.1	7812.8	3565	3103.6	2838.1	2	1	1	2	2	1	1	2	2	1	1	1	2	1	1	1	3	3.5128e-06	80.948
ADTFQGLK	Unmodified	878.45	Q9JK53	Prelp	Prolargin	22148	7111.5	12407	28271	26547	7104.9	17572	17203	30039	10987	18133	16186	25558	8729	10240	9197.5	1	1	1	1	1	1	1	1	1	1	1	1	1	1	1	1	2	0.0027981	64.855
ADTISK	Unmodified	633.333	B7ZC46;B1AQY9;B1AQZ0;Q8CHH9;Q8CHH9-2	Sept8	Septin-8	23227	0	0	27053	26010	0	0	30712	21228	0	0	0	24692	0	0	0	1	0	0	1	1	0	0	1	1	0	0	0	1	0	0	0	2	0.045827	21.029
ADTLTLEER	Unmodified	1046.52	A2A6U3;Q80UG5-3;Q80UG5;Q80UG5-2;A2A6U5	Sept9	Septin-9	15922	0	10506	17321	18976	0	11010	20829	12344	0	9603.1	0	15251	0	10587	0	1	0	1	1	1	0	1	1	1	0	1	0	1	0	1	0	2	0.00071061	105.32
ADTLTPEECQQFK	Unmodified	1565.7	E9Q9F5;E9Q1G8;O55131	Sept7	Septin-7	29491	0	28598	34111	30078	0	32408	36287	18175	0	35284	0	27159	0	35745	0	2	0	3	2	2	0	3	2	2	0	3	0	2	0	3	0	2;3	5.9494e-11	142.98
ADTLTPEECQQFKK	Unmodified	1693.8	E9Q9F5;E9Q1G8;O55131	Sept7	Septin-7	8496.5	1396.9	3235.7	6660.4	4479.1	2229.8	4882.6	3825.9	19519	4371.8	13027	1971.1	15920	2606.4	13200	4074.3	1	1	1	1	1	1	1	1	1	1	1	1	1	1	1	1	3	0.00083099	70.414
ADTLTPPEVDR	Unmodified	1212.6	P28661-2;P28661;P28661-4;P28661-3;P28661-5;Q5ND13	Sept4	Septin-4	9025.1	1657.6	2998	10403	10122	1619.2	6348	12623	8727.4	1344.1	5394.7	1487.2	11278	1534.1	5937	1775.2	1	1	1	1	1	1	1	1	1	1	1	1	1	1	1	1	2	0.00010586	85.288
ADVFHAYLSLLK	Unmodified	1375.75	Q6ZQ38	Cand1	Cullin-associated NEDD8-dissociated protein 1	3212.3	0	1933.6	6396.7	4498	0	1462.9	5984.6	4335.3	0	952.99	0	5371.2	0	1791.7	0	1	0	1	1	1	0	1	1	1	0	1	0	1	0	1	0	3	0.0019766	54.225
ADVGFAMGIAGTDVAK	Unmodified	1521.75	Q8C048;A2ALL9;Q0VF55;S4R1C4;Q3UHH0;F8WHB1;Q9R0K7;G5E829;Q6Q477-2;F7AAP4;E9Q828;Q6Q477	Atp2b3;Atp2b2;Atp2b1;Atp2b4	Calcium-transporting ATPase;Plasma membrane calcium-transporting ATPase 2;Plasma membrane calcium-transporting ATPase 1	6493.8	2455.3	4095.7	10235	6797.5	2013.6	5144.4	10339	6529.1	3028.7	2136.6	2813.8	6534.9	1696.3	3589.2	2296.1	1	1	1	1	1	1	1	1	1	1	1	1	1	1	1	1	3	9.4133e-05	77.99
ADVVESWIGEK	Unmodified	1231.61	A3KGU7;A3KGU5;A3KGU9;P16546;E9Q447;P16546-2	Sptan1	Spectrin alpha chain, non-erythrocytic 1	2779.4	4686.5	1367.6	3936.5	2656.6	3430.2	1981.9	4323.4	1868.1	6054.1	1959.8	5430.9	3860.3	5152.6	1255.8	8274.3	1	2	1	1	1	1	1	1	1	2	1	2	1	2	1	2	2;3	0.00010415	88.323
ADWSSLSR	Unmodified	920.435	P19783;M0QWX7;D6RG40	Cox4i1;Chka	Cytochrome c oxidase subunit 4 isoform 1, mitochondrial	52497	14110	9666.4	71537	59742	14854	18743	80466	48869	17548	12809	16620	62621	17451	17037	20937	2	1	1	2	2	1	1	2	2	1	1	1	2	1	1	1	2	0.00092905	56.556
ADYAQLLEDMQNAFR	Unmodified	1783.82	P50516	Atp6v1a	V-type proton ATPase catalytic subunit A	3555.5	1449	0	3158.4	1892.5	0	1461.7	2323.2	2049	2613.2	0	1233.8	1705.5	1034.9	1657.9	1050.3	1	1	0	1	1	0	1	1	1	1	0	1	1	1	1	1	2;3	2.7551e-18	192.47
AEACFVNCVER	Unmodified	1353.58	Q9WVA2	Timm8a1	Mitochondrial import inner membrane translocase subunit Tim8 A	5195.2	0	4726.3	6786.3	6089.4	0	6365	5897.7	5024.2	0	4873.8	0	6281.1	0	5377.9	0	1	0	1	1	1	0	1	1	1	0	1	0	1	0	1	0	2	0.00010264	74.189
AEADKNDK	Unmodified	889.414	P11499;P07901	Hsp90ab1;Hsp90aa1	Heat shock protein HSP 90-beta;Heat shock protein HSP 90-alpha	8855.9	24010	10867	12293	8422.5	18342	14677	9834.6	8161.3	22884	12903	22617	9595	23104	9899.4	22352	1	1	1	1	1	1	1	1	1	1	1	1	1	1	1	1	3	0.0042788	48.029
AEADVHLK	Unmodified	881.461	P14873	Map1b	Microtubule-associated protein 1B;MAP1B heavy chain;MAP1 light chain LC1	0	0	21832	0	0	0	25982	0	0	0	18920	0	0	0	22214	0	0	0	1	0	0	0	1	0	0	0	1	0	0	0	1	0	3	0.0027489	40.309
AEAEAQAEELSFPR	Unmodified	1546.73	G5E8R3;E9QPD7;Q05920	Pcx;Pc	Pyruvate carboxylase;Pyruvate carboxylase, mitochondrial	4871.5	0	0	4164.3	2413.1	0	0	3388.7	2713.7	0	0	0	2507	0	0	0	1	0	0	1	1	0	0	1	1	0	0	0	1	0	0	0	2	0.027644	19.293
AEAESLYQSK	Unmodified	1124.54	CON__P04264			6302	0	5294.1	8237.5	4059.7	0	8620.3	6612.8	9077.4	0	9597.3	0	5132.9	0	5396	0	1	0	1	1	1	0	1	1	1	0	1	0	1	0	1	0	2	0.00027796	95.751		+
AEAGDNLGALVR	Unmodified	1184.61	Q8BFR5;Q8BFR5-2;A0A0U1RPC4	Tufm	Elongation factor Tu, mitochondrial	15921	3911.1	5678.1	21421	14982	3461.8	6987.7	20084	14310	2799	5165.7	4550.5	15264	3167.4	6407.4	3415.6	1	1	1	1	1	1	1	1	1	1	1	1	1	1	1	1	2	7.102e-21	154.79
AEAGGGWEGSASYK	Unmodified	1368.59	A2A860;P97765	Wbp2	WW domain-binding protein 2	4589	0	0	4309.7	4307.4	0	0	3918.7	4062.8	0	0	0	4943.8	0	0	0	1	0	0	1	1	0	0	1	1	0	0	0	1	0	0	0	2	3.4056e-08	160.63
AEALASAIASTK	Unmodified	1131.61	Q9D7A8	Armc1	Armadillo repeat-containing protein 1	0	1456.9	1663.6	0	0	0	3287.3	0	0	1143.7	2376.4	1827	0	1029.9	2484.6	1563	0	1	1	0	0	0	1	0	0	1	1	1	0	1	1	1	3	0.0048297	42.899
AEAQEAEDQQAR	Unmodified	1344.59	Q9QXV0	Pcsk1n	ProSAAS;KEP;Big SAAS;Little SAAS;Big PEN-LEN;PEN;PEN-20;PEN-19;Little LEN;Big LEN	1748.9	0	0	3846.6	1730	0	0	3059.9	2449.6	0	0	0	1847	0	0	0	1	0	0	1	1	0	0	1	1	0	0	0	1	0	0	0	2;3	0.002971	39.097
AECLNPAQPGR	Unmodified	1211.57	P10493	Nid1	Nidogen-1	0	0	0	0	0	0	0	0	0	0	0	0	0	0	0	0	0	0	0	0	0	0	0	0	0	0	0	0	0	0	0	0	2	0.0011675	67.651
AECSAEQCYK	Unmodified	1244.48	P06801;Q3TQP6	Me1	NADP-dependent malic enzyme;Malic enzyme	4279.5	0	0	3197.1	3490.7	0	0	3347.3	3367.3	0	0	0	2765.7	0	0	0	1	0	0	1	1	0	0	1	1	0	0	0	1	0	0	0	2	0.0009772	87.607
AEDADMRNELEEMQR	Acetyl (N-term)	1877.79	P60879;P60879-2	Snap25	Synaptosomal-associated protein 25	2610.3	0	964.92	3698.5	2152.8	0	1528.9	1403.1	4568.6	0	1801	0	4476.6	0	3190.6	0	1	0	1	1	1	0	1	1	1	0	1	0	1	0	1	0	2	0.00013924	44.508
AEDGAAPSPSSETPK	Unmodified	1442.65	P26645	Marcks	Myristoylated alanine-rich C-kinase substrate	10204	2377.3	4224.3	11476	9811.6	4581.3	6175.7	11609	9622.6	3189.2	2643	5631.6	8770.6	4758	6352	6561.2	2	1	1	2	2	2	1	2	2	2	1	2	2	2	1	2	3	7.105e-05	83.676
AEDGPAKEEPK	Unmodified	1169.56	P06837	Gap43	Neuromodulin	14090	6227.3	6830.1	15542	9640.8	3874.3	12904	18153	7628.6	3951.8	8764	6766.9	11415	5261.5	11458	4633	1	1	1	1	1	1	1	1	1	1	1	1	1	1	1	1	3	0.0014175	53.347
AEDGSVIDYELIDQDAR	Unmodified	1907.87	P07356;B0V2N7;B0V2N5	Anxa2	Annexin A2;Annexin	7884.5	0	3950.8	7351.5	8215.7	0	5040.4	7391.7	5914	0	4448.9	0	4921.6	0	2882.5	0	2	0	2	2	2	0	2	2	2	0	2	0	2	0	2	0	2;3	1.5914e-07	106.25
AEDKEWIPVTK	Unmodified	1314.68	P25444;D3YVC1;D3YWJ3;E9Q1N8;F6YTZ4;D3Z536	Rps2;Gm18025;Gm6576;Gm8225	40S ribosomal protein S2	21620	16958	13209	25272	19603	11777	19589	25826	17456	12866	13446	14539	17060	14086	16712	17056	1	1	1	1	1	1	1	1	1	1	1	1	1	1	1	1	3	7.7186e-05	80.821
AEDLNIAPR	Unmodified	997.519	Q6PDY2	Ado	2-aminoethanethiol dioxygenase	10617	0	8557.3	14475	14716	0	10364	17208	14476	0	7344.9	0	13346	0	11133	0	1	0	1	1	1	0	1	1	1	0	1	0	1	0	1	0	2	0.0060982	39.788
AEDVSAIEIVGGATR	Unmodified	1486.76	Q61699-2;Q61699;E9Q0U7	Hsph1	Heat shock protein 105 kDa	8714.1	0	5566	7758.8	8102.1	0	6406.4	6371.7	4898.4	0	5956.6	0	8121.7	0	6075.7	0	1	0	1	1	1	0	1	1	1	0	1	0	1	0	1	0	2	1.7411e-08	147.73
AEEAEAQKR	Unmodified	1030.5	Q9QXS1-15;Q9QXS1-10;Q9QXS1-9;Q9QXS1-12;Q9QXS1-11;Q9QXS1-13;Q9QXS1-5;Q9QXS1-3;Q9QXS1-16;Q9QXS1-4;Q9QXS1-14;Q9QXS1-6;Q9QXS1-7;Q9QXS1-8;Q9QXS1-2;Q9QXS1;E9Q3W4	Plec	Plectin	0	0	5018	0	0	0	7213.2	0	0	0	5278.1	0	0	0	7044.4	0	0	0	1	0	0	0	1	0	0	0	1	0	0	0	1	0	3	0.0021565	47.101
AEEAGIGDTPNQEDQAAGHVTQAR	Unmodified	2464.12	P10637-5;B1AQW2;P10637-4;P10637-3;B1AQW4	Mapt	Microtubule-associated protein tau;Microtubule-associated protein	0	0	0	0	0	0	0	0	0	0	0	0	0	0	0	0	0	0	0	0	0	0	0	0	0	0	0	0	0	0	0	0	3	0.0003138	53.811
AEEDEILNR	Unmodified	1087.51	P35564	Canx	Calnexin	18405	0	15809	20369	20780	0	16233	21637	16695	0	12145	0	16238	0	17027	0	1	0	1	1	1	0	1	1	1	0	1	0	1	0	1	0	2	5.5595e-08	144.79
AEEDSEEAR	Unmodified	1034.42	Q61081;A0A1L1STC0	Cdc37	Hsp90 co-chaperone Cdc37;Hsp90 co-chaperone Cdc37, N-terminally processed	0	0	1206	2368.7	0	0	2381.7	0	0	0	1340.8	0	1103	0	1331.4	0	0	0	1	1	0	0	1	0	0	0	1	0	1	0	1	0	2	0.00052456	108.58
AEEEFNIEK	Unmodified	1107.51	P50518;A0A0N4SW07;A0A0N4SWA3;Q9D593	Atp6v1e1;Atp6v1e2	V-type proton ATPase subunit E 1;V-type proton ATPase subunit E 2	33633	0	21194	41521	32250	0	28967	39515	17031	0	20640	0	30679	0	22039	0	1	0	1	1	1	0	1	1	1	0	1	0	1	0	1	0	2	1.8626e-05	112.12
AEEEFQK	Unmodified	879.397	A0A0G2JEG8;Q7TQF7	Amph	Amphiphysin	14038	3535.3	8109.8	17894	11613	2732	12309	14555	8805	3771.1	9034.6	3703.9	13057	3985.6	9822.5	3690.4	1	1	1	1	1	1	1	1	1	1	1	1	1	1	1	1	2	0.012927	54.612
AEEEGGSEEEGSDR	Unmodified	1479.56	A0A0R4J036;P08553	Nefm	Neurofilament medium polypeptide	0	0	0	0	0	0	0	0	0	0	0	0	0	0	0	0	0	0	0	0	0	0	0	0	0	0	0	0	0	0	0	0	3	0.0070529	43.492
AEEIDAK	Unmodified	774.376	P50518;A0A0N4SW07;A0A0N4SWA3;Q9D593	Atp6v1e1;Atp6v1e2	V-type proton ATPase subunit E 1;V-type proton ATPase subunit E 2	17149	0	10257	24050	15147	0	15809	25018	9682.8	0	11083	0	15370	0	10452	0	1	0	1	1	1	0	1	1	1	0	1	0	1	0	1	0	2	0.015966	23.492
AEEIDVAK	Unmodified	873.444	P14873	Map1b	Microtubule-associated protein 1B;MAP1B heavy chain;MAP1 light chain LC1	12287	0	17737	23067	16389	0	18228	22168	7135.6	0	12061	0	13330	0	15752	0	1	0	1	1	1	0	1	1	1	0	1	0	1	0	1	0	2	0.0007983	52.167
AEEILEK	Unmodified	830.439	E9PZB3;E9PYL9;Q9CXW4;A2BH06	Gm5093;Gm10036;Rpl11	60S ribosomal protein L11	39929	0	18368	35079	32806	0	26345	44754	28286	0	17292	0	33554	0	19197	0	1	0	1	1	1	0	1	1	1	0	1	0	1	0	1	0	2	0.0086874	13.319
AEEITIPADVTPER	Unmodified	1539.78	Q8BG51;Q8BG51-2;Q8BG51-3;Q8BG51-4	Rhot1	Mitochondrial Rho GTPase 1	9623.8	0	0	18039	11956	0	0	12573	10331	0	0	0	9622.3	0	0	0	2	0	0	2	2	0	0	2	2	0	0	0	2	0	0	0	2	0.0023246	54.899
AEELLAEEK	Unmodified	1030.52	E9PUD2;Q8K1M6-3;Q8K1M6-2;Q8K1M6-4;Q8K1M6	Dnm1l	Dynamin-1-like protein	18849	0	6554	21567	18146	0	12166	22887	16815	0	10420	0	19721	0	10271	0	1	0	1	1	1	0	1	1	1	0	1	0	1	0	1	0	2	0.00050253	44.89
AEEPSK	Unmodified	659.313	P06837	Gap43	Neuromodulin	9710.6	0	0	15846	9685.3	0	0	19358	5059.4	0	0	0	8520.6	0	0	0	1	0	0	1	1	0	0	1	1	0	0	0	1	0	0	0	2	0.042383	5.1647
AEEQEPELTSTPNFVVEVTK	Unmodified	2246.1	Q8R5L1	C1qbp		10194	0	1986.1	9182.8	6923	1206.4	2229.3	9362.3	7383.2	770.47	2088.6	0	6184.7	1621.2	3225.2	1727.3	1	0	1	1	1	1	1	1	1	1	1	0	1	1	1	1	3	1.0265e-10	120.18
AEETEQMIEK	Unmodified	1206.54	Q80TB8;D3Z434	Vat1l	Synaptic vesicle membrane protein VAT-1 homolog-like	9086.7	0	6102.2	10931	6954.2	0	9045.1	9579.5	5338.7	0	6824.7	0	6572.8	0	6541.6	0	1	0	1	1	1	0	1	1	1	0	1	0	1	0	1	0	2	0.00030125	78.324
AEEYEFLTPMEEAPK	Unmodified	1782.8	Q99PT1	Arhgdia	Rho GDP-dissociation inhibitor 1	2653.4	0	2095.7	4154.3	2755	0	2696.3	3677.1	3899.5	0	1971.9	0	1465.5	0	3235	0	1	0	1	1	1	0	1	1	1	0	1	0	1	0	1	0	2	0.0001963	83.055
AEFLGSGLLQHDCK	Unmodified	1573.76	Q5ICG5;Q8R1X1;Q91WC3;Q91WC3-2;Q5F2C5;Q8BYJ0;E9Q7Y2;Q8C028;B0QZJ6	Acsl6	Long-chain-fatty-acid--CoA ligase 6	8030.3	0	0	9950	8420.9	0	0	10693	6551.2	0	0	0	7989.6	0	0	0	1	0	0	1	1	0	0	1	1	0	0	0	1	0	0	0	3	2.7512e-06	80.072
AEFVSSSK	Unmodified	853.418	F6VG18;F6VTH5;A0A1L1SSX7;Q9JHQ5;E9Q9P1;A0A1L1ST13	Lztfl1	Leucine zipper transcription factor-like protein 1	0	0	0	0	0	0	0	0	0	0	0	0	0	0	0	0	0	0	0	0	0	0	0	0	0	0	0	0	0	0	0	0	2	0.022658	24.6
AEGAAQLSEER	Unmodified	1159.55	P59017	Bcl2l13	Bcl-2-like protein 13	1784.9	0	0	2357.6	1881.6	0	0	2225.2	1336.1	0	0	0	1604.6	0	0	0	1	0	0	1	1	0	0	1	1	0	0	0	1	0	0	0	2	3.1337e-05	30.918
AEGAGDAK	Unmodified	717.329	Q5XK38;A3KGL9;F6W687;P09602	Hmgn2	Non-histone chromosomal protein HMG-17	9246.2	0	6258.3	10132	9077.6	0	9848.9	9253.2	7675.4	0	6252.4	0	8605.1	0	6628.5	0	1	0	1	1	1	0	1	1	1	0	1	0	1	0	1	0	2	0.0050997	14.321
AEGAGTEEEGTPK	Unmodified	1274.56	Q91XV3	Basp1	Brain acid soluble protein 1	7462.2	0	5474.5	10492	8032.3	0	7075.5	10638	6122.4	0	4477.6	0	6525	0	6672.5	0	2	0	2	2	2	0	2	2	2	0	2	0	2	0	2	0	2;3	2.8053e-06	88.016
AEGPEVDVNLPK	Unmodified	1266.65	E9Q616	Ahnak		0	5443.9	16764	0	0	6982.3	21651	0	0	8014.4	19240	6906.8	0	8068.8	13667	9359.3	0	1	1	0	0	1	1	0	0	1	1	1	0	1	1	1	2;3	0.00082774	103.05
AEGQVLVLDGR	Acetyl (N-term)	1197.64	P19253;A0A1B0GSB2;A0A1B0GSC2;A0A140T8K2;A0A1B0GSL5;A0A1B0GRH1	Rpl13a	60S ribosomal protein L13a	0	0	4298.3	0	0	0	4505.3	0	0	0	4034.2	0	0	0	4497.8	0	0	0	1	0	0	0	1	0	0	0	1	0	0	0	1	0	2	0.018547	49.263
AEGSDVANAVLDGADCIMLSGETAK	Oxidation (M)	2509.13	P52480;P52480-2	Pkm	Pyruvate kinase PKM	3981.2	0	1953.8	2254.1	2481.3	0	1601.3	2972.3	2906.6	0	0	0	2001.6	0	1724.4	856.42	1	0	1	1	1	0	1	1	1	0	0	0	1	0	1	1	3	2.0611e-05	66.287
AEGSDVANAVLDGADCIMLSGETAK	Unmodified	2493.14	P52480;P52480-2	Pkm	Pyruvate kinase PKM	65896	8197.6	22944	76184	70500	8464.9	35670	77226	64912	10001	30794	10243	74831	10507	36493	11336	2	2	2	2	2	2	2	2	2	2	2	2	2	2	2	2	3;4	1.1276e-40	208.93
AEGSEIR	Unmodified	760.372	P09103	P4hb	Protein disulfide-isomerase	7862.6	0	4186.6	7028.2	8227.3	0	7054.9	9277.6	5393.9	0	4818.2	0	6427	0	4387.9	0	1	0	1	1	1	0	1	1	1	0	1	0	1	0	1	0	2	0.017314	22.956
AEHAQK	Unmodified	682.34	Q80X81;Q8CAY6;G3XA25;F2Z459	Acat3;Acat2	Acetyl-CoA acetyltransferase, cytosolic	0	10864	9268.9	0	0	14024	15638	0	0	25159	38816	14133	0	15316	11733	15416	0	1	1	0	0	1	1	0	0	1	1	1	0	1	1	1	3	0.02327	37.86
AEHDQLLLNYAK	Unmodified	1413.73	P14733	Lmnb1	Lamin-B1	8222.6	0	5220.2	7166.6	8776.9	0	8132.2	11085	6704.9	0	5210	0	7864.5	0	6829.9	0	1	0	1	1	1	0	1	1	1	0	1	0	1	0	1	0	3	0.027875	19.894
AEHSAGKPTAGTTDAGEAAK	Unmodified	1868.89	A2AG50-2;A2AG50;A2AG51;A2AG50-3	Map7d2	MAP7 domain-containing protein 2	1242.1	0	0	1774.8	2422.2	0	0	1241.9	2766.2	0	0	0	1152.7	0	0	0	1	0	0	1	1	0	0	1	1	0	0	0	1	0	0	0	4	0.00026448	62.432
AEILNLVK	Unmodified	898.549	J3QQ16;A0A087WS16;E9PWQ3;D3YWD1	Col6a3		21826	8281.7	17889	33733	23148	10631	19629	22669	30654	12113	28093	30692	26754	11462	12631	11041	1	1	1	1	1	1	1	1	1	1	1	1	1	1	1	1	2	0.0049361	58.067
AEISFEDR	Unmodified	965.445	B7FAV1;B7FAU9;Q8BTM8;J3JS91	Flna	Filamin-A	9732	0	5800.4	12974	10083	0	8540.5	13276	6669.6	0	5059.4	0	8844.5	0	5470.5	0	1	0	1	1	1	0	1	1	1	0	1	0	1	0	1	0	2	0.033991	29.878
AEITDAEGLGLK	Unmodified	1215.63	E9Q586;E9Q3M3;O08788-2;O08788;D3YX34	Dctn1	Dynactin subunit 1	17418	0	8351.8	17018	17178	0	12199	22026	12919	0	9083.2	0	14898	0	12716	0	1	0	1	1	1	0	1	1	1	0	1	0	1	0	1	0	2	2.6511e-09	165.77
AEITPMYGAQK	Unmodified	1207.59	Q91VC9	Ghitm	Growth hormone-inducible transmembrane protein	0	0	0	0	0	0	0	0	0	0	0	0	0	0	0	0	0	0	0	0	0	0	0	0	0	0	0	0	0	0	0	0	2	0.0031025	44.805
AEIVPVTTTVLDDK	Unmodified	1499.81	H3BJZ9;Q921H8;H3BKL5	Acaa1a	3-ketoacyl-CoA thiolase A, peroxisomal	3780.6	2127.9	0	4312.1	4207.2	901.29	0	6046	3451.2	2280.9	0	2414.4	3770.2	1327.4	0	2435.9	1	1	0	1	1	1	0	1	1	1	0	1	1	1	0	1	3	0.0022274	44.975
AEKDEPGAWEETFK	Unmodified	1635.74	Q8BHN3;Q8BHN3-2	Ganab	Neutral alpha-glucosidase AB	18914	0	8530.3	17805	16171	0	10870	19636	13329	0	8722.8	0	15347	0	8499.2	0	1	0	1	1	1	0	1	1	1	0	1	0	1	0	1	0	3	4.4432e-05	64.212
AELAESK	Unmodified	746.381	E9Q7Q3;D3Z6I8;A0A0R4J1P2;P21107;D3YVR0	Tpm3	Tropomyosin alpha-3 chain	13374	7061.9	0	17191	12027	5745.1	0	17351	11947	6951.9	0	10755	11647	6820.1	0	9006.8	1	1	0	1	1	1	0	1	1	1	0	1	1	1	0	1	2	0.017678	11.189
AELAPETTETPVETPETVQATDLSLNPEEGSK	Unmodified	3382.62	E9PUL5	Prrt2	Proline-rich transmembrane protein 2	3646.2	0	1045.1	5378.1	2304	0	2829.7	4829.9	1361.1	0	1474	0	952.59	0	814.48	0	2	0	1	2	2	0	2	2	1	0	1	0	1	0	1	0	3;4	1.274e-10	90.633
AELDGTILK	Unmodified	958.534	Q8R326-2;Q8R326	Pspc1	Paraspeckle component 1	0	0	4289.6	0	0	0	5693.3	0	0	0	3229.1	0	0	0	4008.5	0	0	0	1	0	0	0	1	0	0	0	1	0	0	0	1	0	2	0.033908	47.331
AELEALLSSK	Unmodified	1059.58	K3W4R2;Q6URW6-2;Q6URW6;Q6URW6-3	Myh14	Myosin-14	4992.6	2619	4347.7	6609.9	7095.4	3183.7	5518.6	8944.6	5172.4	2036.2	6001.8	3315.6	6380.2	3180.3	4743.6	3732.5	1	1	1	1	1	1	1	1	1	1	1	1	1	1	1	1	2	0.00527	30.426
AELFTQSCADLDK	Unmodified	1496.68	Q62261;A0A0A0MQG2;Q62261-2	Sptbn1	Spectrin beta chain, non-erythrocytic 1	11270	9577.1	14371	16029	15447	7761.8	14175	17988	7660.8	11440	10469	9673.7	11709	8932.3	13251	7590.5	1	2	2	1	1	2	2	1	1	2	2	2	1	2	2	2	2;3	3.8832e-06	76.532
AELNEFLTR	Unmodified	1091.56	P62908;D3YV43;A0A140LI77	Rps3	40S ribosomal protein S3	12987	10515	9419.3	14848	13355	7731.6	13602	19635	12200	7691.4	8592.4	5796.6	11525	6622	10193	11009	1	1	1	1	1	1	1	1	1	1	1	1	1	1	1	1	2	0.00092391	72.386
AELNNEK	Unmodified	816.398	Q9DBG3;Q9DBG3-2;H3BIY9;H3BKM0;H3BJ06;Q5SWR0	Ap2b1	AP-2 complex subunit beta;AP complex subunit beta	13206	0	0	18530	13883	0	0	19994	8804.6	0	0	0	13877	0	0	0	1	0	0	1	1	0	0	1	1	0	0	0	1	0	0	0	2	0.01366	34.684
AELNSDK	Unmodified	775.371	Q5SVG5;Q5SVG4;O35643	Ap1b1	AP-1 complex subunit beta-1	4416.9	0	0	5436.3	4636.6	0	0	4639.7	2927.9	0	0	0	4651.2	0	0	0	1	0	0	1	1	0	0	1	1	0	0	0	1	0	0	0	2	0.032152	22.35
AELQEVQITEEKPLLPGQTPETAK	Acetyl (N-term)	2690.4	Q9QYG0-2;Q9QYG0	Ndrg2	Protein NDRG2	3213.1	0	0	4496.3	3898.3	0	0	5659.8	3416.3	0	0	0	4210.8	0	0	0	1	0	0	1	1	0	0	1	1	0	0	0	1	0	0	0	3;4	0.0015133	29.247
AELSEGK	Unmodified	732.365	B7ZNL3;F8WID5;P58771-2;E9Q454;G5E8R0;E9Q455;Q8BSH3;P58771	Tpm1	Tropomyosin alpha-1 chain	0	0	22434	0	0	0	27099	0	0	0	30001	0	0	0	31989	0	0	0	1	0	0	0	1	0	0	0	1	0	0	0	1	0	2	0.031849	16.523
AELSSLQTSR	Unmodified	1090.56	K3W4R2;Q6URW6-2;Q6URW6;Q6URW6-3;A0A140LI60	Myh14	Myosin-14	0	0	5079.2	0	0	0	4966.3	0	0	0	5516.5	0	0	0	4599	0	0	0	1	0	0	0	1	0	0	0	1	0	0	0	1	0	2	0.014034	61.785
AELVVIEDAATPR	Unmodified	1382.74	Q9Z0P4;Q9Z0P4-2;A0A1W2P831;A0A1W2P879	Palm	Paralemmin-1	0	0	1169.3	0	0	0	2395.1	0	0	0	1219.3	0	0	0	0	0	0	0	1	0	0	0	1	0	0	0	1	0	0	0	0	0	3	2.697e-05	68.482
AEMDAAVESCK	Unmodified	1209.5	Q9EQ20	Aldh6a1	Methylmalonate-semialdehyde dehydrogenase [acylating], mitochondrial	0	0	0	0	0	0	0	0	0	0	0	0	0	0	0	0	0	0	0	0	0	0	0	0	0	0	0	0	0	0	0	0	2	0.016746	43.681
AEMEVLLASK	Unmodified	1089.57	Q9QXS1-15;Q9QXS1-10;Q9QXS1-9;Q9QXS1-12;Q9QXS1-11;Q9QXS1-13;Q9QXS1-5;Q9QXS1-3;Q9QXS1-16;Q9QXS1-4;Q9QXS1-14;Q9QXS1-6;Q9QXS1-7;Q9QXS1-8;Q9QXS1-2;Q9QXS1;E9Q3W4	Plec	Plectin	22334	0	0	25339	23393	0	0	31690	19114	0	0	0	24867	0	0	0	3	0	0	3	3	0	0	3	2	0	0	0	3	0	0	0	2;3	0.0011477	14.168
AEMLEIVQAIYK	Unmodified	1406.75	Q91X97;D3YVA2;D3Z2Z8	Ncald	Neurocalcin-delta	2367.8	0	0	2492.3	1246.5	0	0	3425.6	1869.9	0	0	0	2600.5	0	0	0	1	0	0	1	1	0	0	1	1	0	0	0	1	0	0	0	3	0.0044045	45.896
AEMMELNDR	Oxidation (M)	1123.46	P03995;P03995-2	Gfap	Glial fibrillary acidic protein	6760.3	0	0	7956.4	11347	0	0	11184	11284	0	0	0	10490	0	0	0	1	0	0	1	1	0	0	1	1	0	0	0	1	0	0	0	2	0.044018	52.001
AEMMELNDR	Unmodified	1107.47	P03995;P03995-2	Gfap	Glial fibrillary acidic protein	31944	6032.6	35959	35083	38119	5678.5	43638	40967	37563	5960.2	35592	4630.4	35392	4382.5	44098	7538.5	2	1	2	2	2	1	2	2	2	1	2	1	2	1	2	1	2	2.5826e-09	125.36
AEMNGLAAQGR	Unmodified	1116.53	P05063	Aldoc	Fructose-bisphosphate aldolase C	11180	1856.1	5164.7	12226	10664	2605.9	6692.5	12352	11109	2109.9	4629.1	2314.5	11124	2414.7	6880.4	1654.5	2	1	1	2	2	1	1	2	2	1	1	1	2	1	1	1	2	0.00015419	109.77
AEMNGLAAQGR	Deamidation (NQ)	1117.52	P05063	Aldoc	Fructose-bisphosphate aldolase C	37973	9108	6642.8	44346	32594	6475.8	7843.8	39553	27205	7462.5	6323	12610	25425	7541.3	8929.7	9456.3	2	1	1	2	2	1	1	2	2	1	1	1	2	1	1	1	2	0.0003683	111.26
AENEALAMQK	Unmodified	1103.53	Q61335	Bcap31	B-cell receptor-associated protein 31	13839	5771.2	15305	17241	11823	6106.4	15290	13466	13021	7332.2	13960	7241.5	12363	5730.6	12104	6832.8	1	2	1	1	1	2	1	1	1	2	1	2	1	2	1	2	2	0.00030125	81.486
AENFFILR	Unmodified	1008.54	P59999;Q3TX55;E9PWA7	Arpc4	Actin-related protein 2/3 complex subunit 4	12800	5120.2	5695.6	13906	8495.1	3292	8673.3	13271	8034.1	4805.9	6145.9	5686	9828.9	4610.5	5783.8	5627.8	1	1	1	1	1	1	1	1	1	1	1	1	1	1	1	1	2	0.0043705	57.771
AENSSLNLIGK	Unmodified	1144.61	P46460;G3UX86	Nsf	Vesicle-fusing ATPase	37319	16267	11339	50446	34193	12278	13277	43717	32648	17420	12576	13454	39459	15263	11374	17239	2	2	1	2	2	2	1	2	2	2	1	2	2	2	1	2	2;3	6.0169e-06	120.51
AENTQFVK	Unmodified	935.471	D3YX62;O70252;D3YXN4	Hmox2	Heme oxygenase 2	9348.9	3342.5	3453.6	8809.2	9849.8	3166.5	4199.1	12234	10014	2753.9	2450.2	2669	9752.9	3685.8	2658.6	4497.2	1	1	1	1	1	1	1	1	1	1	1	1	1	1	1	1	2	0.002462	63.922
AENYDISPADR	Unmodified	1249.56	Q02053	Uba1	Ubiquitin-like modifier-activating enzyme 1	17593	0	14917	17446	19646	0	16769	22346	11452	0	12898	0	15292	0	13720	0	1	0	1	1	1	0	1	1	1	0	1	0	1	0	1	0	2	0.00016919	129.04
AEPEDHYFLLTEPPLNTPENR	Unmodified	2481.18	Q99JY9;A0A087WS98;A0A087WP86;A0A087WQ14;A0A087WRA1;A0A087WQ83	Actr3	Actin-related protein 3	3089.4	0	2947.5	5931.6	3623.1	0	3140.4	4974.1	2821.8	0	3128.5	0	3085.8	0	1641.2	0	1	0	1	1	1	0	1	1	1	0	1	0	1	0	1	0	3	5.5118e-08	108.18
AEPEKSEGAAEEQPEPAPAPEQEAAAPGPAAGGEAPK	Unmodified	3564.65	Q91XV3	Basp1	Brain acid soluble protein 1	5014.1	0	943.71	2848.3	3145.3	0	1912.4	3133.6	3168.2	0	1961.3	0	4769.5	0	2352.4	0	3	0	1	2	3	0	1	2	3	0	1	0	3	0	1	0	4;5	9.3533e-09	73.506
AEPPQCTSLAWSADGQTLFAGYTDNLVR	Unmodified	3067.43	P68040	Gnb2l1	Guanine nucleotide-binding protein subunit beta-2-like 1;Guanine nucleotide-binding protein subunit beta-2-like 1, N-terminally processed	0	0	0	0	0	0	0	0	0	0	0	0	0	0	877.66	0	0	0	0	0	0	0	0	0	0	0	0	0	0	0	1	0	3	0.043016	12.732
AEPQLQK	Unmodified	812.439	P20060	Hexb	Beta-hexosaminidase subunit beta	0	0	11376	0	0	0	15318	0	0	0	8674.3	0	0	0	9746.8	0	0	0	1	0	0	0	1	0	0	0	1	0	0	0	1	0	2	0.016177	48.601
AEPSQLDIK	Unmodified	999.524	P20357	Map2	Microtubule-associated protein 2	29703	7441.2	11363	39480	22584	4250.9	18229	34311	23058	7656.2	17501	8769.9	28217	8591	22373	7837.2	1	1	1	1	1	1	1	1	1	1	1	1	1	1	1	1	2	0.00039211	92.307
AEQAEADKK	Unmodified	988.483	CON__Q3SX28;A2AIM4;P58774-2;P58774;S4R2U0;A2AIM5;B7ZNL3;F8WID5;P58771-2;E9Q454;E9Q448;E9Q450;Q8BSH3;P58771;Q8BP43	Tpm2;Tpm1	Tropomyosin beta chain;Tropomyosin alpha-1 chain	8412.8	0	0	15142	9582	0	0	12736	5082	0	0	0	7498.8	0	0	0	1	0	0	1	1	0	0	1	1	0	0	0	1	0	0	0	3	0.013929	38.914		+
AEQEPTAEQLAQIAAENEEDEHSVNYKPPAQK	Acetyl (N-term)	3605.68	Q99PT1	Arhgdia	Rho GDP-dissociation inhibitor 1	2751	0	0	5548.9	4287.5	0	0	6579.9	3399.4	0	0	0	3632.4	0	0	0	1	0	0	1	1	0	0	1	1	0	0	0	1	0	0	0	4	1.8464e-15	106.78
AEQFYCGDTEGKK	Unmodified	1531.66	Q60597;Q60597-3;Z4YJV4;Q60597-2;Q60597-4	Ogdh	2-oxoglutarate dehydrogenase, mitochondrial	18491	3505.4	0	23156	14788	2654	0	21804	16601	5158	0	6640.3	18156	4575.1	0	4954.3	1	1	0	1	1	1	0	1	1	1	0	1	1	1	0	1	3	9.5496e-06	93.1
AEQGSGPVSGEK	Unmodified	1144.54	J3QQ16;A0A087WS16;E9PWQ3;D3YWD1	Col6a3		0	0	1398.4	0	0	0	2037.6	0	0	0	2928.2	0	0	0	0	0	0	0	1	0	0	0	1	0	0	0	1	0	0	0	0	0	2;3	0.0199	40.723
AEQGSGPVSGEKDVVFLIDGSEGVR	Unmodified	2531.25	J3QQ16;A0A087WS16;E9PWQ3;D3YWD1	Col6a3		0	0	721.1	0	0	0	1073.5	0	0	0	5410	0	0	0	1580.3	0	0	0	1	0	0	0	1	0	0	0	1	0	0	0	1	0	3	0.01801	31.643
AERPDVDEK	Unmodified	1057.5	Q9JHU4	Dync1h1	Cytoplasmic dynein 1 heavy chain 1	4741.1	0	0	4762.8	6731.8	0	0	6842.6	3584.6	0	0	0	6056.2	0	0	0	1	0	0	1	1	0	0	1	1	0	0	0	1	0	0	0	3	0.01412	27.75
AESFYQK	Unmodified	871.408	A2ARP8;Q9QYR6;Q9QYR6-2	Map1a	Microtubule-associated protein 1A;MAP1A heavy chain;MAP1 light chain LC2	17811	4864.2	15825	28802	17200	3675.2	15692	26168	12087	4149.2	9639.6	5522.7	19059	4363.2	13242	5165.5	2	1	2	2	2	1	2	2	2	1	2	1	2	1	2	1	2	0.016425	57.205
AESGLSDR	Unmodified	833.388	Q80ZW2	Them6	Protein THEM6	3418	0	0	3970.6	3733.7	0	0	5376.7	2660.7	0	0	0	3922.9	0	0	0	1	0	0	1	1	0	0	1	1	0	0	0	1	0	0	0	2	0.031815	19.615
AESLQQEVEALK	Unmodified	1343.69	E9Q586;E9Q3M3;O08788-2;O08788;D3YX34	Dctn1	Dynactin subunit 1	0	0	6696.7	0	0	0	9183.1	0	0	0	9276.9	0	0	0	10121	0	0	0	1	0	0	0	1	0	0	0	1	0	0	0	1	0	2;3	0.00031387	77.678
AESLQVTR	Unmodified	902.482	P46460	Nsf	Vesicle-fusing ATPase	21964	10508	16365	29905	25071	8097	21319	31401	18174	13011	20290	15692	27915	12172	20435	13507	1	1	1	1	1	1	1	1	1	1	1	1	1	1	1	1	2	0.00011708	137.8
AESMLQQADK	Unmodified	1119.52	B1AX58;A0A1C7CYV0;Q99K51	Pls3	Plastin-3	7424.6	0	17745	9118.7	7393.6	0	20082	9491.9	6083.2	0	15817	0	6572	0	17673	0	1	0	2	1	1	0	2	1	1	0	2	0	1	0	2	0	2	6.9893e-06	74.207
AESSAATQSPSVSSSSSGAEPSALGGGGGSPGACPALGAK	Acetyl (N-term)	3530.61	Q9ES97-2;Q9ES97;Q9ES97-5;Q9ES97-4;Q9ES97-3	Rtn3	Reticulon-3	3832.6	0	2442.7	4744.6	4730.1	0	4557.6	5467.4	5448.6	0	5077	0	3774.1	0	4074.8	0	2	0	1	2	2	0	2	2	2	0	2	0	2	0	2	0	3;4	4.4148e-10	48.956
AESTPEIAEQR	Unmodified	1229.59	Q3MIA8;B1ATU4;G3UXW9;Q99LD4;Q99LD4-2	Gps1	COP9 signalosome complex subunit 1	0	0	897.22	0	0	0	2388.6	0	0	0	1433.2	0	0	0	1425.7	0	0	0	1	0	0	0	1	0	0	0	1	0	0	0	1	0	2	9.1671e-05	60.696
AETAAK	Unmodified	589.307	Q9DBJ1;O70250	Pgam1;Pgam2	Phosphoglycerate mutase 1;Phosphoglycerate mutase 2	27177	22735	16991	32774	24715	20434	18680	30076	23751	25376	18579	27255	27853	22684	20835	23884	1	1	1	1	1	1	1	1	1	1	1	1	1	1	1	1	2	0.03072	24.662
AETAPLPTSVDDTPEVLNR	Unmodified	2024.01	Q99L43;Q6PBC0;A2AMQ5	Cds2	Phosphatidate cytidylyltransferase 2;Phosphatidate cytidylyltransferase	2265.5	0	4766.3	3873.4	3036	0	4283.7	4692	837.88	0	5678.1	0	2772.3	0	6021.4	0	2	0	2	2	2	0	2	2	1	0	2	0	2	0	2	0	2;3	2.1914e-06	87.523
AETECQNTEYQQLLDIK	Unmodified	2081.96	CON__P13645			5243.2	0	2216.7	4523.1	4097.3	0	5053.6	7353.6	7347.5	0	4054.1	0	5195.1	0	4202.4	0	1	0	1	1	1	0	1	1	1	0	1	0	1	0	1	0	3	1.8979e-06	98.066		+
AETEEAEEPEEDGEDNASGSASK	Unmodified	2379.93	P14873	Map1b	Microtubule-associated protein 1B;MAP1B heavy chain;MAP1 light chain LC1	1024.4	0	0	4875	3101.2	0	0	2416.4	0	0	0	0	1528.6	0	0	0	1	0	0	2	2	0	0	1	0	0	0	0	1	0	0	0	3	0.0042166	44.771
AETFTFHSDICTLPEK	Unmodified	1894.88	P07724	Alb	Serum albumin	9616.5	8288.7	14859	10139	14442	8781.8	27278	14412	9255.9	9873.4	16605	18072	7776.5	7080.7	12070	9073.7	1	2	2	1	1	2	2	1	1	2	2	2	1	2	2	2	3	2.1125e-12	158.8
AETFTFHSDICTLPEKEK	Unmodified	2152.01	P07724	Alb	Serum albumin	25969	10164	0	12950	19411	13502	0	15626	35278	12788	0	18099	15072	8580	0	12338	1	1	0	1	1	1	0	1	1	1	0	1	1	1	0	1	4	2.0128e-12	143.63
AETPGPQIK	Unmodified	939.503	O35685	Nudc	Nuclear migration protein nudC	7739.6	3639.7	3585.5	7466.1	7033.3	2693.8	4889.9	8106.3	6928.1	4438.5	3402.5	3077.4	5913.5	2900.8	4063.3	3040.6	1	1	1	1	1	1	1	1	1	1	1	1	1	1	1	1	2	0.0039503	56.559
AEVAAGDHPTDAEMK	Unmodified	1540.68	P30416	Fkbp4	Peptidyl-prolyl cis-trans isomerase FKBP4;Peptidyl-prolyl cis-trans isomerase FKBP4, N-terminally processed	4153.2	0	0	6532.2	4031.7	0	0	5228.3	3180.5	0	0	0	5017.9	0	0	0	1	0	0	1	1	0	0	1	1	0	0	0	1	0	0	0	3	0.00020836	76.546
AEVASQK	Unmodified	731.381	Q80UE4;Q80UE5;O70318;A0A1W2P6I5	Epb4.1l2;Epb41l2	Band 4.1-like protein 2	9168.3	5556.3	8718.5	11195	10621	7087	11070	10639	13419	7838.9	10429	6453.5	13329	4787.8	10849	8204	1	1	1	1	1	1	1	1	1	1	1	1	1	1	1	1	2	0.013616	88.709
AEVDVADELLENLAK	Unmodified	1627.83	D3Z7S0;D3Z4J5;Q9D1H7-2;Q9D1H7	Get4	Golgi to ER traffic protein 4 homolog	1527.8	0	0	2456.9	986.45	0	0	2980.1	1524.9	0	0	0	2418	0	0	0	1	0	0	1	1	0	0	1	1	0	0	0	1	0	0	0	3	0.0017179	37.905
AEVENLHR	Unmodified	966.488	Q3UY21;Q61885;Q29ZQ5	Mog	Myelin-oligodendrocyte glycoprotein	5988.1	6649.9	10154	8924.7	10083	5194.2	15476	10167	7163.7	6585.7	11638	6573.5	7137.3	5518.9	11120	6573.6	2	1	1	2	2	1	1	2	2	1	1	1	2	1	1	1	2;3	2.4017e-05	114.26
AEVGQEGEAGQFDGEK	Unmodified	1649.72	Q9WTQ5-2;Q9WTQ5	Akap12	A-kinase anchor protein 12	0	0	3230.8	0	0	0	4110.1	0	0	0	2134.1	0	0	0	2752.3	0	0	0	1	0	0	0	1	0	0	0	1	0	0	0	1	0	3	0.0015664	49.048
AEVGVPAEFGIWTR	Unmodified	1530.78	B7FAV1;B7FAU9;Q8BTM8;J3JS91	Flna	Filamin-A	10973	0	0	10225	8402.9	0	0	11077	6044.6	0	0	0	8644.2	0	0	0	2	0	0	2	2	0	0	2	2	0	0	0	2	0	0	0	2;3	0.005345	44.898
AEVLDSTK	Unmodified	861.444	Q9CR68	Uqcrfs1	Cytochrome b-c1 complex subunit Rieske, mitochondrial;Cytochrome b-c1 complex subunit 11	31507	4378.2	13436	37384	28314	4829.5	12636	42444	29808	5788.8	9047.4	5403.9	34170	5540.3	12039	3992	1	1	1	1	1	1	1	1	1	1	1	1	1	1	1	1	2	0.0037644	77.37
AEVSELK	Unmodified	774.412	Q6IRU2	Tpm4	Tropomyosin alpha-4 chain	23246	0	0	17609	18000	0	0	20944	22159	0	0	0	18357	0	0	0	1	0	0	1	1	0	0	1	1	0	0	0	1	0	0	0	2	0.013033	6.4251
AEVSQPR	Unmodified	785.403	Q02053	Uba1	Ubiquitin-like modifier-activating enzyme 1	7014.4	5334.9	0	12402	7871.8	4910.1	0	9245.8	6065.4	4719.1	0	4760.8	6515.7	4371.1	0	5963.9	1	1	0	1	1	1	0	1	1	1	0	1	1	1	0	1	2	0.022472	31.861
AEVVLGNIIK	Unmodified	1054.64	E0CXZ9;P62482;Q3UPV6;E0CXI4	Kcnab2	Voltage-gated potassium channel subunit beta-2	21831	7043.1	11024	25695	20763	5957.8	12486	27436	15168	8725.1	12152	6843.7	23451	7679.6	15947	7988.9	2	2	2	2	2	1	2	2	2	2	2	2	2	1	2	2	2;3	0.0002722	49.008
AEWADIDPVPQNDGPNPVVQIIYSEK	Unmodified	2893.41	Q61239	Fnta	Protein farnesyltransferase/geranylgeranyltransferase type-1 subunit alpha	0	0	0	0	0	0	0	0	0	0	0	0	0	0	0	0	0	0	0	0	0	0	0	0	0	0	0	0	0	0	0	0	3	0.029188	21.817
AEYAEFLHCK	Unmodified	1266.57	E9QLL2;Q8BZ98-2;Q8BZ98	Dnm3	Dynamin-3	0	0	9654.3	0	0	0	11765	0	0	0	11981	0	0	0	13326	0	0	0	1	0	0	0	1	0	0	0	1	0	0	0	1	0	3	0.0044704	36.464
AEYVVTK	Unmodified	808.433	Q9DC70	Ndufs7	NADH dehydrogenase [ubiquinone] iron-sulfur protein 7, mitochondrial	18560	10655	12117	20981	16199	11398	19800	17457	17206	11869	12822	14181	17861	13638	18292	14545	1	1	1	1	1	1	1	1	1	1	1	1	1	1	1	1	2	0.010127	55.658
AFAAGADIK	Unmodified	862.455	Q8BH95	Echs1	Enoyl-CoA hydratase, mitochondrial	36377	9365.6	25473	53975	43382	10900	31812	53994	30312	11418	28033	8660	40005	9479.7	27127	10134	1	1	1	1	1	1	1	1	1	1	1	1	1	1	1	1	2	0.00057475	79.328
AFAAQEDLEK	Unmodified	1120.54	P26043	Rdx	Radixin	0	6343.5	0	0	0	6566.1	0	0	0	5704.2	0	6745.6	0	6446.5	0	8406.9	0	1	0	0	0	1	0	0	0	1	0	1	0	1	0	1	2	0.00022978	102.56
AFADAMEVIPSTLAENAGLNPISTVTELR	Unmodified	3029.54	P80315;G5E839	Cct4	T-complex protein 1 subunit delta	0	0	0	1851.9	1252.6	0	0	1284.1	823.98	0	0	0	1353.1	0	0	0	0	0	0	1	1	0	0	1	1	0	0	0	1	0	0	0	3	2.3938e-09	92.56
AFAFVTFADDK	Unmodified	1230.59	A0A087WRZ5;Q8R0B4;Q8BLD4;Q6VYI5;Q6VYI4;Q921F2;A0A087WQA5;A0A087WRP4;H3BJV1;A0A087WSH7;A0A087WS74;A0A087WS17;A0A087WQX8;A0A087WNY6	Tardbp	TAR DNA-binding protein 43	3328.6	0	0	2801.2	2341.2	1291.8	1553.6	3071.5	1265.1	0	1900	993.05	2391.2	1005.4	1621	1367.7	1	0	0	1	1	1	1	1	1	0	1	1	1	1	1	1	3	0.0026966	64.737
AFANLR	Acetyl (N-term)	732.392	Q61753	Phgdh	D-3-phosphoglycerate dehydrogenase	0	0	0	0	0	0	0	0	0	0	0	0	0	0	0	0	0	0	0	0	0	0	0	0	0	0	0	0	0	0	0	0	1	1	NaN
AFASLR	Unmodified	663.37	A0A140T8K8;P47963	Rpl13	60S ribosomal protein L13	14789	0	0	21399	17975	0	0	23305	15442	0	0	0	18521	0	0	0	1	0	0	1	1	0	0	1	1	0	0	0	1	0	0	0	2	0.041088	38.404
AFAVGVQQVLLK	Unmodified	1271.76	Q9EPL8	Ipo7	Importin-7	0	0	0	0	0	0	0	0	0	0	0	0	0	0	0	0	0	0	0	0	0	0	0	0	0	0	0	0	0	0	0	0	3	0.0099875	22.902
AFCAENLEEK	Unmodified	1209.53	J3QNU6;Q8BWG8-2;Q8BWG8	Arrb1	Beta-arrestin-1	13253	0	0	15360	10836	0	0	19012	9506.7	0	0	0	13321	0	0	0	2	0	0	2	2	0	0	2	2	0	0	0	2	0	0	0	2	0.028593	29.866
AFCAPPAYLTHQQK	Acetyl (N-term)	1672.8	Q9CQJ8	Ndufb9	NADH dehydrogenase [ubiquinone] 1 beta subcomplex subunit 9	1206.5	0	0	1944.1	2190.7	0	2124.1	2176	2806.5	0	1502.8	0	2154.5	0	2028.1	0	1	0	0	1	1	0	1	1	1	0	1	0	1	0	1	0	2	0.023353	64.659
AFCGFEDPR	Unmodified	1097.46	Q9QXS1-15;Q9QXS1-10;Q9QXS1-9;Q9QXS1-12;Q9QXS1-11;Q9QXS1-13;Q9QXS1-5;Q9QXS1-3;Q9QXS1-16;Q9QXS1-4;Q9QXS1-14;Q9QXS1-6;Q9QXS1-7;Q9QXS1-8;Q9QXS1-2;Q9QXS1;E9Q3W4	Plec	Plectin	0	2741.3	0	0	0	2963.7	0	0	0	3628.6	0	4081.6	0	3641.5	0	3720.2	0	1	0	0	0	1	0	0	0	1	0	1	0	1	0	1	2	0.016059	50.086
AFDQGADAIYEHINEGK	Unmodified	1876.86	Q8R1I1	Uqcr10	Cytochrome b-c1 complex subunit 9	12834	2305.4	6980.9	21824	17556	3345.2	9057.6	25952	10612	2878.4	5844.5	4866.2	12831	3629.5	5066.3	4628.1	2	1	1	2	2	1	1	2	2	1	1	1	2	1	1	1	3	1.2318e-06	98.792
AFDSGIIPMEFVNK	Unmodified	1566.78	Q3V117;Q91V92	Acly	ATP-citrate synthase	15880	1560.2	3437.5	22722	16883	923.64	4927.1	21726	19046	3248.9	3567.1	1923.9	19852	1056.7	4473.7	1454.9	2	1	1	2	2	1	1	2	2	1	1	1	2	1	1	1	3	1.3665e-06	81.896
AFEDEMSGR	Unmodified	1040.42	Q62261;A0A0A0MQG2;Q62261-2	Sptbn1	Spectrin beta chain, non-erythrocytic 1	13025	0	8724.4	18162	15596	0	11949	20718	13242	0	8497.9	0	13623	0	10430	0	1	0	1	1	1	0	1	1	1	0	1	0	1	0	1	0	2	7.5414e-06	139.42
AFEEAEK	Unmodified	822.376	Q01853	Vcp	Transitional endoplasmic reticulum ATPase	18292	0	0	18121	16595	0	0	20463	14892	0	0	0	17094	0	0	0	1	0	0	1	1	0	0	1	1	0	0	0	1	0	0	0	2	0.0098525	36.11
AFEPATGR	Unmodified	847.419	Q3U367;Q9JLJ2	Aldh9a1	4-trimethylaminobutyraldehyde dehydrogenase	14584	0	9412.7	15775	14307	0	12785	14696	10907	0	10790	0	11134	0	9370.2	0	1	0	1	1	1	0	1	1	1	0	1	0	1	0	1	0	2	0.038023	15.362
AFEVAK	Unmodified	663.359	Q64521;A2AQR0	Gpd2	Glycerol-3-phosphate dehydrogenase, mitochondrial;Glycerol-3-phosphate dehydrogenase	21748	11715	0	25020	25764	9467.1	0	28812	21212	11769	0	12044	28528	10490	0	12809	1	1	0	1	1	1	0	1	1	1	0	1	1	1	0	1	2	0.05129	13.424
AFFPNMVNMIVLDK	Unmodified	1637.83	Q08642	Padi2	Protein-arginine deiminase type-2	846.93	0	0	1972.8	1793.2	0	0	1606	2216.8	0	0	0	1487.5	0	0	0	1	0	0	1	1	0	0	1	1	0	0	0	1	0	0	0	3	0.043619	21.464
AFGENAVVQLISLQK	Unmodified	1615.89	Q99KC8;F6TIL5	Vwa5a	von Willebrand factor A domain-containing protein 5A	0	1383.3	0	0	0	1201.7	0	0	0	1014.2	0	1684.1	0	1283.3	0	982.84	0	1	0	0	0	1	0	0	0	1	0	1	0	1	0	1	3	0.001111	54.194
AFGGQSLK	Unmodified	806.429	Q8K2B3	Sdha	Succinate dehydrogenase [ubiquinone] flavoprotein subunit, mitochondrial	0	6197.8	0	0	0	4985.6	0	0	0	5518	0	8224.6	0	6085.8	0	9432.8	0	1	0	0	0	1	0	0	0	1	0	1	0	1	0	1	2	0.0025578	59.477
AFGIPVR	Unmodified	758.444	P49615;A0A0G2JDL3	Cdk5	Cyclin-dependent-like kinase 5	0	4507.5	0	0	0	3246.5	0	0	0	4680.6	0	4800.1	0	5196.4	0	5157.8	0	1	0	0	0	1	0	0	0	1	0	1	0	1	0	1	2	0.036476	26.607
AFGPGLQGGNAGSPAR	Unmodified	1455.72	B7FAV1;B7FAU9;Q8BTM8	Flna	Filamin-A	5798.9	1715.6	2574.1	3087.6	3278.3	1713	3987.7	5545.2	2526.5	944.88	2477.3	1196.3	4285.6	0	2856.5	2257.1	1	1	1	1	1	1	1	1	1	1	1	1	1	0	1	1	2	0.00028019	60.095
AFGQAK	Unmodified	620.328	P40142	Tkt	Transketolase	44395	0	0	60015	51604	0	0	62862	45013	0	0	0	47129	0	0	0	1	0	0	1	1	0	0	1	1	0	0	0	1	0	0	0	2	0.038615	70.161
AFGTPGK	Unmodified	676.354	A0A0A6YWF5;A0A0A6YX60;Q9DCP2	Slc38a3	Sodium-coupled neutral amino acid transporter 3	0	0	0	0	0	0	0	0	0	0	0	0	0	0	0	0	0	0	0	0	0	0	0	0	0	0	0	0	0	0	0	0	2	0.039726	10.708
AFHNEAQVNPER	Unmodified	1410.66	P11983;P11983-2	Tcp1	T-complex protein 1 subunit alpha	3784	1392.9	2944.6	2739.3	2367.8	0	3433.7	3968.2	959.48	962.68	2241.2	1786.3	3088.8	2020.4	2828.7	3162.5	1	1	1	1	1	0	1	1	1	1	1	1	1	1	1	1	3	1.2639e-05	125.16
AFIITINSFGTELSK	Unmodified	1639.88	P51863	Atp6v0d1	V-type proton ATPase subunit d 1	3910.9	0	1264.6	4058.9	3924.3	0	1735.6	5999.5	799.77	0	1131.7	0	3216.2	0	2668	0	1	0	1	1	1	0	1	1	1	0	1	0	1	0	1	0	3	5.2751e-05	79.974
AFLADPSAFAAAAPAAAATTAAPAAAAAPAK	Unmodified	2695.4	P14869	Rplp0	60S acidic ribosomal protein P0	3799.9	1140.6	0	6453	5849.6	930.11	1372.2	4615.8	8023	1057.9	0	1492	4045.9	1052.6	912.4	1470.4	2	1	0	2	2	1	1	2	2	1	0	1	2	1	1	1	3;4	2.3977e-07	69.908
AFLEALQNQAETSSK	Unmodified	1635.81	Q9CQN1	Trap1	Heat shock protein 75 kDa, mitochondrial	3139.4	0	0	5014.6	2701.7	0	0	4120.9	3645.9	0	0	0	3930.9	0	0	0	1	0	0	1	1	0	0	1	1	0	0	0	1	0	0	0	3	0.009481	42.47
AFLHIPAK	Unmodified	895.528	P10493	Nid1	Nidogen-1	6100.7	0	0	5799.2	5463.9	0	0	6214.5	5634.1	0	0	0	5268.1	0	0	0	1	0	0	1	1	0	0	1	1	0	0	0	1	0	0	0	3	0.015022	34.815
AFLIEEQK	Unmodified	976.523	Q9D1R9	Rpl34	60S ribosomal protein L34	26134	12286	10807	29254	23975	7861.3	14015	40717	17458	9141.9	8285.7	9257.7	20668	8711.7	10150	11995	1	1	1	1	1	1	1	1	1	1	1	1	1	1	1	1	2	0.00075668	61.337
AFLQGGQEATDIALLLR	Unmodified	1814.99	E9Q586;E9Q3M3;O08788-2;O08788;D3YX34	Dctn1	Dynactin subunit 1	2043.3	0	1208.3	1640.2	2530.6	0	2023.9	1843.7	1713.8	0	1085.4	0	856.6	0	1684.4	0	1	0	1	1	1	0	1	1	1	0	1	0	1	0	1	0	3	2.4259e-09	123.51
AFLVGIVVPDPEVMPSWAQK	Unmodified	2182.15	Q5ICG5;Q8R1X1;Q91WC3;Q91WC3-2;Q5F2C5;F6WYN6	Acsl6	Long-chain-fatty-acid--CoA ligase 6	1417.7	0	0	2226.9	1220.1	0	1155	1051.2	0	0	0	0	1466.3	0	0	0	1	0	0	1	1	0	1	1	0	0	0	0	1	0	0	0	3	0.0032973	38.269
AFPAWADTSILSR	Unmodified	1433.73	Q9EQ20	Aldh6a1	Methylmalonate-semialdehyde dehydrogenase [acylating], mitochondrial	8302.7	3992.9	5429.3	12552	8373	2227.5	8318.9	10301	11790	3772.9	6628.7	3866.4	11105	3419.3	7937.3	4206.3	1	1	1	1	1	1	1	1	1	1	1	1	1	1	1	1	2	2.8312e-10	162.22
AFPCWDEPAIK	Unmodified	1332.62	Q11011;E9Q039;E9Q6F4;F6V7K3	Npepps	Puromycin-sensitive aminopeptidase	5652.3	1166	0	8013.1	4341.1	0	0	6179.4	4426.2	0	0	0	4103	1342	0	853.39	1	1	0	1	1	0	0	1	1	0	0	0	1	1	0	1	3	0.00033473	61.84
AFPNPYADYNK	Unmodified	1298.59	O89112;B2KGR2	Lancl1	LanC-like protein 1	0	0	0	0	0	0	0	0	0	0	0	0	0	0	0	0	0	0	0	0	0	0	0	0	0	0	0	0	0	0	0	0	2	0.00015973	55.161
AFPSYFSK	Unmodified	945.46	Q9CQ69	Uqcrq	Cytochrome b-c1 complex subunit 8	30781	13103	23394	33992	22261	11369	26686	26135	49852	15930	26810	17767	37545	15296	28930	16748	1	1	1	1	1	1	1	1	1	1	1	1	1	1	1	1	2	0.00083293	90.05
AFQFVETHGEVCPANWTPESPTIKPSPTASK	Unmodified	3412.64	P20108	Prdx3	Thioredoxin-dependent peroxide reductase, mitochondrial	9094.2	2696.1	10830	12695	9017.2	2713.5	19690	10722	8851.1	4032.4	9858.9	5254.7	10821	4042.6	13202	4763.2	1	1	2	1	1	1	2	1	1	1	2	1	1	1	2	1	4;5	1.8046e-28	142.58
AFSDPFVEAEK	Unmodified	1238.58	Q3U2G2;Q61316	Hspa4	Heat shock 70 kDa protein 4	30443	8267.1	0	36633	32694	7183.7	0	36779	28486	8821.2	0	7235.6	33349	8025.6	0	8747.3	2	1	0	2	2	1	0	2	2	1	0	1	2	1	0	1	2	2.243e-06	129.19
AFSGYLGPDESK	Unmodified	1269.59	H3BLJ9;H3BJL6;H3BKH6;Q9R0P3;H3BJP2	Esd	S-formylglutathione hydrolase	0	3401.5	0	0	0	2555.9	0	0	0	2665.9	0	4131.5	0	3253.5	0	2462	0	1	0	0	0	1	0	0	0	1	0	1	0	1	0	1	3	0.019373	32.713
AFSIQGAPSDSGPLR	Unmodified	1501.75	A0A0G2JEG8;Q7TQF7	Amph	Amphiphysin	7426.4	5051	4547	7210.3	5980.2	4378.5	4281	5832.6	3743.1	7508.2	3555.6	6334	6701.3	5787	3277.1	7586.7	1	2	1	1	1	2	1	1	1	2	1	2	1	2	1	2	2;3	1.1007e-11	171.89
AFSPLR	Unmodified	689.386	P28653	Bgn	Biglycan	16726	0	0	19783	20242	0	0	16122	19870	0	0	0	19679	0	0	0	1	0	0	1	1	0	0	1	1	0	0	0	1	0	0	0	2	0.030346	28.687
AFSTWLK	Unmodified	851.454	P26041	Msn	Moesin	25852	8103.5	14778	20793	24188	6912.4	16731	34814	16582	8373.6	11265	6297.3	17027	8120.9	12596	10426	1	1	1	1	1	1	1	1	1	1	1	1	1	1	1	1	2	0.015232	49.053
AFSVFLFNTENK	Unmodified	1415.71	G3XA48;P58044;H3BLP1;H3BLF8;H3BKD7	Idi1	Isopentenyl-diphosphate Delta-isomerase 1	2293.3	968.4	993.1	3731	2427.8	0	1946.6	2891.5	4055.6	0	2446.4	0	3603.3	0	2424.3	0	1	1	1	1	1	0	1	1	1	0	1	0	1	0	1	0	3	6.8663e-05	88.687
AFSVFLFNTENK	Deamidation (NQ);Acetyl (N-term)	1458.7	G3XA48;P58044;H3BLP1;H3BLF8;H3BKD7	Idi1	Isopentenyl-diphosphate Delta-isomerase 1	0	0	0	0	0	0	0	0	0	0	0	0	0	0	0	0	0	0	0	0	0	0	0	0	0	0	0	0	0	0	0	0	3	1	NaN
AFSWASVTSK	Unmodified	1082.54	P97379	G3bp2	Ras GTPase-activating protein-binding protein 2	7719	0	5210.5	10908	8727.8	0	7017	12254	6148.1	0	5322	0	6139.2	0	7950.6	0	1	0	1	1	1	0	1	1	1	0	1	0	1	0	1	0	2	0.0019316	74.738
AFTELQAK	Unmodified	906.481	Q9CQF7;Q9CWM4	Pfdn1	Prefoldin subunit 1	13519	10545	8187.7	17260	10505	7386.7	9233.6	17906	9608.3	9123.3	6506.7	8022.4	11329	10603	8720	11948	1	1	1	1	1	1	1	1	1	1	1	1	1	1	1	1	2	0.00106	72.081
AFTGEGQK	Unmodified	836.403	A2AT02;Q9CZ44;Q9CZ44-3;Q9CZ44-2	Nsfl1c	NSFL1 cofactor p47	6805	4487.7	14870	12002	9029.4	5483.3	14200	11373	7030.4	5360	12222	4514.9	10376	7064.1	11550	7111.4	1	1	1	1	1	1	1	1	1	1	1	1	1	1	1	1	2	0.006099	49.014
AFTGFIVEADTPGIHIGK	Unmodified	1871.98	P45952	Acadm	Medium-chain specific acyl-CoA dehydrogenase, mitochondrial	0	0	2263.3	0	0	0	3063.7	0	0	0	1848.8	0	0	0	2181.3	0	0	0	1	0	0	0	1	0	0	0	1	0	0	0	1	0	3	0.00021033	57.181
AFTNPEDACSFITSANFPALVVK	Unmodified	2498.22	Q64737-2;Q64737;D6RCG1	Gart	Trifunctional purine biosynthetic protein adenosine-3;Phosphoribosylamine--glycine ligase;Phosphoribosylformylglycinamidine cyclo-ligase;Phosphoribosylglycinamide formyltransferase	2098.2	0	0	1943.2	2542.8	0	0	2236.4	1848.7	0	0	1092.3	2316	0	0	0	1	0	0	1	1	0	0	1	1	0	0	1	1	0	0	0	3	0.0036819	38.656
AFVDFFSQCLHEEYK	Unmodified	1918.86	O70503;O70503-2	Hsd17b12	Very-long-chain 3-oxoacyl-CoA reductase	4987.3	0	0	5194.9	5924.2	0	0	6468.6	6481.7	0	0	0	5257.6	0	0	0	1	0	0	1	1	0	0	1	1	0	0	0	1	0	0	0	3	0.0018005	55.11
AFVDSCLQLHETK	Unmodified	1546.74	A0A0R4J083;P51174	Acadl	Long-chain specific acyl-CoA dehydrogenase, mitochondrial	14947	0	0	12807	12640	0	0	11718	22398	0	0	0	14784	0	0	0	1	0	0	1	1	0	0	1	1	0	0	0	1	0	0	0	3	0.017223	27.147
AFVEAQNK	Unmodified	905.461	Q9QUR6	Prep	Prolyl endopeptidase	0	0	0	0	0	0	0	0	0	0	0	0	0	0	0	0	0	0	0	0	0	0	0	0	0	0	0	0	0	0	0	0	2	0.0014331	44.825
AFVEFLTDEIKEEK	Unmodified	1696.86	Q8R5L1;O35658	C1qbp	Complement component 1 Q subcomponent-binding protein, mitochondrial	35830	19679	30779	43758	36043	16398	42373	43963	14873	21781	30695	21226	30638	22493	41212	20689	1	1	1	1	1	1	1	1	1	1	1	1	1	1	1	1	3	1.0419e-11	145.69
AFVESQQK	Unmodified	935.471	F6Q750;A0A0A0MQA6;F7ACR9;E9QNP1;E9QA63;B1ARU4;E9PVY8;Q9QXZ0-3;Q9QXZ0-2;Q9QXZ0-4;Q9QXZ0;F6XCT0;F6SHS0	Macf1	Microtubule-actin cross-linking factor 1	0	0	0	0	0	0	0	0	0	0	0	0	0	0	0	0	0	0	0	0	0	0	0	0	0	0	0	0	0	0	0	0	2	0.041713	24.304
AFVHWYVGEGMEEGEFSEAR	Unmodified	2329.01	A0A0A0MQA5;P68368;P05213;P68369;P05214	Tuba4a;Tuba1b;Tuba1a;Tuba3a	Tubulin alpha-4A chain;Tubulin alpha-1B chain;Tubulin alpha-1A chain;Tubulin alpha-3 chain	18264	4315.4	16772	28073	22213	3007	23302	28672	14683	3748.5	19680	3759.8	19773	3811.1	20521	4189.6	6	2	5	6	6	2	5	7	5	2	6	2	6	2	5	2	3	6.5318e-33	219.3
AFVHWYVGEGMEEGEFSEAR	Oxidation (M)	2345.01	A0A0A0MQA5;P68368;P05213;P68369;P05214	Tuba4a;Tuba1b;Tuba1a;Tuba3a	Tubulin alpha-4A chain;Tubulin alpha-1B chain;Tubulin alpha-1A chain;Tubulin alpha-3 chain	0	0	1881.9	0	0	0	2290.8	0	0	0	2045.7	0	0	0	2251.1	0	0	0	1	0	0	0	1	0	0	0	1	0	0	0	1	0	3	0.017286	36.561
AFYAPVHADDLR	Unmodified	1373.67	E9QM38;P55012	Slc12a2	Solute carrier family 12 member 2	3162.1	1470.1	2564.6	4585.4	3446.8	1671.2	3400.7	3885.4	7422.5	3505	2800.7	2091.3	6455.6	2547	3811.4	3328.6	1	1	1	1	1	1	1	1	1	1	1	1	1	1	1	1	3	9.7779e-06	78.364
AFYPEEISSMVLTK	Unmodified	1613.8	P16627	Hspa1l	Heat shock 70 kDa protein 1-like	0	0	0	0	0	0	0	0	0	0	0	0	0	0	0	1305.9	0	0	0	0	0	0	0	0	0	0	0	0	0	0	0	1	3	0.015508	0.44176
AFYQQPDADTIGYVASEEAFVK	Unmodified	2448.15	Q6IRU5	Cltb	Clathrin light chain B	15947	1680.2	3770.7	22431	13822	1597.2	5794.7	17072	13546	2957.9	5830.2	3030.4	16642	2960	7856.4	2330.6	2	1	1	2	2	1	1	2	2	1	1	1	2	1	1	1	3	1.3642e-12	112.86
AGAESDGQFQFTGIK	Unmodified	1554.73	Q78IK2	Usmg5	Up-regulated during skeletal muscle growth protein 5	8153.5	3276.1	11815	14987	10738	3059.3	10279	17678	6892.5	3531.6	5637.1	5506	8912.5	3564.5	7269.6	4353.3	2	1	2	2	2	1	2	2	2	1	2	1	2	1	2	1	2;3	6.5847e-08	87.089
AGAGSATLSMAYAGAR	Unmodified	1453.7	P08249	Mdh2	Malate dehydrogenase, mitochondrial	4364.5	0	5928.9	8869.4	6065.8	0	6113.9	7992.1	2083.8	0	2150.8	0	5068.7	0	2966.8	0	1	0	1	1	1	0	1	1	1	0	1	0	1	0	1	0	2	6.7764e-20	173.25
AGAQPGVHALQLKPVCVSDSLK	Acetyl (N-term)	2316.23	Q9Z1B3-2;Q9Z1B3-3;Q9Z1B3	Plcb1	1-phosphatidylinositol 4,5-bisphosphate phosphodiesterase beta-1	4197.6	0	0	5738.9	3560.5	0	0	4095.9	2008.8	0	0	0	4426.6	0	0	0	1	0	0	1	1	0	0	1	1	0	0	0	1	0	0	0	3	0.013666	29.955
AGAYDFPSPEWDTVTPEAK	Unmodified	2079.94	Q5SVJ0;Q5SVI1;Q68EG2;P28652;Q5SVJ1;Q5SVI0;Q5SVI2;Q5SVI3;Q5SVI9;Q923T9-3;Q923T9-2;Q923T9;E9Q1W0;E9Q1T1;A0A0G2JGS4;Q6PHZ2-5;E9Q1V9;Q6PHZ2-2;Q6PHZ2-4;Q6PHZ2;Q8CCM0;F8WIS9;P11798	Camk2b;Camk2g;Camk2d;Camk2a	Calcium/calmodulin-dependent protein kinase type II subunit beta;Calcium/calmodulin-dependent protein kinase type II subunit gamma;Calcium/calmodulin-dependent protein kinase type II subunit delta;Calcium/calmodulin-dependent protein kinase type II subunit alpha	0	1515.1	0	0	0	2136.5	0	0	0	0	0	1891	0	1680.6	0	2024.5	0	1	0	0	0	1	0	0	0	0	0	1	0	1	0	1	3	0.03297	18.24
AGDAPSEEK	Unmodified	902.398	P06837	Gap43	Neuromodulin	0	0	5524.6	0	0	0	3281.8	0	0	0	2023.6	0	0	0	1559.2	0	0	0	1	0	0	0	1	0	0	0	1	0	0	0	1	0	2	0.035659	9.193
AGDVVLVIPFQNPEEQDEGWLMGVK	Unmodified	2769.37	O08539;Q6P1B9;O08539-2	Bin1	Myc box-dependent-interacting protein 1	0	0	0	0	0	0	0	0	0	0	0	0	0	0	0	0	0	0	0	0	0	0	0	0	0	0	0	0	0	0	0	0	3	0.045465	17.609
AGEASAESTGAADGAAPEEGEAK	Unmodified	2074.89	Q91XV3	Basp1	Brain acid soluble protein 1	0	0	2148.4	6260.9	3616	0	1475.2	6943.5	0	0	0	1241.1	1085.1	0	832.15	0	0	0	1	2	2	0	1	2	0	0	0	1	1	0	1	0	3	1.4346e-10	103.61
AGELTEDEVER	Unmodified	1246.57	F6YVP7;P62270;S4R1N6	Gm10260;Rps18	40S ribosomal protein S18	6188	0	8035.1	10239	8520.1	0	8426.1	12428	2463.1	0	3413.3	0	3457.1	0	4208.2	0	2	0	2	2	2	0	2	2	2	0	2	0	2	0	2	0	2	0.00012237	72.716
AGFAGDDAPR	Unmodified	975.441	P60710;E9Q5F4;E9Q1F2;G3UZ07;E9Q2D1;F6WX90;P63260;G3UYG0;B1ATY1;E9Q606;P68134;P68033;P63268;P62737;D3YZY0;D3Z2K3;A0A1D5RM20	Actb;Actg1;Actc1;Acta1;Actg2;Acta2	Actin, cytoplasmic 1;Actin, cytoplasmic 1, N-terminally processed;Actin, cytoplasmic 2;Actin, cytoplasmic 2, N-terminally processed;Actin, alpha skeletal muscle;Actin, alpha cardiac muscle 1;Actin, gamma-enteric smooth muscle;Actin, aortic smooth muscle	10459	4186.4	12062	14515	16053	3344.6	10695	18612	6393.7	3370.9	5396	5128.4	8789.4	4153.6	4960	4301.7	1	1	1	1	1	1	1	1	1	1	1	1	1	1	1	1	2	0.00024776	79.066
AGIFQSAK	Unmodified	820.444	Q9CPQ1;A0A0G2JDA6	Cox6c	Cytochrome c oxidase subunit 6C	22143	16361	39309	47464	31626	13008	28637	52007	14838	12923	16230	21538	24852	16066	17295	13317	1	1	1	1	1	1	1	1	1	1	1	1	1	1	1	1	2	0.00094105	78.951
AGKPVICATQMLESMIK	Unmodified	1875.96	P52480;P52480-2	Pkm	Pyruvate kinase PKM	31747	13336	63205	63860	56357	9641.6	47381	75035	20476	11720	29085	22287	32469	11379	23701	14655	2	1	2	2	2	1	2	2	2	1	2	1	2	1	2	1	3;4	4.8225e-13	156.87
AGLNSLEAVK	Acetyl (N-term)	1042.57	Q6IRU2	Tpm4	Tropomyosin alpha-4 chain	12590	0	0	11198	10282	0	0	13268	8959.2	0	0	0	11738	0	0	0	1	0	0	1	1	0	0	1	1	0	0	0	1	0	0	0	2	0.040189	6.8218
AGLQFPVGR	Unmodified	943.524	P27661;F8WIX8;Q64523;Q6GSS7;Q3UA95;Q3THW5;P0C0S6	H2afx;Hist1h2al;Hist2h2ac;Hist2h2aa1;H2afz;H2afv	Histone H2AX;Histone H2A;Histone H2A type 2-C;Histone H2A type 2-A;Histone H2A.V;Histone H2A.Z	19616	10822	32193	30896	21672	8229.2	25690	34077	14305	8818.3	11842	11814	14271	6755.1	12415	8597.1	1	1	1	1	1	1	1	1	1	1	1	1	1	1	1	1	2	6.5808e-05	116.01
AGPTSLPLGK	Unmodified	939.539	Q80YN3;A2AVX1;E9Q8Q5	Bcas1	Breast carcinoma-amplified sequence 1 homolog	16551	20024	32511	33967	32720	14155	28423	42432	10746	13162	14852	26689	17207	20740	15746	18542	1	1	1	1	1	1	1	1	1	1	1	1	1	1	1	1	2	0.00019339	130.97
AGQAILNLK	Deamidation (NQ)	927.539				0	5205.1	0	0	0	4624.1	0	0	0	5126.3	0	5831.8	0	4589.2	0	5708.7	0	1	0	0	0	1	0	0	0	1	0	1	0	1	0	1	2	0.020298	17.552	+
AGQENISVSK	Unmodified	1031.52	Q6PIE5;D3YYN7	Atp1a2	Sodium/potassium-transporting ATPase subunit alpha-2	25665	0	47798	72278	53937	0	37753	73120	18394	0	20482	0	28758	0	21877	0	2	0	2	2	2	0	2	2	2	0	2	0	2	0	2	0	2	0.000257	100.15
AGQVFLEELGNHK	Unmodified	1440.74	P16330;P16330-2	Cnp	2',3'-cyclic-nucleotide 3'-phosphodiesterase	16643	5412.3	16905	32241	33522	7343.1	13002	36201	17054	7893.3	9540	8829.5	16746	6542.1	11590	7672.7	1	1	1	1	1	1	1	1	1	1	1	1	1	1	1	1	3	1.2422e-06	129.53
AGQVFLEELGNHK	Deamidation (NQ)	1441.72	P16330;P16330-2	Cnp	2',3'-cyclic-nucleotide 3'-phosphodiesterase	14666	2465.1	13341	20079	21929	2807.5	13304	26086	10981	2492.6	7794.7	4486.5	13852	3303.5	12653	5172.6	2	1	2	2	2	1	2	2	2	1	2	1	2	1	2	1	3	0.00018195	73.105
AGQVGVK	Unmodified	657.381	F7CVJ5;F7DBB3;E9PYB0	Ahnak2		0	0	0	0	0	0	0	0	0	0	0	0	0	0	0	0	0	0	0	0	0	0	0	0	0	0	0	0	0	0	0	0	2	0.027615	28.343
AGSAETESAAK	Unmodified	1020.47	P06837	Gap43	Neuromodulin	0	0	0	2908.3	2456.1	0	0	4521.3	0	0	0	0	1284.4	0	0	0	0	0	0	1	1	0	0	1	0	0	0	0	1	0	0	0	2	0.017036	35.777
AGSSAEQGK	Unmodified	833.388	Q9ER72-2	Cars	Cysteine--tRNA ligase, cytoplasmic	0	0	2689.8	0	0	0	3270.1	0	0	0	2234.9	0	0	0	2969.7	0	0	0	1	0	0	0	1	0	0	0	1	0	0	0	1	0	2	0.02772	1.553
AGTATGR	Unmodified	632.324	P56480	Atp5b	ATP synthase subunit beta, mitochondrial	0	0	12707	0	0	0	10767	0	0	0	5398.5	0	0	0	5227.5	0	0	0	1	0	0	0	1	0	0	0	1	0	0	0	1	0	2	0.022867	28.349
AGTGVDNVDLEAATR	Unmodified	1487.72	Q61753;F6ZSB7	Phgdh	D-3-phosphoglycerate dehydrogenase	1758.3	0	5584.8	3434.2	1867.4	0	4546.9	3677.6	1725.9	0	3004.6	0	0	0	3306.6	0	1	0	1	1	1	0	1	1	1	0	1	0	0	0	1	0	2	7.8435e-06	99.188
AGTTTIEAVK	Acetyl (N-term)	1031.55	E9Q7Q3;D3Z6I8;P21107-2;D3Z2H9	Tpm3;Tpm3-rs7	Tropomyosin alpha-3 chain	21237	0	0	21123	22321	0	0	27364	16078	0	0	0	21256	0	0	0	1	0	0	1	1	0	0	1	1	0	0	0	1	0	0	0	2	0.016619	23.576
AGVLAGHDNR	Unmodified	1008.51	E9QKR0;P62880;D3YZX3;E9PWM7;P62874	Gnb2;Gnb1	Guanine nucleotide-binding protein G(I)/G(S)/G(T) subunit beta-2;Guanine nucleotide-binding protein G(I)/G(S)/G(T) subunit beta-1	8881.2	8662.2	8365.2	12236	11613	6475.3	7048.2	12779	6769	7797.2	6558.5	10490	7843.3	6260.1	6234.4	7787.2	1	1	1	1	1	1	1	1	1	1	1	1	1	1	1	1	3	9.3861e-05	78
AGWQSYVDNLMCDGCCQEAAIVGYCDAK	Acetyl (N-term)	3282.32	Q9JJV2;D3YWS3;Q9JJV2-2	Pfn2	Profilin-2;Profilin	4765.1	0	0	6213.3	5544.2	0	0	7817.1	8551.6	0	0	0	7368.2	0	0	0	1	0	0	1	1	0	0	1	1	0	0	0	1	0	0	0	3	0.00027269	40.606
AGYEYVSPEQLSGFDK	Acetyl (N-term)	1830.83	D6RE20;Q8CET7;Q80TA1	Ept1	Ethanolaminephosphotransferase 1	0	0	0	0	0	0	0	0	0	0	0	0	0	0	0	0	0	0	0	0	0	0	0	0	0	0	0	0	0	0	0	0	2	0.00081243	33.254
AGYQSLKKIEDCIR	Deamidation (NQ)	1680.85	O88554	Parp2	Poly [ADP-ribose] polymerase 2	40024	0	0	72803	72755	0	0	79290	34710	0	0	0	60758	0	0	0	1	0	0	1	1	0	0	1	1	0	0	0	1	0	0	0	3	0.035359	16.5
AHAFVVQQR	Unmodified	1054.57	Q9QXS1-15;Q9QXS1-10;Q9QXS1-9;Q9QXS1-12;Q9QXS1-11;Q9QXS1-13;Q9QXS1-5;Q9QXS1-3;Q9QXS1-16;Q9QXS1-4;Q9QXS1-14;Q9QXS1-6;Q9QXS1-7;Q9QXS1-8;Q9QXS1-2;Q9QXS1;E9Q3W4	Plec	Plectin	7692.9	8687.5	6067.8	7571.3	6916.5	9845.7	7359.4	10192	6890.6	12596	5523.1	11285	8460.2	13322	6972.8	15347	1	1	1	1	1	1	1	1	1	1	1	1	1	1	1	1	3	0.0014935	52.255
AHCIQQMTSK	Unmodified	1202.55	Q9Z2Q6	Sept5	Septin-5	4435.4	3379.5	4886.5	6019.9	5344.4	3809.9	7840.2	9044.9	3841.9	4066.9	3912.2	4868.4	4933.3	4353.9	5794.2	2703.4	1	1	1	1	1	1	1	1	1	1	1	1	1	1	1	1	3	0.0012348	54.203
AHCLSEVEHDTMPADLPAIAADFVEDQEVCK	Unmodified	3496.56	P07724	Alb	Serum albumin	7522.5	0	0	8514.2	5927.4	0	0	6493.8	7904.9	0	0	0	5791.5	0	0	0	2	0	0	2	2	0	0	2	2	0	0	0	2	0	0	0	4	6.6121e-22	129.09
AHDQNLANLALQALR	Unmodified	1646.89	Q8BQU6	Gjc2	Gap junction gamma-2 protein	5257.9	2634.1	2283.6	5092.5	7131.5	2229.4	5135.3	5620.8	5498.7	1631.3	3532.9	2600.6	6324.3	2691	2842.7	2488	1	1	1	1	1	1	1	1	1	1	1	1	1	1	1	1	3	0.00013959	66.441
AHEACGPMEIDSALNTVQTLK	Unmodified	2284.08	E9PUM4;A0A1L1SQ51;Q71LX4	Tln2	Talin-2	0	0	0	0	0	0	0	0	0	0	0	0	0	0	0	0	0	0	0	0	0	0	0	0	0	0	0	0	0	0	0	0	3	0.046392	10.122
AHEAQDAGYR	Unmodified	1116.49	E9Q6P2;G3X8U7;E0CZ78;P48453-2;P48453;P63328;P48455;P63328-2	Ppp3cb;Ppp3ca;Ppp3cc	Serine/threonine-protein phosphatase;Serine/threonine-protein phosphatase 2B catalytic subunit beta isoform;Serine/threonine-protein phosphatase 2B catalytic subunit alpha isoform;Serine/threonine-protein phosphatase 2B catalytic subunit gamma isoform	2160.9	1385.5	1574.9	3367.8	7203.4	3557.4	4000.8	2431.6	1858.2	1783.1	1475.5	1984.6	2441.3	2254.7	1343	1784.9	1	1	1	1	1	1	1	1	1	1	1	1	1	1	1	1	3	5.4586e-05	88.178
AHEILPELVCCSAK	Unmodified	1625.79	P42932;H3BKG2;H3BLL1	Cct8	T-complex protein 1 subunit theta	11418	3843.5	5023.3	13409	11447	2784.2	7170.3	15219	8191.1	4673.9	5223.5	5261.5	11698	3911.1	6020.9	4244.7	1	1	1	1	1	1	1	1	1	1	1	1	1	1	1	1	3	2.4268e-06	104.52
AHGFTFTR	Unmodified	935.461	P35486	Pdha1	Pyruvate dehydrogenase E1 component subunit alpha, somatic form, mitochondrial	10589	5860.4	7067.6	15797	11275	5323.4	8296.3	11820	8075.7	6544.7	8736.2	6868.1	13926	7700.8	10221	8090.4	1	1	1	1	1	1	1	1	1	1	1	1	1	1	1	1	3	0.00011578	102.23
AHGGYSVFAGVGER	Unmodified	1405.67	P56480	Atp5b	ATP synthase subunit beta, mitochondrial	4608.6	2640.6	4290.6	3309	3342.9	3015.4	8093.6	3694.3	4061.6	2903.1	3813.2	3574.9	3487.2	3219.2	3725	2721.3	1	1	1	1	1	1	1	1	1	1	1	1	1	1	1	1	3	1.9886e-07	83.708
AHGSVVK	Unmodified	696.392	P19783	Cox4i1	Cytochrome c oxidase subunit 4 isoform 1, mitochondrial	23198	0	6792.8	15961	11425	0	10153	13456	29455	0	11511	0	24714	0	18027	0	1	0	1	1	1	0	1	1	1	0	1	0	1	0	1	0	3	0.042558	6.3024
AHIAQLCEK	Unmodified	1068.54	Q5SXR6;Q68FD5	Cltc	Clathrin heavy chain;Clathrin heavy chain 1	49040	34145	39305	61922	49330	28743	54582	56381	41099	46947	41591	39545	49828	39345	54168	43966	2	2	2	2	2	2	2	2	2	2	2	2	2	2	2	2	3	0.00013603	100.64
AHIMPAEFSSCPLNSDEAVNK	Unmodified	2316.05	A0A1L1SSF8;Q91V76		Ester hydrolase C11orf54 homolog	0	1076.1	1033.5	0	0	913.89	1969	0	0	1106.6	2688.6	1100	0	896.88	1797.1	997.82	0	1	1	0	0	1	1	0	0	1	1	1	0	1	1	1	3	0.018876	29.498
AHLMEIQVNGGTVAEK	Unmodified	1695.86	P27659	Rpl3	60S ribosomal protein L3	8526.7	3065.4	5143	16631	10495	3018.3	6523	15192	8868.6	3761.4	6193.1	4076.9	11479	3871.2	4626.8	4800.8	1	1	1	1	1	1	1	1	1	1	1	1	1	1	1	1	3	0.00027951	66.895
AHLMEIQVNGGTVAEK	Deamidation (NQ)	1696.85	P27659	Rpl3	60S ribosomal protein L3	4165.6	3119.7	4099.4	6419.4	7369	2095.4	4892.9	8462.6	3391.9	2915.7	3012.1	3501.3	5215.3	3909.7	3714.9	4522.2	1	1	1	1	1	1	1	1	1	1	1	1	1	1	1	1	3	0.00020745	93.119
AHMGMFTELAILYSK	Unmodified	1710.85	Q5SXR6;Q68FD5	Cltc	Clathrin heavy chain;Clathrin heavy chain 1	0	2012.2	4504.2	0	0	1827	6177.5	0	0	2393	4791.2	2527.5	0	1992.6	5662.3	2509.7	0	1	1	0	0	1	1	0	0	1	1	1	0	1	1	1	3	9.1311e-05	79.15
AHNVPLK	Unmodified	777.45	E9PXE6;F8VPR2;A2APV2-2;A2APV2;A2APV2-3	Fmnl2	Formin-like protein 2	0	13621	9556.1	0	0	10526	14995	0	0	13104	10468	9304.8	0	12242	11066	14844	0	1	1	0	0	1	1	0	0	1	1	1	0	1	1	1	3	0.035102	14.9
AHPLFTFLR	Unmodified	1100.61	A0A0A6YY34;A0A0A6YVV2;P11352	Gpx1	Glutathione peroxidase;Glutathione peroxidase 1	1798.7	1494.9	1983.3	3422.8	4265.6	1311.6	2841.4	5454.1	1984.4	2228.7	1867.4	1010.1	3118.1	1892.3	1720.4	2785.6	1	1	1	1	1	1	1	1	1	1	1	1	1	1	1	1	3	0.0065993	34.509
AHPNLPILIR	Unmodified	1142.69	Q9CQ75	Ndufa2	NADH dehydrogenase [ubiquinone] 1 alpha subcomplex subunit 2	0	3470.9	8148.5	0	0	3305.8	9108.6	0	0	5179.1	5406.1	3414.4	0	3821.7	8392.9	4352.6	0	1	1	0	0	1	1	0	0	1	1	1	0	1	1	1	3	6.626e-05	83.058
AHPPELK	Unmodified	790.434	P62309	Snrpg	Small nuclear ribonucleoprotein G	12861	7870.4	8699.9	17974	16623	5455.9	10407	18001	15163	5980.5	6923.8	8100.9	16253	6941.3	9530.4	9149.8	1	1	1	1	1	1	1	1	1	1	1	1	1	1	1	1	3	0.0097405	36.461
AHPWTK	Unmodified	738.381	D3Z7E5;Q2NL51;E9QAQ5;Q9WV60	Gsk3a;Gsk3b	Glycogen synthase kinase-3 alpha;Glycogen synthase kinase-3 beta	0	0	0	0	0	0	0	0	0	0	0	0	0	0	0	0	0	0	0	0	0	0	0	0	0	0	0	0	0	0	0	0	3	0.027159	26.414
AHQAEGK	Unmodified	739.361	P99029-2;P99029;H3BJQ7	Prdx5	Peroxiredoxin-5, mitochondrial	8064.2	9949.2	8054.9	8201.1	8013	8545	8291.7	8035.3	7920.3	7783.1	9086.3	11659	8830.6	10195	9863.6	12094	1	1	1	1	1	1	1	1	1	1	1	1	1	1	1	1	3	0.013533	10.748
AHQAGQK	Unmodified	738.377	F6XC25;Q8BRN9	Cc2d1b	Coiled-coil and C2 domain-containing protein 1B	0	3623.2	0	0	0	3875.9	0	0	0	5296.6	0	5445.4	0	5640.9	0	5280.7	0	1	0	0	0	1	0	0	0	1	0	1	0	1	0	1	3	0.0098617	14.404
AHQVVEDGYEFFAK	Unmodified	1638.77	P62141;P63087;P63087-2;A0A0G2JFF1	Ppp1cb;Ppp1cc	Serine/threonine-protein phosphatase PP1-beta catalytic subunit;Serine/threonine-protein phosphatase PP1-gamma catalytic subunit	10876	2875.2	4250.8	10721	10109	2762.8	7509.4	11241	8097.2	2463	4908.3	2981.5	8311.6	2719.5	5736.4	2473.8	1	1	1	1	1	1	1	1	1	1	1	1	1	1	1	1	3	1.8485e-06	90.923
AHSDGGDGVVSQVK	Unmodified	1354.65	P12960	Cntn1	Contactin-1	9108.1	0	8944.9	9688.6	7663.4	0	8486.5	9480.3	9034.6	0	8666.2	0	7858.3	0	8930.5	0	1	0	1	1	1	0	1	1	1	0	1	0	1	0	1	0	3	1.2963e-07	116.2
AHSIQIMK	Unmodified	926.501	A0A1D5RLW5;A0A1D5RM85;P62717;A0A1D5RME4	Rpl18a	60S ribosomal protein L18a	14139	9877	10293	17270	15489	9862.8	10760	18271	9774.3	9375.1	7199.3	9939	15058	10235	9571.6	13864	1	1	1	1	1	1	1	1	1	1	1	1	1	1	1	1	3	0.0019855	77.451
AHSNILK	Unmodified	781.445	Q8CAQ8-2;Q8CAQ8;Q8CAQ8-5;E9Q800;Q8CAQ8-3;A0A0U1RP81;E9QAY6;A0A1B0GX08	Immt	MICOS complex subunit Mic60	47048	16111	20790	42976	29466	16916	38065	37664	65059	16945	40281	15518	55720	17000	43838	19508	1	1	1	1	1	1	1	1	1	1	1	1	1	1	1	1	3	0.0034604	60.285
AHTDFFEAFK	Unmodified	1211.56	A2AQE4;P61202;P61202-2	Cops2	COP9 signalosome complex subunit 2	7971.7	4241.8	6004	10143	6349.6	3622.5	6554.3	10861	7257.1	4017.1	6410.6	4699.3	8683.1	4479.7	5702.9	4419.3	1	1	1	1	1	1	1	1	1	1	1	1	1	1	1	1	3	0.0010842	47.185
AHTMTDDVTFWK	Unmodified	1450.66	Q5SXR6;Q68FD5	Cltc	Clathrin heavy chain;Clathrin heavy chain 1	16915	6580.9	9266.4	15699	13966	6645.9	12037	15988	10875	7074.9	10674	7990	15839	9068.9	11219	8924.6	1	1	1	1	1	1	1	1	1	1	1	1	1	1	1	1	3	9.2688e-15	167.49
AHVDEFK	Unmodified	844.408	Q91ZJ5;Q91ZJ5-2	Ugp2	UTP--glucose-1-phosphate uridylyltransferase	0	0	0	0	0	0	0	0	0	0	0	0	0	0	0	0	0	0	0	0	0	0	0	0	0	0	0	0	0	0	0	0	3	0.0022507	66.738
AHVIGTPCSK	Unmodified	1068.54	G3XA53;Q63912	Omg	Oligodendrocyte-myelin glycoprotein	10373	8118.3	8256.9	13948	9528.7	6460.5	9066.8	18227	6795.7	10002	8382.1	9035	8858.1	7325.6	8760.7	9626.3	1	1	1	1	1	1	1	1	1	1	1	1	1	1	1	1	3	0.0001304	91.82
AHVIVMAATNRPNSIDPALR	Unmodified	2145.15	Q01853	Vcp	Transitional endoplasmic reticulum ATPase	0	2711.1	0	0	0	2935.5	0	0	0	3232.9	0	3701.9	0	3232.1	0	4721.3	0	1	0	0	0	1	0	0	0	1	0	1	0	1	0	1	4	0.0023517	55.521
AIADHIR	Unmodified	794.44	P14152	Mdh1	Malate dehydrogenase, cytoplasmic	0	3182.7	0	0	0	3308.2	0	0	0	4528.6	0	3178.7	0	4557.4	0	2925.9	0	1	0	0	0	1	0	0	0	1	0	1	0	1	0	1	2	0.022795	42.383
AIAELGIYPAVDPLDSTSR	Unmodified	1987.03	P56480	Atp5b	ATP synthase subunit beta, mitochondrial	43321	19116	20302	49279	36972	16833	28370	47519	35522	18265	21051	23961	46574	23475	28720	19665	2	2	2	2	2	2	2	2	2	2	2	2	2	2	2	2	2;3	8.046e-93	253.59
AIAGIINQPYYNYQAGPDAALGR	Unmodified	2435.22	Q9Z0S1;D3Z0E6	Bpnt1	3'(2'),5'-bisphosphate nucleotidase 1	0	0	0	0	0	0	0	0	0	0	0	0	0	0	0	0	0	0	0	0	0	0	0	0	0	0	0	0	0	0	0	0	3	0.00034814	43.704
AIAGTGANVIVTGGK	Unmodified	1327.75	P42932;H3BL49;H3BJB6	Cct8	T-complex protein 1 subunit theta	7392.7	6478.4	0	7576.8	6042.6	4893.4	0	10553	7387.2	5746.6	0	6522.8	6419.9	7581.1	0	6762	1	1	0	1	1	1	0	1	1	1	0	1	1	1	0	1	2	1.0601e-08	144.52
AIAIAGR	Unmodified	670.413	Q6P1J1;P97427	Crmp1	Dihydropyrimidinase-related protein 1	15177	12795	9759.6	16909	11805	7040.1	14111	17642	11078	12309	9925.5	15140	11985	8806.5	11691	12836	1	1	1	1	1	1	1	1	1	1	1	1	1	1	1	1	2	0.0076719	36.64
AIANECQANFISIK	Unmodified	1577.79	Q01853	Vcp	Transitional endoplasmic reticulum ATPase	16095	7050.5	5227.6	14015	12935	6324.1	9376.5	18701	18298	10435	5958.1	6652.6	18189	6954.8	8011.7	8601	2	1	1	2	2	1	1	2	2	1	1	1	2	1	1	1	2;3	2.3769e-07	137.83
AIAQASK	Unmodified	687.392	A0A0R3P9C8;Q9DC69	Ndufa9	NADH dehydrogenase [ubiquinone] 1 alpha subcomplex subunit 9, mitochondrial	9161.5	8778.7	8157.6	12870	9229.4	11083	10814	12407	7511.5	9093.4	7752.7	10903	9349.8	9964.5	9587	8348.1	1	1	1	1	1	1	1	1	1	1	1	1	1	1	1	1	2	0.012927	20.265
AIASATEGGSVPQIR	Unmodified	1455.77	B1AU25;Q9Z0X1	Aifm1	Apoptosis-inducing factor 1, mitochondrial	3349.7	0	2771.4	4521.1	3789.3	1027.5	3235.8	4316.3	2402.6	1381	2705.7	1184.1	3571.9	1576.7	3027.7	0	1	0	1	1	1	1	1	1	1	1	1	1	1	1	1	0	2	3.1798e-07	104.26
AIATLMSDEVFHDIAYK	Unmodified	1922.94	E9Q8N8;O88343;A7E1Z5;O88343-2	Slc4a4	Anion exchange protein;Electrogenic sodium bicarbonate cotransporter 1	10876	0	0	18356	13640	0	0	20765	12589	0	0	0	13414	0	0	0	1	0	0	1	1	0	0	1	1	0	0	0	1	0	0	0	3	2.4221e-09	111.43
AIAVLTSGGDAQGMNAAVR	Unmodified	1800.92	P47857;P47857-2;P47857-3	Pfkm	ATP-dependent 6-phosphofructokinase, muscle type	9008.6	2895.1	5993.6	11213	10400	3890.4	5316.5	11106	11597	4659.5	6971.2	4607.9	8775.4	3238.9	6119.4	5077.5	2	1	3	2	2	1	2	2	2	1	2	1	1	1	3	1	2;3	1.0797e-32	146.59
AICLDHAK	Unmodified	926.464	Q4FE56;P70398	Usp9x	Ubiquitin carboxyl-terminal hydrolase;Probable ubiquitin carboxyl-terminal hydrolase FAF-X	10249	0	0	13225	11776	0	0	14353	11828	0	0	0	11776	0	0	0	1	0	0	1	1	0	0	1	1	0	0	0	1	0	0	0	3	0.0012831	67.508
AIDGVMFSEGDKSPDGR	Unmodified	1779.81	O35136-2;O35136	Ncam2	Neural cell adhesion molecule 2	9750.4	0	0	11184	8225.4	0	0	13002	9708	0	0	0	9870	0	0	0	1	0	0	1	1	0	0	1	1	0	0	0	1	0	0	0	3	2.6106e-06	100.89
AIDIYEQVGTSAMDSPLLK	Unmodified	2050.03	Q9DB05	Napa	Alpha-soluble NSF attachment protein	5095.7	0	1588.7	7005.2	5519.4	0	3362.1	7057.8	6071.5	0	2138.9	0	4777.3	0	1998.4	0	1	0	1	1	1	0	1	1	1	0	1	0	1	0	1	0	3	3.8965e-05	68.973
AIDLFTDAIK	Unmodified	1105.6	F8WJK8;Q99L47;E9Q1V0	St13	Hsc70-interacting protein	984.36	14366	19516	0	0	16190	25289	1347.7	1038.8	15794	19902	16098	1171.7	14380	19332	18374	1	1	1	0	0	1	1	1	1	1	1	1	1	1	1	1	2;3	4.5561e-06	111.38
AIDMFNK	Unmodified	837.405	Q9CZW5	Tomm70a	Mitochondrial import receptor subunit TOM70	15424	7608.1	11118	21166	18481	5829.9	11597	20238	16191	8541.4	10525	7803	18032	7967.9	13301	9720.1	1	1	1	1	1	1	1	1	1	1	1	1	1	1	1	1	2	0.010726	62.942
AIDVEQGQTR	Unmodified	1115.56	P35505	Fah	Fumarylacetoacetase	0	0	4411.7	0	0	0	5368.9	0	0	0	5165.9	0	0	0	5719.2	0	0	0	1	0	0	0	1	0	0	0	1	0	0	0	1	0	2	0.0049882	47.085
AIEAVHNTAMR	Deamidation (NQ);Acetyl (N-term)	1254.6	Q9ESJ4	Nckipsd	NCK-interacting protein with SH3 domain	0	0	0	0	0	0	0	0	0	0	0	0	0	0	0	0	0	0	0	0	0	0	0	0	0	0	0	0	0	0	0	0	2	1	NaN
AIECSYTSADGLK	Unmodified	1413.64	A0A140LIT2;O88455	Dhcr7	7-dehydrocholesterol reductase	0	0	6317.6	0	0	0	12933	0	0	0	8422.9	0	0	0	11509	0	0	0	1	0	0	0	1	0	0	0	1	0	0	0	1	0	3	0.019171	11.802
AIEIDNK	Unmodified	801.423	Q9CZW5	Tomm70a	Mitochondrial import receptor subunit TOM70	16211	0	7774.3	19810	14291	0	9763	21645	8629.4	0	6095.4	0	11519	0	9189.7	0	1	0	1	1	1	0	1	1	1	0	1	0	1	0	1	0	2	0.0095214	4.6784
AIEIELAK	Unmodified	885.517	E9Q9X1;S4R1P5;Q91ZU6-2;Q91ZU6;Q91ZU6-3;Q91ZU6-4;A0A087WSP0;A0A1D5RLZ3;S4R1Y6	Dst	Dystonin	14352	0	0	19150	14037	0	0	20365	14285	0	0	0	13534	0	0	0	1	0	0	1	1	0	0	1	1	0	0	0	1	0	0	0	2	0.014977	8.2655
AIEINPDSAQPYK	Unmodified	1444.72	F8WJK8;Q99L47	St13	Hsc70-interacting protein	0	0	2882.4	0	0	0	5127.8	0	0	0	3673.3	0	0	0	3340.9	0	0	0	1	0	0	0	1	0	0	0	1	0	0	0	1	0	2	0.0011696	57.067
AIEIYEQVGANTMDNPLLK	Unmodified	2118.07	P28663	Napb	Beta-soluble NSF attachment protein	0	2472	4668	0	0	3146.9	5432.7	0	0	5018.2	5371	3480	0	3789.5	7877.8	4288.3	0	1	1	0	0	1	1	0	0	1	1	1	0	1	1	1	3	7.3182e-05	59.132
AIEIYTDMGR	Unmodified	1167.56	Q9DB05	Napa	Alpha-soluble NSF attachment protein	6361.4	0	0	9095.2	7902.2	0	0	8304.8	9640.9	0	0	0	7417.3	0	0	0	1	0	0	1	1	0	0	1	1	0	0	0	1	0	0	0	2	0.0016619	72.782
AIELFSVGQGPAK	Unmodified	1315.71	O70310	Nmt1	Glycylpeptide N-tetradecanoyltransferase 1	0	1086.7	1498.8	0	0	1190.6	2131.1	0	0	1470.3	1673.8	1499.2	0	1459.6	2664.8	2457.9	0	1	1	0	0	1	1	0	0	1	1	1	0	1	1	1	3	0.0039544	38.836
AIEMFHFR	Unmodified	1049.51	A2AVR6;Q8VHQ9	Acot11	Acyl-coenzyme A thioesterase 11	0	0	1860.6	0	0	0	2196.1	0	0	0	2610.1	0	0	0	2230.4	0	0	0	1	0	0	0	1	0	0	0	1	0	0	0	1	0	3	0.018571	35.302
AIEMLGGELGSK	Unmodified	1203.62	P97807-2;P97807	Fh	Fumarate hydratase, mitochondrial	18854	9341.5	2560.4	22229	22009	11570	6445	20015	16410	11350	3845.7	8976.8	15419	12441	4084.8	10633	2	2	1	2	2	2	1	2	2	2	1	2	2	2	1	2	2;3	3.8535e-06	115.51
AIENIDTLTNLESLFLGK	Unmodified	1990.06	Q3UM45	Ppp1r7	Protein phosphatase 1 regulatory subunit 7	2026.9	0	0	3087.8	2420.2	0	0	3303.3	3354.1	846.57	0	1664.9	1845.3	0	0	836.86	1	0	0	1	1	0	0	1	1	1	0	1	1	0	0	1	3	1.7297e-05	99.061
AIEPNEYK	Unmodified	962.471	Q9D7X8	Ggct	Gamma-glutamylcyclotransferase	5156.6	0	4185.2	6545.1	9759.4	0	7326.3	7327.3	8049.9	0	7351.9	0	8925.5	0	8734.5	0	1	0	1	1	1	0	1	1	1	0	1	0	1	0	1	0	2	0.002217	34.063
AIEPPPLDAVIEAEHTLR	Unmodified	1970.05	A0A087WPL5;E9QNN1	Dhx9		0	0	1410.5	0	0	0	2810.3	0	0	0	1170.8	0	0	0	2146.7	0	0	0	1	0	0	0	1	0	0	0	1	0	0	0	1	0	3	8.9046e-05	70.186
AIEQSIEQEEGLNR	Unmodified	1614.78	P61264	Stx1b	Syntaxin-1B	16343	6814.6	7798.7	21191	16877	5846.8	11067	22649	15834	6698.6	8165	6687	17547	4586.1	11211	7102.3	2	2	2	2	2	2	2	2	2	2	2	2	2	2	2	2	2;3	5.541e-09	136.16
AIFAGYK	Unmodified	768.417	O55142	Rpl35a	60S ribosomal protein L35a	0	0	10188	0	0	0	13460	0	0	0	9305.6	0	0	0	9863.5	0	0	0	1	0	0	0	1	0	0	0	1	0	0	0	1	0	2	0.0014388	13.097
AIFASGSPFDPVTLPDGR	Unmodified	1845.93	P06801;Q3TQP6	Me1	NADP-dependent malic enzyme;Malic enzyme	0	3464.1	0	0	0	5361.2	0	0	0	3096.8	0	4764.9	0	4057.7	0	5721.5	0	2	0	0	0	2	0	0	0	2	0	2	0	2	0	2	2;3	1.1335e-10	100.72
AIFFNR	Unmodified	766.413	O35129	Phb2	Prohibitin-2	8784.6	0	5484.2	8320.3	8312.6	0	6406.1	9355.5	7987	0	6283.1	0	10610	0	6904.7	0	1	0	1	1	1	0	1	1	1	0	1	0	1	0	1	0	2	0.037189	56.989
AIFLADGNVFTTGFSR	Unmodified	1714.87	Q9WUM4	Coro1c	Coronin-1C	5982.9	0	1908.2	5282.8	5355.9	0	3090.1	7505.7	5446.5	0	2665.1	0	3991.2	0	3949.8	0	1	0	1	1	1	0	1	1	1	0	1	0	1	0	1	0	3	0.031209	15.048
AIFQAIAAK	Unmodified	931.549	Q9DCD0	Pgd	6-phosphogluconate dehydrogenase, decarboxylating	14316	0	0	9400.4	10524	0	0	11577	8567.1	0	0	0	11910	0	0	0	1	0	0	1	1	0	0	1	1	0	0	0	1	0	0	0	2	0.00080609	78.154
AIFTGYYGK	Unmodified	1018.51	P16330;P16330-2	Cnp	2',3'-cyclic-nucleotide 3'-phosphodiesterase	61310	12318	40401	76750	61969	11776	44933	75726	61251	13430	41741	13391	66800	13566	39500	13672	2	1	1	2	2	1	1	2	2	1	1	1	2	1	1	1	2;3	0.00054317	100.6
AIGAFAAADSFDHK	Unmodified	1419.68	P32848	Pvalb	Parvalbumin alpha	9243.4	4601.7	7403.2	15995	11765	4164.8	8078.8	13652	10295	5312.3	6487	5320	9824.8	5375.9	9635.4	3464.7	1	1	1	1	1	1	1	1	1	1	1	1	1	1	1	1	3	1.9951e-09	118.12
AIGAFAAADSFDHKK	Unmodified	1547.77	P32848	Pvalb	Parvalbumin alpha	19998	4493	5896.1	15766	14689	4075.4	8764.3	12150	29562	6592.6	9528.1	5964.1	18338	6631	11118	6918.7	1	1	1	1	1	1	1	1	1	1	1	1	1	1	1	1	4	6.3338e-09	132.17
AIGAVPLIQGEYMIPCEK	Unmodified	1988.01	P18242;F8WIR1;F6Y6L6;A0A1B0GT66	Ctsd	Cathepsin D	10653	4600.7	5100.2	13201	10643	2642.4	8345.7	13021	15885	2272.7	3594.6	2828.5	14474	1604.8	5466.2	4468.2	1	1	1	1	1	1	1	1	1	1	1	1	1	1	1	1	3	6.6745e-06	90.988
AIGDVFQKPYVSGEADAASR	Unmodified	2080.02	Q8CGA0	Ppm1f	Protein phosphatase 1F	0	2094.4	4263.3	0	0	2365.9	5361.4	0	0	2762.6	5610.7	3062.8	0	4099.7	4214.2	2742.8	0	1	1	0	0	1	1	0	0	1	1	1	0	1	1	1	3	0.0017205	57.305
AIGGIILTASHNPGGPNGDFGIK	Unmodified	2205.15	Q9D0F9;A2CEK3	Pgm1;Pgm2	Phosphoglucomutase-1	0	1536.1	0	0	0	1150.7	0	0	0	2325.1	0	1614.4	0	2722.9	0	2866.6	0	1	0	0	0	1	0	0	0	1	0	1	0	1	0	1	3	0.0056503	41.994
AIGHVIEEGGVK	Unmodified	1207.66	Q9Z1S5-2;Q9Z1S5	Sept3	Neuronal-specific septin-3	9631.2	0	0	10830	7812.7	0	0	9657.4	7144.2	0	0	0	11018	0	0	0	1	0	0	1	1	0	0	1	1	0	0	0	1	0	0	0	3	1.1976e-05	94.788
AIGMSLAK	Unmodified	789.442	A0A0R4J023;Q9JLZ3;F6R307;F6RT60	Auh	Methylglutaconyl-CoA hydratase, mitochondrial	22946	8008.9	9466.2	28222	19816	8778.4	14702	22787	19926	10473	12411	9166.5	24636	7465.3	19116	11245	1	1	1	1	1	1	1	1	1	1	1	1	1	1	1	1	2	0.00049566	79.893
AIGNAAK	Unmodified	643.365	P48722;P48722-2;E0CY23;A0A0N4SW76;A0A0N4SVU2	Hspa4l	Heat shock 70 kDa protein 4L	13959	6731.1	8305.3	17732	13283	6741	15522	13219	15204	5043.1	16057	6368.1	13484	6095.6	14024	7492.7	1	1	1	1	1	1	1	1	1	1	1	1	1	1	1	1	2	0.022052	25.111
AIGNALK	Unmodified	685.412	G3X9L6;Q9DCX2;B1ASE2	Gm10250;Atp5h	ATP synthase subunit d, mitochondrial	54493	9239	16643	51104	43848	9254.4	26031	54841	47069	7698.8	21443	9337	52973	8155.9	23840	9696	1	1	1	1	1	1	1	1	1	1	1	1	1	1	1	1	2	0.012359	32.867
AIGNIELGIR	Unmodified	1054.61	P14873	Map1b	Microtubule-associated protein 1B;MAP1B heavy chain;MAP1 light chain LC1	30717	10356	16029	40928	26172	14205	21427	33788	27136	15466	21323	16801	33692	16150	23578	16061	1	1	1	1	1	1	1	1	1	1	1	1	1	1	1	1	2	0.00030895	103.95
AIGSASEGAQSSLQEVYHK	Unmodified	1960.95	Q9Z2U1	Psma5	Proteasome subunit alpha type-5	0	950.24	0	0	0	1195	0	0	0	835.99	0	2449.8	0	869.73	0	1193.4	0	1	0	0	0	1	0	0	0	1	0	1	0	1	0	1	3	0.03297	20.634
AIGTEPDSDVLSEIMHSFAK	Unmodified	2146.03	Q8BKC5;Q8BKC5-2	Ipo5	Importin-5	5332.1	0	3088.7	7665.6	5045.2	0	4925	6791.4	4130.3	0	4405.8	0	4431.8	0	2990.6	0	1	0	1	1	1	0	1	1	1	0	1	0	1	0	1	0	3	7.0927e-05	74.419
AIGVLTSGGDAQGMNAAVR	Unmodified	1786.9	Q8C605;Q9WUA3;Q9WUA3-2;P12382	Pfkp;Pfkl	ATP-dependent 6-phosphofructokinase;ATP-dependent 6-phosphofructokinase, platelet type;ATP-dependent 6-phosphofructokinase, liver type	13360	4559.2	3309.8	18878	14899	2151.2	9910.8	14642	13292	4028.5	7322.5	4966.9	13096	4742.6	9705.3	5111.9	2	2	1	2	2	1	2	2	2	1	2	2	2	2	2	2	2;3	4.4161e-41	148.24
AIGWGNK	Unmodified	744.392	O88441	Mtx2	Metaxin-2	0	11628	13465	0	0	10596	16589	0	0	11792	14190	12106	0	14810	17061	12679	0	1	1	0	0	1	1	0	0	1	1	1	0	1	1	1	2	0.020541	53.382
AIHSWLTR	Unmodified	982.535	P99026	Psmb4	Proteasome subunit beta type-4	6019.3	3719.2	4317	7541.2	6183.3	3203.1	4858.3	8630.7	5970	4420.6	4545.6	2448.6	5507	3049.1	5184.3	4580.9	1	1	1	1	1	1	1	1	1	1	1	1	1	1	1	1	3	0.0015915	58.001
AIHVFDLK	Unmodified	941.533	E9PXE6;F8VPR2;A2APV2-2;A2APV2;A2APV2-3;F6XR20	Fmnl2	Formin-like protein 2	3753	1362.8	1932.4	4460.5	5653.8	2800.7	3101.4	6231.4	5652.8	2375	2831.4	1493.8	5763	1893.3	3100.5	3186.8	1	1	1	1	1	1	1	1	1	1	1	1	1	1	1	1	3	0.0013788	55.221
AIIDGTESVSR	Unmodified	1146.59	A0A0J9YVD2;B9EKR1;B2RXS8	Ptprz1	Receptor-type tyrosine-protein phosphatase zeta;Protein-tyrosine-phosphatase	20666	2729.1	8763.8	29716	22825	2555.9	12113	24861	18024	4110.8	13117	3505.5	25571	3905.3	12645	2947.4	1	1	1	1	1	1	1	1	1	1	1	1	1	1	1	1	2	1.3783e-18	196.38
AILAELTGR	Unmodified	942.55	P35486	Pdha1	Pyruvate dehydrogenase E1 component subunit alpha, somatic form, mitochondrial	24773	10071	10423	23574	21427	6589.8	17709	37798	15189	9623.7	6279	8293.8	20583	9245.3	8374.5	7532.2	1	1	1	1	1	1	1	1	1	1	1	1	1	1	1	1	2	0.00052762	83.183
AILFLPLPVSSD	Unmodified	1270.72	P61148	Fgf1	Fibroblast growth factor 1	0	1119.2	0	0	0	822.09	0	0	0	1244.7	0	0	0	0	0	1086.9	0	1	0	0	0	1	0	0	0	1	0	0	0	0	0	1	2	0.00052452	85.002
AILGEVK	Unmodified	728.443	Q9D8N0	Eef1g	Elongation factor 1-gamma	42972	0	0	42226	40840	0	0	52694	32477	0	0	0	36970	0	0	0	1	0	0	1	1	0	0	1	1	0	0	0	1	0	0	0	2	0.011108	24.267
AILPCQDTPSVK	Unmodified	1327.68	P24527	Lta4h	Leukotriene A-4 hydrolase	0	12656	6080.6	0	0	11884	8413.1	0	0	13274	5696.2	10933	0	11600	6826.7	15561	0	3	1	0	0	3	1	0	0	3	1	3	0	3	1	3	2;3	0.0025779	47.578
AILQQLGLNSTCDDSILVK	Unmodified	2087.09	G3UVV4;P17710-3;P17710-4;P17710;P17710-2	Hk1	Hexokinase;Hexokinase-1	6569.3	0	5542.8	11958	5987.8	0	11612	13107	8345.2	0	6411.1	0	6932	0	8521	0	1	0	1	1	1	0	1	1	1	0	1	0	1	0	1	0	3	2.5087e-08	109.66
AILSHLVK	Unmodified	879.554	B0V2P5;Q8BPN8-2;Q8BPN8;F6RYL8;B0V2P6;F8WGX5;Q6PNC0	Dmxl2;Dmxl1	DmX-like protein 2;DmX-like protein 1	7134.2	2646.6	4558.4	10233	6669.4	3290.4	4277.9	8472.9	7270.3	4605.2	4689.7	3114.1	10270	5169	5674.9	3973.7	1	1	1	1	1	1	1	1	1	1	1	1	1	1	1	1	3	0.0027489	57.74
AILSYLAAK	Unmodified	948.564	P24472;A0A1L1SS61	Gsta4	Glutathione S-transferase A4	16016	4517	4600.9	15784	12273	4171.3	5909.3	13352	15738	3548.4	6187.8	5183.2	19372	4852	5027.5	7166.6	1	1	1	1	1	1	1	1	1	1	1	1	1	1	1	1	2	2.6398e-05	149.68
AILVDLEPGTMDSVR	Oxidation (M)	1630.82	Q9ERD7;A0A1D5RM76;P99024;Q7TMM9;Q9CWF2	Tubb3;Tubb5;Tubb2a;Tubb2b	Tubulin beta-3 chain;Tubulin beta-5 chain;Tubulin beta-2A chain;Tubulin beta-2B chain	34502	31737	13970	43207	35279	22311	18983	46166	32392	30867	15474	28066	39389	24434	18772	32627	7	14	7	7	7	13	7	7	7	12	7	13	7	11	7	14	2;3	0.0025123	46.373
AILVDLEPGTMDSVR	Unmodified	1614.83	Q9ERD7;A0A1D5RM76;P99024;Q7TMM9;Q9CWF2	Tubb3;Tubb5;Tubb2a;Tubb2b	Tubulin beta-3 chain;Tubulin beta-5 chain;Tubulin beta-2A chain;Tubulin beta-2B chain	24503	4643.7	27209	34161	30094	4612.4	36115	35645	27193	4132.5	31103	4438	29663	3189.6	37046	5311.2	3	2	2	3	3	2	2	3	3	2	2	2	3	2	2	2	2;3	1.9352e-41	257.79
AINEAYK	Unmodified	807.413	F8WIT2;P14824	Anxa6	Annexin;Annexin A6	0	10151	12771	0	0	7339.6	16563	0	0	11731	12512	11985	0	10941	13637	12088	0	1	1	0	0	1	1	0	0	1	1	1	0	1	1	1	2	0.014651	25.579
AINQGGLTSVAVR	Unmodified	1284.71	E0CXB1;Q9QUM9	Psma6	Proteasome subunit alpha type-6	11186	0	5755.9	14935	14895	0	6787.6	13409	8784.3	0	2935.6	0	12176	0	5431.2	0	1	0	1	1	1	0	1	1	1	0	1	0	1	0	1	0	2;3	1.3553e-05	118.4
AINTAVK	Unmodified	715.423	Q9JHU4	Dync1h1	Cytoplasmic dynein 1 heavy chain 1	23212	16650	19185	25201	21693	16315	19880	27182	21006	19552	17281	17974	24630	17534	17643	18533	1	1	1	1	1	1	1	1	1	1	1	1	1	1	1	1	2	0.010584	46.094
AINVQEEK	Unmodified	929.482	A3KGU7;A3KGU5;A3KGU9;P16546;E9Q447;P16546-2	Sptan1	Spectrin alpha chain, non-erythrocytic 1	34248	5251.8	22263	39269	30381	6316.6	29770	42580	31248	7634.1	28877	6236.3	32956	6220.8	29785	6419.6	1	1	1	1	1	1	1	1	1	1	1	1	1	1	1	1	2	0.00013065	47.88
AIPDLDCASK	Unmodified	1088.52	B1AQX6;B1AQX7;B1AQX9;Q9QWI6-3;Q9QWI6-2;Q9QWI6	Srcin1	SRC kinase signaling inhibitor 1	0	4046	0	0	0	4232.4	0	0	0	4316.7	0	3131.1	0	5446.7	0	4131.8	0	1	0	0	0	1	0	0	0	1	0	1	0	1	0	1	2	0.036979	28.049
AIPEAPVGR	Unmodified	908.508	G3UYZ1;A0A0R4J117;Q8R366	Igsf8	Immunoglobulin superfamily member 8	27258	7929.1	12427	35900	30491	6484	13339	34553	23777	9073.7	11152	10416	34091	9174.2	12472	8071.3	2	1	1	2	2	1	1	2	2	1	1	1	2	1	1	1	2	0.0016122	67.591
AIPMYK	Unmodified	721.383	P50518	Atp6v1e1	V-type proton ATPase subunit E 1	26469	9791.3	13508	31628	26768	9366	17979	33171	28551	11924	19914	10313	30317	11705	17563	11823	1	1	1	1	1	1	1	1	1	1	1	1	1	1	1	1	2	0.029368	43.164
AIPPGCGDEPEEEDESILDTVIK	Unmodified	2512.15	P63040	Cplx1	Complexin-1	9708.7	0	3273.5	13132	8293	0	5365.4	11898	7949	0	4502.9	0	10880	0	4689.6	0	2	0	1	2	2	0	1	2	2	0	1	0	2	0	1	0	3;4	0.0064849	32.553
AIQAELLK	Unmodified	884.533	Q9CR16	Ppid	Peptidyl-prolyl cis-trans isomerase D	23114	11322	16420	31483	24819	13848	15374	29249	26407	15575	16084	15975	29586	13546	17169	15421	1	1	1	1	1	1	1	1	1	1	1	1	1	1	1	1	2	0.0010505	110.93
AIQEFQTLFVDSK	Unmodified	1524.78	Q3UUI3	Them4	Acyl-coenzyme A thioesterase THEM4	14967	2795	5478.2	11862	9362.8	1267.3	3778.5	11125	12323	2812	4009.8	2166.3	9498.5	3003.1	5293.8	2421.5	2	1	1	2	2	1	1	2	2	1	1	1	2	1	1	1	3	0.0003908	60.319
AIQLEYSEAR	Unmodified	1178.59	P14685;F7B7L8	Psmd3	26S proteasome non-ATPase regulatory subunit 3	8604.7	0	2073.3	7649.1	7872.1	0	6453.9	8916	6928.3	0	3278.1	0	5981.6	0	4001	0	1	0	1	1	1	0	1	1	1	0	1	0	1	0	1	0	2	2.7746e-05	114.47
AIQLSGTEQLEALK	Unmodified	1499.82	O88544	Cops4	COP9 signalosome complex subunit 4	6880	3396.1	2677.8	8879	7489.8	3198.2	1775.7	7533.7	5750.1	3759.5	3169.7	4088	7453.5	3128.9	2629.6	2902.1	1	1	1	1	1	1	1	1	1	1	1	1	1	1	1	1	2;3	2.0843e-06	104.78
AIQTDFVQYQPDLNTILEK	Unmodified	2235.14	Q80U23;Q80U23-2;Q80U23-3	Snph	Syntaphilin	0	1790.9	1862.5	0	0	1619.7	2733.1	0	0	1889.3	2029.9	0	0	1099	2442.1	1934.7	0	1	1	0	0	1	1	0	0	1	1	0	0	1	1	1	3	0.0030391	35.327
AISEGYK	Unmodified	766.386	P56389	Cda	Cytidine deaminase	8261.7	0	0	11182	9399.8	0	0	14640	7007.7	0	0	0	9422.6	0	0	0	1	0	0	1	1	0	0	1	1	0	0	0	1	0	0	0	2	0.034258	18.295
AISEQTGK	Unmodified	832.429	Q3V117;Q91V92;Q3TS02	Acly	ATP-citrate synthase	22583	13044	8482.1	32573	23038	11772	12313	31430	28059	12540	11883	11395	28005	13521	10221	12873	2	1	1	2	2	1	1	2	2	1	1	1	2	1	1	1	2	0.0012508	67.725
AISFVGSNQAGEYIFER	Unmodified	1886.92	Q9EQ20	Aldh6a1	Methylmalonate-semialdehyde dehydrogenase [acylating], mitochondrial	0	1924.2	0	0	0	1625	0	0	0	2270.4	0	2033.4	0	1419.2	0	1617.4	0	1	0	0	0	1	0	0	0	1	0	1	0	1	0	1	3	7.9443e-05	84.122
AISQGVESVK	Unmodified	1016.55	O35857	Timm44	Mitochondrial import inner membrane translocase subunit TIM44	0	0	4645.6	0	0	0	7193.1	0	0	0	4169.9	0	0	0	5804.1	0	0	0	1	0	0	0	1	0	0	0	1	0	0	0	1	0	2	0.0003962	85.283
AITGASLADIMAK	Unmodified	1260.67	Q8BP67	Rpl24	60S ribosomal protein L24	13795	5041.5	1103.6	19223	17544	6281.7	3522.3	19853	15687	4742.2	2992.8	7709	18291	5789	3443.9	6201.7	2	2	1	2	2	2	1	2	2	2	1	2	2	2	1	2	2;3	2.495e-06	100
AITHLNNNFMFGQK	Unmodified	1633.8	G3UY38;G5E924;Q8R081	Hnrnpl	Heterogeneous nuclear ribonucleoprotein L	16498	3729.2	3905	11894	10364	2674.2	7567.5	14120	14872	5090.5	4537.8	3532.9	18186	3764.7	6156.9	5048.9	1	1	1	1	1	1	1	1	1	1	1	1	1	1	1	1	3	1.2342e-07	118.12
AITIAGIPQSIIECVK	Unmodified	1711.95	Q61990-3;Q61990;Q61990-2	Pcbp2	Poly(rC)-binding protein 2	6906.1	2296.8	1674.6	9202.3	7769.9	2826.5	4164.1	9680.4	5512.2	2008.6	1985.5	3092.1	5957.6	1874.7	4268	3807.2	1	1	1	1	1	1	1	1	1	1	1	1	1	1	1	1	3	7.7928e-05	79.8
AITIAGVPQSVTECVK	Unmodified	1671.89	P60335	Pcbp1	Poly(rC)-binding protein 1	8022.5	4337.3	5648.4	8698.2	7632.4	5051.2	6678.5	10932	7895.6	3927.3	6294.9	4552.6	6823.8	4065.4	5926.9	5074.4	1	1	1	1	1	1	1	1	1	1	1	1	1	1	1	1	2;3	5.4956e-07	110.69
AITSAYYR	Unmodified	943.476	P46638;G3UY29;E9Q3P9;F8WGS1;G3UZD3;P62492;G3UZL4;D3YYB3;Q9WTL2	Rab11b;Rab11a;Rab25	Ras-related protein Rab-11B;Ras-related protein Rab-11A;Ras-related protein Rab-25	18609	0	0	21724	19130	0	0	19762	16327	0	0	0	21943	0	0	0	1	0	0	1	1	0	0	1	1	0	0	0	1	0	0	0	2	0.0029546	84.633
AITSNTK	Unmodified	733.397	O35465;O35465-2	Fkbp8	Peptidyl-prolyl cis-trans isomerase FKBP8	0	6525.4	0	0	0	5612.9	0	0	0	4158.2	0	8319.9	0	5702.8	0	6227.7	0	1	0	0	0	1	0	0	0	1	0	1	0	1	0	1	2	0.040006	23.122
AITVASQTNCPLYVTK	Unmodified	1764.91	E9PWE8;Q3TT92;Q62188;D3YUS0;D3Z567	Dpysl3	Dihydropyrimidinase-related protein 3	10998	5579.3	8650.5	14997	12117	6175	11035	14850	9234.2	7153.6	7229.6	7182.8	9816.2	5723.5	6864.9	6779.8	1	1	1	1	1	1	1	1	1	1	1	1	1	1	1	1	3	1.7556e-12	111.87
AITVSPVPFFNK	Unmodified	1318.73	Q80TZ3-2;Q80TZ3;Q80TZ3-3	Dnajc6	Putative tyrosine-protein phosphatase auxilin	2717.8	981.71	957.95	4604.4	2818.1	0	2662.7	4057	2711	0	2100.5	1224.3	3602.8	959.05	1852.7	1111	1	1	1	1	1	0	1	1	1	0	1	1	1	1	1	1	3	0.0007879	57.495
AIVAGDQNVEYK	Unmodified	1305.66	A2AEX8;A2AEX6;P97447;A2AEX7;A2AEY1;A2AEY2;P97447-2	Fhl1	Four and a half LIM domains protein 1	9040.7	3007.6	8525.8	8111.4	7800.4	1233.7	9492.3	7307.7	7966	3317.9	10734	2101.7	5944.5	1807.4	9040.3	1614.3	1	1	2	1	1	1	2	1	1	1	2	1	1	1	2	1	2	1.2952e-20	196.22
AIVAIENPADVSVISSR	Unmodified	1739.94	P14206;A0A1L1SUK3	Rpsa	40S ribosomal protein SA	6017.6	1648	2649.4	5635.8	4042.6	1028.5	2908.5	5986.5	3335.1	1636.4	1630.7	1758.9	4426.1	1294.3	1707.5	1674.3	1	1	1	1	1	1	1	1	1	1	1	1	1	1	1	1	2	1.1646e-06	117.58
AIVDALPPPCESACSLPTDVDK	Unmodified	2354.11	Q9D819	Ppa1	Inorganic pyrophosphatase	0	1677.7	0	0	0	2005.7	0	0	0	2190.4	0	2004.9	0	1633.8	0	1857.4	0	1	0	0	0	1	0	0	0	1	0	1	0	1	0	1	3	0.024837	17.958
AIVNNAFK	Unmodified	875.486	A2AVR6;Q8VHQ9	Acot11	Acyl-coenzyme A thioesterase 11	0	0	0	0	0	0	0	0	0	0	0	0	0	0	0	0	0	0	0	0	0	0	0	0	0	0	0	0	0	0	0	0	2	0.00048723	69.43
AIVPESK	Unmodified	742.423	Q99JY8	Ppap2b	Lipid phosphate phosphohydrolase 3	0	8211	0	0	0	7556.3	0	0	0	6934.1	0	7932.7	0	7389.6	0	7524.2	0	1	0	0	0	1	0	0	0	1	0	1	0	1	0	1	2	0.028152	56.786
AIVPILLDANVSTYDK	Unmodified	1730.95	O08599;O08599-2	Stxbp1	Syntaxin-binding protein 1	9887.6	0	3008.8	8034.1	5691.1	0	2895.9	10072	7476.3	0	3269.5	0	8704.5	0	3261.9	0	1	0	1	1	1	0	1	1	1	0	1	0	1	0	1	0	3	3.4251e-06	109.36
AIVQLKPR	Unmodified	923.592	Q9QXS1-15;Q9QXS1-10;Q9QXS1-9;Q9QXS1-12;Q9QXS1-11;Q9QXS1-13;Q9QXS1-5;Q9QXS1-3;Q9QXS1-16;Q9QXS1-4;Q9QXS1-14;Q9QXS1-6;Q9QXS1-7;Q9QXS1-8;Q9QXS1-2;Q9QXS1;E9Q3W4;F6R059;A0A0R4J218	Plec	Plectin	25509	0	15567	30252	26243	0	17779	34216	20979	0	14420	0	25361	0	16918	0	1	0	1	1	1	0	1	1	1	0	1	0	1	0	1	0	3	0.0021798	29.797
AIVVTDGER	Unmodified	958.508	P06801;Q3TQP6	Me1	NADP-dependent malic enzyme;Malic enzyme	9242.2	3489.3	5176.8	10670	10181	2660.1	9464.9	14222	9615.1	4408.1	7903.4	4121	12535	3697.8	9945.3	5725.6	1	1	1	1	1	1	1	1	1	1	1	1	1	1	1	1	2	2.111e-05	153.24
AIVWGMQTR	Unmodified	1060.55	Q3V117;Q91V92	Acly	ATP-citrate synthase	33795	0	12886	36333	29633	0	18356	40562	32751	0	13174	0	37348	0	16342	0	1	0	1	1	1	0	1	1	1	0	1	0	1	0	1	0	2	0.0024241	56.692
AIWNVINWENVTER	Unmodified	1742.87	P09671	Sod2	Superoxide dismutase [Mn], mitochondrial	24319	6664	10275	37018	24320	8232	15572	32450	24440	9953.8	14727	6777.7	28668	7744.9	17532	8966.2	2	2	2	2	2	2	2	2	2	2	2	2	2	1	2	2	2;3	2.4701e-08	164.03
AIYHTLNLCNIDVTQK	Unmodified	1901.97	K3W4T3;Q9Z1G4-3;Q9Z1G4-2;Q9Z1G4	Atp6v0a1	V-type proton ATPase subunit a;V-type proton ATPase 116 kDa subunit a isoform 1	0	5209.5	4314.7	0	0	5697.1	5831.8	0	0	6086.8	4857.8	7306.3	0	7667.4	5402.9	7484.9	0	2	1	0	0	2	1	0	0	2	1	2	0	2	1	2	3	0.00047142	62.054
AIYNNMK	Unmodified	852.416	O55143;O55143-2;Q8R429	Atp2a2;Atp2a1	Sarcoplasmic/endoplasmic reticulum calcium ATPase 2;Sarcoplasmic/endoplasmic reticulum calcium ATPase 1	18692	0	0	28884	20777	0	0	28111	18876	0	0	0	18960	0	0	0	2	0	0	2	2	0	0	2	2	0	0	0	2	0	0	0	2	0.015579	54.782
AIYQATYR	Unmodified	984.503	O55234	Psmb5	Proteasome subunit beta type-5	0	7958.8	0	0	0	5861.8	0	0	0	8265.5	0	6951.8	0	6767.9	0	10169	0	1	0	0	0	1	0	0	0	1	0	1	0	1	0	1	2	0.031815	26.638
AKDEQSAVSMLK	Unmodified	1305.66	Q62261;A0A0A0MQG2;Q62261-2	Sptbn1	Spectrin beta chain, non-erythrocytic 1	27553	10926	20445	30963	28047	8034.1	21712	33353	24265	9709.1	23391	10476	30202	10229	21292	11693	1	1	1	1	1	1	1	1	1	1	1	1	1	1	1	1	3	1.9709e-05	133.6
AKDPFAHLPK	Unmodified	1122.62	Q9D8N0	Eef1g	Elongation factor 1-gamma	0	4771.7	0	0	0	5124.4	0	0	0	6397.7	0	5259.8	0	4148.2	0	6476.1	0	1	0	0	0	1	0	0	0	1	0	1	0	1	0	1	4	0.012764	35.563
AKEALELTDTGLLSGSEER	Unmodified	2018.02	Q9JHU4	Dync1h1	Cytoplasmic dynein 1 heavy chain 1	0	1590.2	0	0	0	1296.4	0	0	0	1081.9	0	1273.4	0	1780.5	0	2364.8	0	1	0	0	0	1	0	0	0	1	0	1	0	1	0	1	3	0.0031964	53.016
AKEEGSWK	Unmodified	933.456	P14094	Atp1b1	Sodium/potassium-transporting ATPase subunit beta-1	140030	17738	8764.4	180740	147980	16697	11823	171030	121130	20076	11260	19169	170930	20135	12621	20669	1	2	1	1	1	2	1	1	1	2	1	2	1	2	1	2	3	0.0023439	56.921
AKEFGASECISPQDFSK	Unmodified	1899.87	P28474	Adh5	Alcohol dehydrogenase class-3	0	2431.3	0	0	0	2949.4	0	0	0	3097.4	0	2433	0	3438.4	0	3673.5	0	1	0	0	0	1	0	0	0	1	0	1	0	1	0	1	3	0.020135	31.554
AKEPPK	Unmodified	668.386	P19246	Nefh	Neurofilament heavy polypeptide	41886	39954	33961	61921	53572	43448	48238	46724	61578	56391	48918	41568	53022	46089	42330	60558	1	1	1	1	1	1	1	1	1	1	1	1	1	1	1	1	3	0.034682	16.952
AKEPTK	Unmodified	672.381	P03995;P03995-2	Gfap	Glial fibrillary acidic protein	169350	157050	204670	191580	246530	218060	255390	247350	222940	210380	236360	198520	225900	199950	235660	263930	1	1	1	1	1	1	1	1	1	1	1	1	1	1	1	1	3	0.040376	13.076
AKETADAISK	Unmodified	1032.55	G3X8R0;Q60870	Reep5	Receptor expression-enhancing protein;Receptor expression-enhancing protein 5	0	0	7587.9	0	0	0	11432	0	0	0	8396.9	0	0	0	9872.8	0	0	0	1	0	0	0	1	0	0	0	1	0	0	0	1	0	3	0.017291	29.389
AKEVENEQTPVSEPEEEKGSQPGPPVER	Unmodified	3075.46	Q80UE4;Q80UE5;O70318;A0A1W2P6I5;A0A1W2P7I4;A0A1W2P896;A0A1W2P7H7	Epb4.1l2;Epb41l2	Band 4.1-like protein 2	1793.1	0	0	0	1068.5	0	0	0	4472.3	0	0	0	2758.9	0	0	0	1	0	0	0	1	0	0	0	1	0	0	0	1	0	0	0	4	0.0014336	49.964
AKFEELNMDLFR	Unmodified	1511.74	P20029	Hspa5	78 kDa glucose-regulated protein	17722	6206.1	0	14632	11128	6238	0	15868	15927	6790.7	0	4500	13981	4693.2	0	7977	1	1	0	1	1	1	0	1	1	1	0	1	1	1	0	1	3	0.0014129	73.5
AKKDDTDDEIAK	Unmodified	1347.65	P35564	Canx	Calnexin	10242	0	0	9672.3	7864.9	0	0	9655	10698	0	0	0	12943	0	0	0	1	0	0	1	1	0	0	1	1	0	0	0	1	0	0	0	4	0.000144	83.587
AKPAETPAPAHK	Unmodified	1216.66	Q9D2G2	Dlst	Dihydrolipoyllysine-residue succinyltransferase component of 2-oxoglutarate dehydrogenase complex, mitochondrial	6379.5	6271	10281	9173.5	8345.2	7000.8	10990	10218	7959.7	8632	9995.1	7804.7	8377.7	6499.9	13931	9928.4	1	1	1	1	1	1	1	1	1	1	1	1	1	1	1	1	4	0.00023669	89.466
AKPAMPQDSVPSPR	Unmodified	1479.75	Q3V117;Q3TS02	Acly		5298.5	6724.9	0	6781.8	5473.1	3302.4	0	6796.9	6349.8	5931.2	0	4740.4	6342.9	4645.7	0	6399.3	1	1	0	1	1	1	0	1	1	1	0	1	1	1	0	1	3	4.3454e-06	102.24
AKPASPAR	Unmodified	796.456	A2ARP8;Q9QYR6;Q9QYR6-2	Map1a	Microtubule-associated protein 1A;MAP1A heavy chain;MAP1 light chain LC2	12541	9531.4	14215	20118	16214	11711	16255	16073	14624	12664	11936	12554	16839	9917.8	17929	13985	1	1	1	1	1	1	1	1	1	1	1	1	1	1	1	1	3	0.0055317	39.124
AKPLATTQPAK	Unmodified	1124.66	E9PZ43;A0A0G2JDN7;P27546-4;P27546;P27546-2;P27546-3;A0A0G2JFH2	Map4	Microtubule-associated protein;Microtubule-associated protein 4	0	0	0	0	0	0	0	0	0	0	0	0	0	0	0	0	0	0	0	0	0	0	0	0	0	0	0	0	0	0	0	0	3	3.008e-09	110.89
AKPLTDSER	Acetyl (N-term)	1057.54	Q8CI94	Pygb	Glycogen phosphorylase, brain form	13851	0	0	13612	13089	0	0	13090	15581	0	0	0	15417	0	0	0	1	0	0	1	1	0	0	1	1	0	0	0	1	0	0	0	2	0.0062778	42.704
AKPSYLIDK	Unmodified	1033.58	A2AS98;P28660-2;P28660	Nckap1	Nck-associated protein 1	0	0	6839.7	0	0	0	9734.1	0	0	0	10055	0	0	0	8663.1	0	0	0	1	0	0	0	1	0	0	0	1	0	0	0	1	0	3	0.048959	19.541
AKPVVPNK	Unmodified	851.523	A2AG50-2;A2AG50	Map7d2	MAP7 domain-containing protein 2	0	0	0	0	0	0	0	0	0	0	0	0	0	0	0	0	0	0	0	0	0	0	0	0	0	0	0	0	0	0	0	0	3	0.036079	42.914
AKPVVSFIAGITAPPGR	Unmodified	1679.97	Q9WUM5	Suclg1	Succinyl-CoA ligase [ADP/GDP-forming] subunit alpha, mitochondrial	0	0	0	0	0	0	0	0	0	0	0	0	0	0	0	0	0	0	0	0	0	0	0	0	0	0	0	0	0	0	0	0	3	1.4758e-18	130.56
AKPYFPESQNDIGK	Unmodified	1592.78	S4R2K9;A0A1W2P812;S4R1S2;G5E8K2;G5E8K3;S4R2S8;G5E8K5-2;G5E8K5-3;G5E8K5;G3X971;S4R1X7;S4R2C1;S4R187;S4R2F5;S4R2J6;S4R165;S4R236;G5E8K5-6;G5E8K5-5;G5E8K5-4;S4R278;S4R208	Ank3	Ankyrin-3	0	5564.3	0	0	0	4906.9	0	0	0	4504.3	0	5352.2	0	6047.3	0	5540.8	0	2	0	0	0	2	0	0	0	2	0	2	0	2	0	2	3	0.0037301	50.871
AKWDSWNK	Unmodified	1033.5	P31786;Q4VWZ5;D3Z563	Dbi	Acyl-CoA-binding protein	37352	0	0	25959	33981	0	0	28831	121380	0	0	0	63626	0	0	0	1	0	0	1	1	0	0	1	1	0	0	0	1	0	0	0	3	0.017156	39.586
ALAAAGYDVEK	Unmodified	1106.56	P43274;P43277	Hist1h1e;Hist1h1d	Histone H1.4;Histone H1.3	75080	10337	48211	82349	72177	7503.1	68559	95037	66772	9292.6	55679	13437	65703	11182	40199	9241.6	1	1	1	1	1	1	1	1	1	1	1	1	1	1	1	1	2	1.7991e-18	155.42
ALAAELNQLR	Unmodified	1097.62	P03995;P03995-2	Gfap	Glial fibrillary acidic protein	65278	24003	38666	71786	88376	35536	46400	79361	79667	31000	44647	31573	86640	31245	45331	40182	3	3	2	3	3	3	2	3	3	3	3	3	3	3	3	3	2;3	1.856e-31	154.98
ALAAELNQLR	Deamidation (NQ)	1098.6	P03995;P03995-2	Gfap	Glial fibrillary acidic protein	0	0	7409	0	0	0	11340	0	0	0	10019	0	0	0	8199	0	0	0	1	0	0	0	1	0	0	0	1	0	0	0	1	0	2	1.1728e-05	47.04
ALAAFLK	Unmodified	732.453	Q9CZX8;D3YUT3;D3Z5R8;D3Z722;D3YUG3;S4R223	Rps19	40S ribosomal protein S19	16484	3571.9	6685	13078	13611	3558.3	11179	16719	13991	4108.9	9129.5	2225.9	13121	3469.5	9384.8	4388.3	1	1	1	1	1	1	1	1	1	1	1	1	1	1	1	1	2	0.0096668	54.051
ALADYIR	Unmodified	820.444	Q9D1Q6	Erp44	Endoplasmic reticulum resident protein 44	0	0	5717.9	0	0	0	6096.5	0	0	0	4261.8	0	0	0	4513.8	0	0	0	1	0	0	0	1	0	0	0	1	0	0	0	1	0	2	0.018314	0
ALAEEVEVQDGPNDDGEMFMR	Unmodified	2351	Q9D0M3-2;Q9D0M3	Cyc1	Cytochrome c1, heme protein, mitochondrial	8852.8	0	0	9002.9	7874.3	0	0	10806	7500.7	0	0	0	7909.8	0	0	0	1	0	0	1	1	0	0	1	1	0	0	0	1	0	0	0	3	0.010464	35.075
ALAEEVEVQDGPNDDGEMFMRPGK	Unmodified	2633.17	Q9D0M3-2;Q9D0M3	Cyc1	Cytochrome c1, heme protein, mitochondrial	12343	0	5530.4	18176	10798	0	7525.9	14296	14210	0	5955.8	0	12834	0	8834.3	0	2	0	2	2	2	0	2	2	2	0	2	0	2	0	2	0	3;4	2.4556e-13	113.01
ALAEGVLLR	Unmodified	940.571	P51855;A2AQN9	Gss	Glutathione synthetase	0	0	3686.4	0	0	0	5703.6	0	0	0	3635.8	0	0	0	7149	0	0	0	1	0	0	0	1	0	0	0	1	0	0	0	1	0	2	0.028974	67.63
ALAENSGVK	Unmodified	887.471	P42932;H3BL49;H3BJB6	Cct8	T-complex protein 1 subunit theta	21291	8344	11850	29852	23455	7843.8	18200	25503	19302	9917.8	12598	7848.8	25827	7824.6	15955	7328.5	1	1	1	1	1	1	1	1	1	1	1	1	1	1	1	1	2	0.00050253	80.924
ALAGCDFLTISPK	Unmodified	1391.71	A0A1B0GR11;Q93092	Taldo1	Transaldolase	16884	9972.2	12035	22405	19168	10582	18516	20635	18036	11023	16449	9920.1	19018	10578	19750	9388.7	2	2	2	2	2	2	2	2	2	2	2	2	2	2	2	2	2;3	1.5682e-05	115.72
ALAHLLEAER	Unmodified	1121.62	Q9QXV0	Pcsk1n	ProSAAS;KEP;Big SAAS;Little SAAS;Big PEN-LEN;PEN;PEN-20;PEN-19;Little LEN;Big LEN	5212.7	2732.3	3517.2	6402.3	4731.5	2560.8	3845.6	7885.6	3985.4	4204.9	2505.7	2427.2	6422.3	3874.9	5348.5	3463.8	1	1	1	1	1	1	1	1	1	1	1	1	1	1	1	1	3	0.00015747	83.062
ALALGALQNIR	Unmodified	1138.68	E9PX70;Q60847-4;Q60847-3;Q60847-2;Q60847-5;Q60847	Col12a1	Collagen alpha-1(XII) chain	0	0	3393.3	0	0	0	4221	0	0	0	5451	0	0	0	3448	0	0	0	1	0	0	0	1	0	0	0	1	0	0	0	1	0	2	0.0015702	62.427
ALANSLACQGK	Unmodified	1131.57	P05064;A6ZI44;Q9CPQ9;A6ZI46	Aldoa;Aldoart1	Fructose-bisphosphate aldolase A;Fructose-bisphosphate aldolase	60075	19289	31854	64731	57028	20101	38994	74857	54823	23061	35556	26443	55358	23732	33176	27133	2	2	2	2	2	2	2	2	2	2	2	2	2	2	2	2	2;3	2.1539e-24	154.33
ALANSLACQGK	Deamidation (NQ)	1132.55	P05064;A6ZI44;Q9CPQ9;A6ZI46	Aldoa;Aldoart1	Fructose-bisphosphate aldolase A;Fructose-bisphosphate aldolase	0	5721.1	0	0	0	3253.4	0	0	0	5405.3	0	5516.8	0	4778.4	0	5712.2	0	1	0	0	0	1	0	0	0	1	0	1	0	1	0	1	2	0.0052928	81.303
ALANVNIGSLICNVGAGGPAPAAGAAPAGGAAPSTAAAPAEEK	Unmodified	3781.91	P47955	Rplp1	60S acidic ribosomal protein P1	0	0	1536.7	0	0	0	4515.3	0	0	0	2603.5	0	0	0	3397.6	0	0	0	1	0	0	0	1	0	0	0	1	0	0	0	1	0	4	7.8169e-11	77.471
ALAPEYAK	Unmodified	861.46	P09103	P4hb	Protein disulfide-isomerase	33099	10659	10992	28719	26115	6773.5	21666	38654	26993	8808.8	9546.3	7833.6	26229	8694.6	8593.6	10369	1	1	1	1	1	1	1	1	1	1	1	1	1	1	1	1	2	0.0010782	39.273
ALAPQLAR	Unmodified	838.502	Q91XH5;Q64105;G3UXX3;G3UZ79	Spr	Sepiapterin reductase	0	6117.5	0	0	0	4846	0	0	0	7390.3	0	5696.7	0	6509.2	0	6977.4	0	1	0	0	0	1	0	0	0	1	0	1	0	1	0	1	2	0.005707	12.525
ALAQPLAR	Unmodified	838.502				0	0	8912	0	0	0	9722.9	0	0	0	9626.6	0	0	0	9528.7	0	0	0	1	0	0	0	1	0	0	0	1	0	0	0	1	0	2	0.008558	0	+
ALASIDSK	Unmodified	803.439	Q64727	Vcl	Vinculin	22726	9147.2	17377	33675	21739	7417.7	25847	27261	29889	9593	16977	10305	26690	8608	24878	9477.4	2	1	2	2	2	1	2	2	2	1	2	1	2	1	2	1	2	0.0070125	24.741
ALASLMTYK	Unmodified	996.531	P26443	Glud1	Glutamate dehydrogenase 1, mitochondrial	0	3518.7	20470	0	0	4552.3	29325	0	0	4817	26458	5301.2	0	4198.1	28110	4464.2	0	1	1	0	0	1	1	0	0	1	1	1	0	1	1	1	2	1.2783e-09	87.268
ALASQLQDSLK	Unmodified	1172.64	Q64727	Vcl	Vinculin	14568	8406.9	7938	15801	12244	6546	11347	15627	11356	6964.6	10385	8838.8	13788	6764.1	7578	8482.2	1	1	1	1	1	1	1	1	1	1	1	1	1	1	1	1	2	0.00010943	80.099
ALATFVAHR	Unmodified	984.551	A2AVR6;Q8VHQ9	Acot11	Acyl-coenzyme A thioesterase 11	0	3169.7	0	0	0	1866.7	0	0	0	3974.3	0	1706	0	2902.7	0	3551.1	0	1	0	0	0	1	0	0	0	1	0	1	0	1	0	1	3	0.00068431	63.574
ALATQLPVIPR	Unmodified	1177.72	A0A0R4J094;Q3TC72	Fahd2	Fumarylacetoacetate hydrolase domain-containing protein 2A	10079	4125.8	6626.9	12440	12610	2991.1	8760	15566	9321	2782.2	6651.2	5303.6	11223	5544	8338.1	5269.4	1	1	1	1	1	1	1	1	1	1	1	1	1	1	1	1	2	0.00081709	72.454
ALAVASK	Unmodified	658.401	Q5SV64;Q3UH59;Q61879	Myh10	Myosin-10	12327	0	0	18103	13173	0	0	15748	13934	0	0	0	12739	0	0	0	1	0	0	1	1	0	0	1	1	0	0	0	1	0	0	0	2	0.020287	40.94
ALAVEGK	Unmodified	686.396	Q62261;A0A0A0MQG2;Q62261-2;Q68FG2	Sptbn1;Sptbn2	Spectrin beta chain, non-erythrocytic 1	22086	15235	20096	27751	24918	14295	23095	28862	22859	13808	21864	16959	21632	15364	18968	18316	1	1	1	1	1	1	1	1	1	1	1	1	1	1	1	1	2	0.011108	28.628
ALCAEADR	Unmodified	904.407	A3KGU7;A3KGU5;A3KGU9;P16546;E9Q447;P16546-2	Sptan1	Spectrin alpha chain, non-erythrocytic 1	5160	4256.6	8103.3	6146.3	5701.7	2675.9	8893.9	7316	2694.8	2325.4	6422.8	3159.2	5613.3	4585.8	7451.1	5073.9	1	1	1	1	1	1	1	1	1	1	1	1	1	1	1	1	2	0.00075668	113.78
ALCDVGTAISCSR	Unmodified	1408.64	Q9CRC0	Vkorc1	Vitamin K epoxide reductase complex subunit 1	3834.2	0	1805.5	5419	4034.2	0	3409.1	4652.8	3372.7	0	3765.8	0	3088.9	0	3002.7	0	1	0	1	1	1	0	1	1	1	0	1	0	1	0	1	0	2	0.000517	68.178
ALCHLVLK	Unmodified	952.553	Q9CYG7-2;Q9CYG7	Tomm34	Mitochondrial import receptor subunit TOM34	0	0	3673.9	0	0	0	3785.4	0	0	0	3636	0	0	0	3878.4	0	0	0	1	0	0	0	1	0	0	0	1	0	0	0	1	0	3	0.014613	36.768
ALCTGEK	Unmodified	777.369	Q99KR7;Q9ERU9;Q9CR16	Ppif;Ranbp2;Ppid	Peptidyl-prolyl cis-trans isomerase F, mitochondrial;E3 SUMO-protein ligase RanBP2;Peptidyl-prolyl cis-trans isomerase D	26621	11029	14877	32158	24849	9139.4	20989	28663	23182	12712	19167	10106	26185	11890	23274	12574	1	1	1	1	1	1	1	1	1	1	1	1	1	1	1	1	2	0.0086601	25.649
ALDDFVLGSAR	Unmodified	1162.6	Q9JIG8	Praf2	PRA1 family protein 2	10851	5446.8	7824.9	15856	16470	3283.5	9700.5	17821	11919	4379.7	6448.5	3930.3	13261	4471	7741.5	5642.2	1	1	1	1	1	1	1	1	1	1	1	1	1	1	1	1	2	0.00015993	91.071
ALDEVTSSQPPPPPPPPPPTQEAQETTPSLDEELSK	Unmodified	3805.84	A0A0R4J1E3;Q9QXS6-3;Q9QXS6	Dbn1	Drebrin	0	0	0	1100.2	0	0	0	2151.9	0	0	0	0	0	0	0	0	0	0	0	1	0	0	0	1	0	0	0	0	0	0	0	0	4	0.0080945	28.732
ALDEYYDK	Unmodified	1015.45	P50516;P50516-2	Atp6v1a	V-type proton ATPase catalytic subunit A	54125	18022	26449	73118	55056	15208	32973	76864	22531	17997	27897	22137	47581	18304	31736	20635	1	2	1	1	1	2	1	1	1	2	1	2	1	2	1	2	2	0.00075946	88.461
ALDFAVSEYNK	Unmodified	1255.61	P21460;A2APX3	Cst3	Cystatin-C	6465.8	2239.7	0	8250.4	5944.9	3459	0	8224.4	7648	2799.2	0	1595.2	6777.4	1682.5	0	3071.9	1	1	0	1	1	1	0	1	1	1	0	1	1	1	0	1	2;3	0.035696	15.823
ALDFIASK	Unmodified	863.475	A0A1L1SV25;P57780;E9Q2W9;D3Z0L8;D3Z761;O88990;A1BN54;Q7TPR4	Actn4;Actn3;Actn1	Alpha-actinin-4;Alpha-actinin-3;Alpha-actinin-1	21624	10715	14416	19534	26163	9800.8	19803	25511	16534	7967.1	14495	9892	17562	10390	17811	11536	1	1	1	1	1	1	1	1	1	1	1	1	1	1	1	1	2	0.0027981	65.536
ALDGDFSEDNR	Unmodified	1237.52	E9PUM4;A0A1L1SQ51;Q71LX4;Q8CDM9;A0A1L1SRI1	Tln2	Talin-2	2702.3	0	0	3970.9	3431.4	0	0	2851.5	1795	0	0	0	3788.8	0	0	0	1	0	0	1	1	0	0	1	1	0	0	0	1	0	0	0	2	0.0011859	67.265
ALDGDFTEENR	Unmodified	1265.55	P26039	Tln1	Talin-1	5565.6	0	3475.9	5205.5	4668.4	0	5940.4	6839.7	4690.4	0	4523.7	0	5485.1	0	2900.9	0	1	0	1	1	1	0	1	1	1	0	1	0	1	0	1	0	2	0.00011568	99.541
ALDGYSK	Unmodified	752.37	P17426-2;P17426;A0A0J9YUA7;P17427	Ap2a1;Ap2a2	AP-2 complex subunit alpha-1;AP-2 complex subunit alpha-2	0	13256	0	0	0	11610	0	0	0	12369	0	15865	0	13152	0	16503	0	1	0	0	0	1	0	0	0	1	0	1	0	1	0	1	2	0.02558	26.006
ALDIAENEMPGLMR	Unmodified	1558.75	P50247;A2ALT5	Ahcy	Adenosylhomocysteinase	3928.2	744.78	1090.1	5773.2	4985.2	0	1160.5	5251.1	4960	0	1294.1	0	4543.4	0	2754.8	1169.7	1	1	1	1	1	0	1	1	1	0	1	0	1	0	1	1	3	0.00011208	60.08
ALDIDLDKPLADSEK	Unmodified	1641.85	O54774	Ap3d1	AP-3 complex subunit delta-1	16991	0	5973.6	22509	14142	0	6340.2	22854	8127.2	0	5535	0	16883	0	7682.2	0	1	0	1	1	1	0	1	1	1	0	1	0	1	0	1	0	3	0.0010527	71.405
ALDLFSDNAPPPELLEIINEDIAK	Unmodified	2636.36	Q3TML0;Q922R8	Pdia6	Protein disulfide-isomerase A6	1126.1	0	0	0	1572	0	0	1878.2	1706.4	0	0	0	1672.4	0	0	0	1	0	0	0	1	0	0	1	1	0	0	0	1	0	0	0	3	0.017237	16.656
ALDLLDK	Unmodified	786.449	P63085;F6VEI7	Mapk1	Mitogen-activated protein kinase 1	0	0	0	0	0	0	0	0	0	0	0	0	0	0	0	0	0	0	0	0	0	0	0	0	0	0	0	0	0	0	0	0	2	0.0038632	22.132
ALDLLDR	Unmodified	814.455	Q63844;D3Z3G6;D3Z6D8;A0A0U1RPZ0	Mapk3	Mitogen-activated protein kinase 3;Mitogen-activated protein kinase	0	4716.3	8663.9	0	0	6114	8343.9	0	0	6961.3	7657.6	5509.1	0	6315.4	8478	6619.5	0	1	1	0	0	1	1	0	0	1	1	1	0	1	1	1	2	0.032027	0
ALDLTMR	Unmodified	818.432	Q9CQB4;Q9D855	Uqcrb	Cytochrome b-c1 complex subunit 7	18343	5650.4	12072	22006	23779	4540.8	15104	25860	15175	4536.5	9960	3971.1	20325	4605.8	16346	5283.2	1	1	1	1	1	1	1	1	1	1	1	1	1	1	1	1	2	0.011948	30.409
ALDLVAAK	Unmodified	799.48	P14685	Psmd3	26S proteasome non-ATPase regulatory subunit 3	16579	8204.2	9421.4	21062	15904	7902.4	13519	25438	15722	7852.2	9068.5	8381.2	17462	8032.1	10543	11266	1	1	1	1	1	1	1	1	1	1	1	1	1	1	1	1	2	0.0056867	17.142
ALDTMNFDVIK	Unmodified	1265.63	P29341;Q9D4E6;Q62029	Pabpc1;Pabpc6;Pabpc2	Polyadenylate-binding protein 1;Polyadenylate-binding protein	10516	4039.4	6639.6	13514	10098	2870.5	10134	13390	7775.9	2508.4	8352	2818.8	10933	2889.1	7956.9	4204.5	1	1	1	1	1	1	1	1	1	1	1	1	1	1	1	1	2	0.00018883	95.607
ALDVGSGSGILTACFAR	Unmodified	1693.85	F7D432;E9PWE0;E0CYV0;P23506;P23506-2;F6V9F1	Pcmt1	Protein-L-isoaspartate O-methyltransferase;Protein-L-isoaspartate(D-aspartate) O-methyltransferase	11894	6178.4	5310.8	11551	7895.9	4634.8	6857.8	10033	11576	6025.4	7260.8	6153.3	12758	5887.8	5780.4	7190.9	2	2	2	2	2	2	2	2	2	2	2	2	2	2	2	2	2;3	6.6014e-13	125.86
ALDVIQAGK	Unmodified	913.523	A2ALF0;A2ALF3;F6TQL3;Q6NZB0	Dnajc8	DnaJ homolog subfamily C member 8	8781.1	0	0	14066	9978.2	0	0	11573	13167	0	0	0	7479.6	0	0	0	1	0	0	1	1	0	0	1	1	0	0	0	1	0	0	0	2	0.0021179	10.019
ALDVNVALR	Unmodified	969.561	Q00915	Rbp1	Retinol-binding protein 1	0	0	0	0	0	0	0	0	0	0	0	0	0	0	0	0	0	0	0	0	0	0	0	0	0	0	0	0	0	0	0	0	2	0.015786	36.605
ALEAELAALR	Unmodified	1055.6	P46660	Ina	Alpha-internexin	24326	7194.5	44230	34524	28988	7986.4	53468	29302	29611	8270.3	56842	6247.3	31535	7423.1	51390	11311	1	1	1	1	1	1	1	1	1	1	1	1	1	1	1	1	2	7.2167e-18	174.14
ALEDVCIETIEAGFMTK	Unmodified	1925.91	O88844	Idh1	Isocitrate dehydrogenase [NADP] cytoplasmic	3062.6	0	0	5043.8	3847.6	1409.1	0	4389.8	2205.9	909.58	0	0	4351.2	839.45	0	1629.7	1	0	0	1	1	1	0	1	1	1	0	0	1	1	0	1	3	0.001326	50.157
ALEEAGFK	Unmodified	863.439	O08529	Capn2	Calpain-2 catalytic subunit	0	11445	0	0	0	12420	0	0	0	13101	0	10350	0	12023	0	14914	0	1	0	0	0	1	0	0	0	1	0	1	0	1	0	1	2	0.00093189	45.114
ALEEALEAK	Unmodified	972.513	Q5SV64;Q3UH59;Q61879	Myh10	Myosin-10	10867	0	7742.2	17337	13502	0	9294.9	16702	7470.7	0	6516.6	0	9877.9	0	7235	0	1	0	1	1	1	0	1	1	1	0	1	0	1	0	1	0	2	0.00051439	71.374
ALEEAMEQK	Unmodified	1047.49	Q8VDD5	Myh9	Myosin-9	0	0	0	0	0	0	0	0	0	0	0	0	0	0	0	0	0	0	0	0	0	0	0	0	0	0	0	0	0	0	0	0	2	1.2898e-08	61.698
ALEEERPSLR	Unmodified	1198.63	A0A1B0GSG5;Q91VI7	Rnh1	Ribonuclease inhibitor	21414	0	0	24757	20903	0	0	26391	17367	0	0	0	17243	0	0	0	1	0	0	1	1	0	0	1	1	0	0	0	1	0	0	0	3	0.00041077	96.532
ALEELATKR	Unmodified	1029.58	Q9CRB6	Tppp3	Tubulin polymerization-promoting protein family member 3	14549	0	0	13011	12825	0	0	14841	38851	0	0	0	17859	0	0	0	1	0	0	1	1	0	0	1	1	0	0	0	1	0	0	0	3	0.0027103	41.461
ALEENNNFSK	Unmodified	1164.54	P55821	Stmn2	Stathmin-2	29473	2489	28759	36590	32113	3668.6	35279	32741	36341	3192.2	35377	2380.6	33253	3480.5	30714	4062.4	1	1	2	1	1	1	2	1	1	1	2	1	1	1	2	1	2;3	7.2399e-18	0
ALEENNNFSR	Unmodified	1192.55	O70166	Stmn3	Stathmin-3	0	0	0	0	0	0	0	0	0	0	0	0	0	0	0	0	0	0	0	0	0	0	0	0	0	0	0	0	0	0	0	0	2	0.0019222	39.889
ALEESNYELEGK	Unmodified	1380.64	CON__P13645;A2A513;CON__P02535-1;P02535-3;P02535-2;P02535	Krt10	Keratin, type I cytoskeletal 10	26172	1597.3	13331	19701	10322	1706	24142	18965	43576	0	19338	1871.7	23459	4791	13010	4517.6	1	1	1	1	1	1	1	1	1	0	1	1	1	1	1	1	2	1.3665e-20	199.82		+
ALEHFPMLQK	Unmodified	1212.63	Q64521;A2AQR0	Gpd2	Glycerol-3-phosphate dehydrogenase, mitochondrial;Glycerol-3-phosphate dehydrogenase	6950.8	2748.1	4335.8	9626.2	9215.5	2772.8	5042.1	10527	9203.3	2553.4	4921.9	2367.4	9262.8	2576.6	5150.1	4947.2	1	1	1	1	1	1	1	1	1	1	1	1	1	1	1	1	3	6.4927e-05	98.902
ALEHFTDLYDIK	Unmodified	1463.73	Q5SXR6;Q68FD5	Cltc	Clathrin heavy chain;Clathrin heavy chain 1	15053	3763.4	5272.7	18179	10065	3099	5111.2	15327	10148	3735	6002.3	5841.9	8593.8	5207.1	4650.7	4364	1	1	1	1	1	1	1	1	1	1	1	1	1	1	1	1	3	9.8992e-06	114.42
ALEIIPR	Unmodified	810.496	P80313;A0A0N4SV00	Cct7	T-complex protein 1 subunit eta	9860.3	4079	0	11123	9605.1	3543.9	0	11912	8885.1	3921.3	0	4528.9	9364.3	3901.7	0	3157.1	1	1	0	1	1	1	0	1	1	1	0	1	1	1	0	1	2	0.021236	38.407
ALELDPDNDTYK	Unmodified	1392.64	A0A1W2P6P1;Q8BJU0-2;Q8BJU0	Sgta	Small glutamine-rich tetratricopeptide repeat-containing protein alpha	0	0	0	0	0	0	0	0	0	0	0	0	0	0	0	0	0	0	0	0	0	0	0	0	0	0	0	0	0	0	0	0	2	8.9931e-06	87.098
ALELDPNLYR	Unmodified	1202.63	Q5SV64;Q3UH59;Q61879	Myh10	Myosin-10	0	5509.4	0	0	0	4072	0	0	0	5354.2	0	4858	0	4799.1	0	5607.8	0	1	0	0	0	1	0	0	0	1	0	1	0	1	0	1	2	2.5818e-08	91.348
ALELDSNNEK	Unmodified	1131.54	P30416	Fkbp4	Peptidyl-prolyl cis-trans isomerase FKBP4;Peptidyl-prolyl cis-trans isomerase FKBP4, N-terminally processed	16525	0	7503.5	16334	14508	0	10327	20111	11549	0	8234.3	0	14106	0	9059	0	1	0	1	1	1	0	1	1	1	0	1	0	1	0	1	0	2	0.00025209	56.671
ALELEQER	Unmodified	986.503	P26043;P26041	Rdx;Msn	Radixin;Moesin	0	0	0	0	0	0	0	0	0	0	0	0	0	0	0	0	0	0	0	0	0	0	0	0	0	0	0	0	0	0	0	0	2	0.010131	2.6999
ALELVGQLQDQTVLPR	Unmodified	1778.99	Q9JKY5;A0A0G2JFU3	Hip1r	Huntingtin-interacting protein 1-related protein	0	0	0	0	0	0	0	0	0	724.82	0	1471	0	1111.8	0	1617.7	0	0	0	0	0	0	0	0	0	1	0	1	0	1	0	1	3	0.0090737	29.162
ALENDPDCR	Unmodified	1088.46	B1AX58;A0A1C7CYV0;Q99K51;Q61233	Pls3;Lcp1	Plastin-3;Plastin-2	3731.4	0	4224.2	6762.4	6392.1	0	4087.5	8889	3581.4	0	4926.1	0	5583.9	0	3732.2	0	1	0	1	1	1	0	1	1	1	0	1	0	1	0	1	0	2	0.0012981	92.775
ALENTAIK	Unmodified	858.481	Q64514-2;Q64514;A0A087WRC0;Q05DJ9	Tpp2	Tripeptidyl-peptidase 2	11885	0	6132.8	14087	10293	0	11584	12762	8120.1	0	8264.1	0	10809	0	9365.6	0	1	0	1	1	1	0	1	1	1	0	1	0	1	0	1	0	2	0.0057788	73.698
ALEQFLQEYFDGNLK	Unmodified	1813.89	P27773	Pdia3	Protein disulfide-isomerase A3	5071.3	0	3013.7	5262	4585.4	1198.2	2650.8	7066.2	1809.3	1061.1	1346.2	0	3593.3	0	2310.4	1002	1	0	1	1	1	1	1	1	1	1	1	0	1	0	1	1	3	8.1383e-06	84.092
ALESALK	Unmodified	730.423	Q61768;P28738	Kif5b;Kif5c	Kinesin-1 heavy chain;Kinesin heavy chain isoform 5C	20791	11145	13208	26215	21043	10470	22013	24373	22350	12407	16370	12590	22695	9718.7	20345	11917	1	1	1	1	1	1	1	1	1	1	1	1	1	1	1	1	2	0.015232	14.898
ALETMAEQTTDVVHSPSTDTTPGPDTEAALAK	Unmodified	3283.54	P27546;P27546-2;P27546-3	Map4	Microtubule-associated protein 4	0	0	0	1181.7	0	0	0	0	875.97	0	0	0	0	0	0	0	0	0	0	1	0	0	0	0	1	0	0	0	0	0	0	0	3	0.029916	18.956
ALEVAEYLTPVLK	Unmodified	1444.82	Q9CPX6	Atg3	Ubiquitin-like-conjugating enzyme ATG3	2034.1	0	1180.3	3048.1	1877.9	0	1891	2879.9	3630.8	0	0	0	1748	0	2286.9	0	1	0	1	1	1	0	1	1	1	0	0	0	1	0	1	0	3	0.0024739	42.665
ALEVEECR	Unmodified	1004.46	B1B0C7;E9PZ16;Q05793	Hspg2	Basement membrane-specific heparan sulfate proteoglycan core protein;Endorepellin;LG3 peptide	4769.9	0	3837.8	5047.7	4221.1	0	4041.7	5856.5	3615.7	0	2667.1	0	3209.8	0	2667.7	0	1	0	1	1	1	0	1	1	1	0	1	0	1	0	1	0	2	0.0061137	31.215
ALEVLVAK	Unmodified	841.527	Q9JII6;B1AXW3	Akr1a1	Alcohol dehydrogenase [NADP(+)]	20722	8490.7	13270	25735	21968	7807.6	17233	27791	18631	9503.3	14429	8606	22658	8017	17137	9285.5	1	1	1	1	1	1	1	1	1	1	1	1	1	1	1	1	2	0.0017676	94.506
ALEWEAPR	Unmodified	970.487	P48967	Cdc25c	M-phase inducer phosphatase 3	0	19072	0	0	0	18019	0	0	0	21017	0	25787	0	21312	0	20403	0	1	0	0	0	1	0	0	0	1	0	1	0	1	0	1	3	0.047886	27.115
ALFHAAK	Unmodified	756.428	D3Z4B2;Q9CWZ7	Napg	Gamma-soluble NSF attachment protein	25817	0	15385	32982	25535	0	18686	31361	28894	0	18251	0	36522	0	24671	0	1	0	1	1	1	0	1	1	1	0	1	0	1	0	1	0	3	0.0070245	60.748
ALGFPLER	Unmodified	901.502	Q9CZU6	Cs	Citrate synthase, mitochondrial	13663	9552.1	9951.9	20781	16410	7574	12160	27977	8804.2	7523.7	9170.6	8600.5	13573	6961.8	9902.1	7869.5	1	1	1	1	1	1	1	1	1	1	1	1	1	1	1	1	2	0.00098468	73.258
ALGFPLERPK	Unmodified	1126.65	Q9CZU6	Cs	Citrate synthase, mitochondrial	43178	23013	26525	38744	31172	24121	34472	34915	39815	35377	31714	28711	42135	27298	41321	37595	1	1	1	1	1	1	1	1	1	1	1	1	1	1	1	1	3	0.00018182	88.383
ALGITLIK	Unmodified	827.548	Q3ULJ0-2;Q3ULJ0	Gpd1l	Glycerol-3-phosphate dehydrogenase 1-like protein	0	3234.2	5154.4	0	0	2950.1	7198.6	0	0	3940.5	5548.3	5935.6	0	4650.4	6803.1	4909.6	0	1	1	0	0	1	1	0	0	1	1	1	0	1	1	1	2	0.0043616	86.271
ALGIYQTK	Unmodified	892.502	Q5UE59;E9Q7C9;Q7TNF4;Q8CD76;O88447	Klc1	Kinesin light chain 1	0	7797.7	6353.3	0	0	5453	9233.9	0	0	8124.4	7727.8	7493.2	0	7352	9170.1	11677	0	1	1	0	0	1	1	0	0	1	1	1	0	1	1	1	2	0.0050997	73.667
ALGLNEVDYK	Unmodified	1120.58	E9Q175;E9Q3L1;E9PVU0;E9Q174;V9GXM4;V9GX76;Q64331	Myo6	Unconventional myosin-VI	8090.2	4075.3	8283.8	11495	12537	4347.6	11719	11666	8182.1	4383.1	8276.9	4537.8	8960	4580.2	7575.2	3856.7	1	1	1	1	1	1	1	1	1	1	1	1	1	1	1	1	2	0.00035915	101.47
ALGLSNFNSR	Unmodified	1077.56	Q9JII6;B1AXW3	Akr1a1	Alcohol dehydrogenase [NADP(+)]	13438	6369.7	7499.3	14233	11738	6186.7	10303	14527	14391	11304	5948	7163.2	12393	8058.9	7621.7	11629	1	1	1	1	1	1	1	1	1	1	1	1	1	1	1	1	2	0.0011835	56.77
ALGQNPTNAEVLK	Unmodified	1353.73	A0A1W2P6F6;A0A1W2P7Q9;Q60605-2;Q60605;A0A1W2P6G5;Q8CI43	Myl6;Myl6b	Myosin light polypeptide 6;Myosin light chain 6B	24297	10666	10181	21418	21555	10121	13413	25715	22217	12027	10337	8915.8	19377	9917.1	14652	13310	2	2	2	2	2	2	2	2	2	2	2	2	2	2	2	2	2;3	7.7396e-10	179.58
ALGTNPTNAEVK	Unmodified	1213.63	E0CZ30;E9PWG4;P05977-2;P05977	Myl1	Myosin light chain 1/3, skeletal muscle isoform	0	0	0	0	0	924.43	0	0	0	0	0	9712.5	0	0	0	0	0	0	0	0	0	1	0	0	0	0	0	1	0	0	0	0	2	0.0022061	29.668
ALGVGFATR	Unmodified	890.497	E9Q0H6;P51880	Fabp7	Fatty acid-binding protein, brain	24841	7946.5	10938	23400	23998	5063	16765	30475	15056	6619.8	11466	4540.5	18569	4916.3	10960	5425.5	1	1	1	1	1	1	1	1	1	1	1	1	1	1	1	1	2	2.1835e-06	126.77
ALGVLAQLIWSR	Unmodified	1325.78	Q9CZU6	Cs	Citrate synthase, mitochondrial	11579	0	0	16201	17673	0	0	13655	9191.3	0	0	0	13925	0	0	0	1	0	0	1	1	0	0	1	1	0	0	0	1	0	0	0	2;3	2.0097e-05	109.96
ALGYFAVVTGK	Unmodified	1124.62	P58281;P58281-2;H7BX01;E0CXD1	Opa1	Dynamin-like 120 kDa protein, mitochondrial;Dynamin-like 120 kDa protein, form S1	3289.3	0	0	1354.4	1644.2	0	0	2233.4	1424.3	0	0	0	2255.7	0	0	0	1	0	0	1	1	0	0	1	1	0	0	0	1	0	0	0	3	0.01527	26.49
ALHFVFK	Unmodified	860.491	Q9CPV4;E9Q197;Q9CPV4-2;E9Q055;E9Q2R6	Glod4	Glyoxalase domain-containing protein 4	0	2416.3	3874.3	0	0	3281	6288.8	0	0	3354.5	4031.6	2775	0	2187.1	4470.3	4499	0	1	1	0	0	1	1	0	0	1	1	1	0	1	1	1	3	0.0075241	56.31
ALHGAQTSDEER	Unmodified	1312.6	F8WHU8;Q9D8T7	Slirp	SRA stem-loop-interacting RNA-binding protein, mitochondrial	0	0	0	0	0	0	0	0	0	0	0	0	0	0	0	0	0	0	0	0	0	0	0	0	0	0	0	0	0	0	0	0	3	0.0086958	32.49
ALHLVGLK	Unmodified	849.544	A0A0U1RNJ1;P19096	Fasn	Fatty acid synthase;[Acyl-carrier-protein] S-acetyltransferase;[Acyl-carrier-protein] S-malonyltransferase;3-oxoacyl-[acyl-carrier-protein] synthase;3-oxoacyl-[acyl-carrier-protein] reductase;3-hydroxyacyl-[acyl-carrier-protein] dehydratase;Enoyl-[acyl-carrier-protein] reductase;Oleoyl-[acyl-carrier-protein] hydrolase	9518.3	3571.8	6760.1	10570	10508	3377.5	8431.4	12964	5942.5	3666.8	5301.6	4417.9	9440.6	4413.6	5750	5754.6	1	1	1	1	1	1	1	1	1	1	1	1	1	1	1	1	3	0.002911	63.394
ALHNADCQK	Unmodified	1055.48	Q3UZI5;P63089	Ptn	Pleiotrophin	3133.2	6875.9	5218	5617.6	3511.4	6054	5433.9	4003.2	5973	5175.8	4390.9	6910.7	3609.9	7179.6	4796.6	8804	1	3	2	1	1	3	2	1	1	3	2	3	1	3	2	3	3	0.00061819	67.689
ALHSLLLR	Unmodified	921.576	D3Z7E6;Q61205	Pafah1b3	Platelet-activating factor acetylhydrolase IB subunit gamma	3498.5	1894.3	882.97	4509.3	4313.6	1670.3	1381.9	6852.1	2054.7	2141.4	1712.6	2669.6	3783.7	1851.7	2161.6	2175.6	1	1	1	1	1	1	1	1	1	1	1	1	1	1	1	1	3	0.0077506	25.578
ALIAAQYSGAQVR	Unmodified	1346.73	Q9D8N0	Eef1g	Elongation factor 1-gamma	17456	6327.3	10182	17532	18185	5386.6	12835	20609	16283	6833.2	10462	9224.4	19815	6044.4	11069	8994.1	2	2	2	2	2	2	2	2	2	2	2	2	2	2	2	2	2;3	3.6326e-10	140.69
ALIADSGLK	Unmodified	886.512	Q9Z2I9	Sucla2	Succinyl-CoA ligase [ADP-forming] subunit beta, mitochondrial	51981	0	33191	73049	53308	0	39805	63301	44696	0	29924	0	63286	0	42766	0	1	0	1	1	1	0	1	1	1	0	1	0	1	0	1	0	2	0.00036622	88.071
ALIAEATK	Unmodified	815.475	A0A0U1RNJ1;P19096	Fasn	Fatty acid synthase;[Acyl-carrier-protein] S-acetyltransferase;[Acyl-carrier-protein] S-malonyltransferase;3-oxoacyl-[acyl-carrier-protein] synthase;3-oxoacyl-[acyl-carrier-protein] reductase;3-hydroxyacyl-[acyl-carrier-protein] dehydratase;Enoyl-[acyl-carrier-protein] reductase;Oleoyl-[acyl-carrier-protein] hydrolase	31699	16676	20619	38206	34003	15766	30473	39450	30394	15455	27332	17204	37682	17493	25993	17728	1	1	1	1	1	1	1	1	1	1	1	1	1	1	1	1	2	0.0025926	94.594
ALIAGGGAPEIELALR	Unmodified	1549.88	P80315;G5E839	Cct4	T-complex protein 1 subunit delta	14030	4878.9	8130.7	13502	22177	4042.4	9154.9	17943	14912	4546	7205.4	6256.2	16804	3244	8861.5	7048.5	2	2	2	2	2	1	2	2	2	1	1	2	2	1	2	2	2;3	3.3503e-12	112.03
ALIDYENSNK	Unmodified	1165.56	Q9D8U8	Snx5	Sorting nexin-5	0	3717.7	0	0	0	2811.4	0	0	0	2774.5	0	3216.1	0	2687.6	0	3480.9	0	1	0	0	0	1	0	0	0	1	0	1	0	1	0	1	2	0.027856	36.05
ALIEAEK	Unmodified	772.433	A0A1B0GSD8;Q8BFZ9;A0A1B0GT70	Erlin2	Erlin-2	0	8360.1	10454	0	0	6898.7	12837	0	0	6778.5	11199	5739.7	0	7117.9	9991.8	6128.8	0	1	1	0	0	1	1	0	0	1	1	1	0	1	1	1	2	0.022472	17.004
ALIGMTAGATGAFVGTPAEVALIR	Unmodified	2286.24	Q9CR62;Q5SX46	Slc25a11	Mitochondrial 2-oxoglutarate/malate carrier protein	2749.1	982.02	1218.5	3057.3	1388.3	0	1686.7	1311.6	1225.9	0	752.33	0	2430.4	0	0	0	1	1	1	1	1	0	1	1	1	0	1	0	1	0	0	0	3	7.2279e-25	129.37
ALINADELANDVAGAEALLDR	Unmodified	2153.1	A3KGU7;A3KGU5;A3KGU9;P16546;E9Q447;P16546-2	Sptan1	Spectrin alpha chain, non-erythrocytic 1	4155.6	0	0	4203.7	4014.1	0	0	4302.2	1105.3	0	0	0	3164.3	0	1467	0	2	0	0	2	2	0	0	2	1	0	0	0	2	0	1	0	2;3	1.8145e-11	125.55
ALIQCAK	Unmodified	802.437	Q64727	Vcl	Vinculin	0	8124.3	0	0	0	6183.1	0	0	0	5573	0	7040.1	0	8314.4	0	7533.2	0	1	0	0	0	1	0	0	0	1	0	1	0	1	0	1	2	0.0081589	42.158
ALKDEEK	Unmodified	831.434	E9Q7Q3;D3Z6I8;A0A0R4J1P2;P21107;D3YVR0;P21107-2;D3Z2H9;E9Q5J9	Tpm3;Tpm3-rs7	Tropomyosin alpha-3 chain	59560	0	40995	63182	57016	0	53805	74620	36364	0	39924	0	52180	0	41624	0	1	0	1	1	1	0	1	1	1	0	1	0	1	0	1	0	3	0.011562	22.579
ALKEDDPK	Unmodified	914.471	A2AQE4;P61202;P61202-2	Cops2	COP9 signalosome complex subunit 2	0	0	8882.2	0	0	0	14912	0	0	0	10792	0	0	0	16222	0	0	0	1	0	0	0	1	0	0	0	1	0	0	0	1	0	3	0.026285	11.626
ALLAEHLLKPLPADR	Acetyl (N-term)	1697.98	Q9JL62;D3Z1H9;D3Z1H8	Gltp	Glycolipid transfer protein	10998	3325.6	6703	14097	14343	3005.1	7662.6	13514	14729	2627.6	7885.2	2664.2	13547	3677.9	7493.3	2575.5	1	1	1	1	1	1	1	1	1	1	1	1	1	1	1	1	3	1.3712e-05	78.148
ALLAGK	Unmodified	571.369	P38647	Hspa9	Stress-70 protein, mitochondrial	0	0	22006	0	0	0	28118	0	0	0	26934	0	0	0	29433	0	0	0	1	0	0	0	1	0	0	0	1	0	0	0	1	0	2	0.039618	3.9387
ALLALCGGED	Unmodified	1017.48	F8WIT2;P14824	Anxa6	Annexin;Annexin A6	4242.1	2026.8	1997.3	5494.6	5780.5	0	3703.3	5712.1	8625.1	1463.3	3762.7	1551.4	6005.6	1145	2652.6	1649.9	1	1	1	1	1	0	1	1	1	1	1	1	1	1	1	1	2	0.0029139	87.561
ALLAPLASHEAGEAEPGSQER	Unmodified	2132.05	D3YXZ3;Q91YS4;O88448;D3Z5Y7	Klc2	Kinesin light chain 2	6815.3	0	891.63	9386.6	6860.4	935.64	3304.2	8873.7	5558.1	938.79	2298.5	1575.6	6898.9	0	3691.8	0	2	0	1	2	2	1	1	2	2	1	1	1	2	0	1	0	3	2.2532e-18	117.51
ALLATASQCQQPAGNK	Unmodified	1656.83	P40124;B1ARS0	Cap1	Adenylyl cyclase-associated protein 1;Adenylyl cyclase-associated protein	9407.8	2755.5	3157.4	10365	6077.2	2150.2	4881.4	13340	6665.1	2346.8	2267.2	2014.3	7658.8	2029.2	2324.7	3520	1	1	1	1	1	1	1	1	1	1	1	1	1	1	1	1	3	5.2286e-11	129.6
ALLEDGTFR	Unmodified	1020.52	D3YU12;Q8K2T1;G5E8S7;Q8K2T1-2;Q8K2T1-3	Nmral1	NmrA-like family domain-containing protein 1	21594	0	7785.4	27422	21993	0	9811.5	28150	24877	0	5803.6	0	23455	0	8978.7	0	2	0	1	2	2	0	1	2	2	0	1	0	2	0	1	0	2	0.00018861	83.738
ALLELQLEPEELYQTFQR	Unmodified	2219.15	P58252	Eef2	Elongation factor 2	2192.8	0	2739.1	3837.7	4233.7	0	2631.5	3369.2	2552.6	0	2322.6	0	2924.2	0	2911.3	0	1	0	1	1	1	0	1	1	1	0	1	0	1	0	1	0	3	4.9892e-10	127.35
ALLENEK	Unmodified	815.439	P26041	Msn	Moesin	0	0	14133	0	0	0	18132	0	0	0	10204	0	0	0	8906.8	0	0	0	1	0	0	0	1	0	0	0	1	0	0	0	1	0	2	0.013265	6.846
ALLEVLGR	Unmodified	869.533	E9PYA3;A0A0R4J052;G5E8T9;Q99KB8-2;Q99KB8;D3YWI0;E9Q2H8	Hagh	Hydroxyacylglutathione hydrolase, mitochondrial	5401.7	0	1870.2	6566.7	5340.4	0	2447.1	5767.9	5700.3	0	2999.3	0	6327.3	0	2433.5	0	1	0	1	1	1	0	1	1	1	0	1	0	1	0	1	0	2	0.0068477	16.714
ALLEVVQSGGK	Unmodified	1099.62	Q9Z2U0;Q9CWH6	Psma7;Psma8	Proteasome subunit alpha type-7;Proteasome subunit alpha type-7-like	20163	8157.2	8657.2	23589	20826	7054.7	9415.9	24394	23837	9670.5	8514	9640.9	20236	8626.7	10804	9890.4	2	1	1	2	2	1	1	2	2	1	1	1	2	1	1	1	2;3	0.00010352	76.452
ALLFIPR	Unmodified	828.522	P11499;E9Q3D6	Hsp90ab1	Heat shock protein HSP 90-beta	11778	3630.3	6758.1	14988	9125.8	2043.2	7818.3	12630	9334.1	2191.7	6887.4	1359.1	13460	2647.5	7750.4	3337.1	1	1	1	1	1	1	1	1	1	1	1	1	1	1	1	1	2	0.0080201	30.551
ALLFVPR	Unmodified	814.507	P07901	Hsp90aa1	Heat shock protein HSP 90-alpha	12566	3483	5862.5	11987	8389.2	2670.9	4768.2	15219	12758	4288.8	5820.5	2476.5	11608	4839.5	5211.6	3789.3	1	1	1	1	1	1	1	1	1	1	1	1	1	1	1	1	2	0.0096668	28.016
ALLGYADNQCK	Unmodified	1251.59	Q9CPV4;E9Q197;Q9CPV4-2;Q9CPV4-3;F6ZTG3	Glod4	Glyoxalase domain-containing protein 4	14915	0	8727.5	16988	15247	0	10277	17579	14813	0	11424	0	15344	0	13361	0	2	0	2	2	2	0	2	2	2	0	2	0	2	0	2	0	2;3	0.00015161	95.21
ALLIDELNK	Unmodified	1027.59	Q8K298	Anln	Actin-binding protein anillin	15114	5533.4	7306.8	17240	17925	6956.6	9414.7	16771	15641	5326	10091	4944	15521	6908.4	9261.8	10031	1	1	1	1	1	1	1	1	1	1	1	1	1	1	1	1	2	4.4683e-05	105.96
ALLIQAVK	Unmodified	854.559	B1AX95;Q9DBS2	Tprgl;Tprg1l	Tumor protein p63-regulated gene 1-like protein	10650	4937.7	9142.6	14766	14475	3053.1	9792.7	18644	5567.4	5445.7	4615.3	4717.7	9612.9	4998	8618.4	4722.5	1	1	1	1	1	1	1	1	1	1	1	1	1	1	1	1	2	0.008904	14.256
ALLLLCGGEDD	Unmodified	1174.55	P48036	Anxa5	Annexin A5	3173.3	0	2413.2	5839.2	2946.6	1836.2	2149.4	4258.9	4707.8	2263	2559.2	1726	3966.7	2126	1988.7	1270.7	1	0	1	1	1	1	1	1	1	1	1	1	1	1	1	1	2	0.00010423	120.51
ALLLSTYIK	Unmodified	1020.62	P17426-2;P17426;P17427	Ap2a1;Ap2a2	AP-2 complex subunit alpha-1;AP-2 complex subunit alpha-2	15415	0	0	16020	12935	0	0	14830	9824.7	0	0	0	12486	0	0	0	1	0	0	1	1	0	0	1	1	0	0	0	1	0	0	0	2	0.00038267	100.83
ALLPILQWHK	Unmodified	1217.73	A2AJP9;A8Y5Q0;A2AJQ0;Q3UV70	Pdp1	[Pyruvate dehydrogenase [acetyl-transferring]]-phosphatase 1, mitochondrial	2722.6	898.21	1235.3	3319.4	1907.3	0	2295	3503.8	2416.9	0	2246.5	0	2323.4	1665.2	1665.2	1230.6	1	1	1	1	1	0	1	1	1	0	1	0	1	1	1	1	3	0.0088756	31.66
ALLPTEQESR	Unmodified	1142.59	Q80TL4-2;Q80TL4;F6SBE4	Kiaa1045;N28178	Protein KIAA1045	5202.3	2303.9	3126.4	6159.6	6682.9	1016	5175.3	6653.7	6952.4	2455	5318.2	2257.7	6555.6	2468	5025.9	1441.6	1	1	1	1	1	1	1	1	1	1	1	1	1	1	1	1	2	0.0015878	66.688
ALLQSSASR	Unmodified	931.509	Q3TGU7;P50580;P50580-2	Pa2g4	Proliferation-associated protein 2G4	0	7841	0	0	0	10479	0	0	0	12007	0	10762	0	10628	0	13196	0	1	0	0	0	1	0	0	0	1	0	1	0	1	0	1	2	0.031763	35.247
ALLTTGSLR	Unmodified	930.55	E9Q7S0;F7BQW7;D3Z656;Q8CHC4;D3Z1M7	Synj1	Synaptojanin-1	8917.2	0	0	12426	7541.5	0	0	10147	10323	0	0	0	9197	0	0	0	1	0	0	1	1	0	0	1	1	0	0	0	1	0	0	0	2	0.0012817	46.365
ALLYLCGGDD	Unmodified	1095.49	P07356;B0V2N5	Anxa2	Annexin A2;Annexin	7599	2626.9	2514	6590.4	5992.2	2492.8	4645.5	8184.5	7236.1	2728.2	3712.2	2228.7	8308.3	2105.5	4376.6	2931.4	1	1	1	1	1	1	1	1	1	1	1	1	1	1	1	1	2	0.0009527	91.204
ALMGLYNGQVLCK	Unmodified	1465.74	Q8BMS1	Hadha	Trifunctional enzyme subunit alpha, mitochondrial;Long-chain enoyl-CoA hydratase;Long chain 3-hydroxyacyl-CoA dehydrogenase	4811.1	2493	0	8102.6	5326.2	2013.6	0	6451.9	16839	2446.9	0	1227.2	6457.2	920.66	0	1985.6	1	1	0	1	1	1	0	1	1	1	0	1	1	1	0	1	3	0.00028393	60.249
ALNDLGK	Unmodified	729.402	P48722;P48722-2	Hspa4l	Heat shock 70 kDa protein 4L	0	0	14190	0	0	0	14742	0	0	0	13286	0	0	0	13744	0	0	0	1	0	0	0	1	0	0	0	1	0	0	0	1	0	2	0.017894	8.208
ALNEVFIGESLSSR	Unmodified	1520.78	Z4YK42;Q8C5H8-2;Q8C5H8-4;Q8C5H8-3;Q8C5H8	Nadk2	NAD kinase 2, mitochondrial	0	0	0	0	0	0	0	0	0	0	0	0	0	0	0	0	0	0	0	0	0	0	0	0	0	0	0	0	0	0	0	0	2	0.00036555	53.861
ALNGFTPLHIACK	Deamidation (NQ)	1441.74	S4R2F3;Q8C8R3-2;Q8C8R3;Q8C8R3-5;S4R1J9;S4R2T7;S4R2D6;Q8C8R3-6;Q8C8R3-4;S4R2R5;S4R2K9;A0A1W2P812;S4R1S2;G5E8K2;G5E8K3;S4R2S8;G5E8K5-2;G5E8K5-3;G5E8K5;G5E8J2;B7ZW98;E9QNT8;D3YTV8;Q0VGY9;A0A0R4J1N7;Q02357-5;Q02357-2;Q02357;Q02357-4;Q02357-6;G8JL84;D3Z5M4;Q02357-3;G3UY11;D6RJ51	Ank2;Ank3;Ank1	Ankyrin-2;Ankyrin-3;Ankyrin-1	9292.2	4235.9	4119	11791	11048	2770.4	5234.4	13367	7971.8	2904.6	3531.4	4654.3	9334	3923.8	5052.6	4510.4	1	1	1	1	1	1	1	1	1	1	1	1	1	1	1	1	3	0.00031403	83.424
ALNHLK	Unmodified	694.413	P47809;M0QW52	Map2k4	Dual specificity mitogen-activated protein kinase kinase 4	0	9387.8	0	0	0	13263	0	0	0	16383	0	11626	0	12047	0	15355	0	1	0	0	0	1	0	0	0	1	0	1	0	1	0	1	3	0.025651	44.371
ALNLGYALDYALR	Unmodified	1451.78	J3QQ16;A0A087WS16;E9PWQ3;D3YWD1	Col6a3		0	1974.3	0	0	0	2232.7	0	0	0	2786.8	0	4369	0	1436.2	0	2574.4	0	1	0	0	0	1	0	0	0	1	0	1	0	1	0	1	2	0.011561	45.533
ALNQDQVIAVHIDNGFMR	Unmodified	2040.02	Q3THK7	Gmps	GMP synthase [glutamine-hydrolyzing]	0	2820.7	0	0	0	1446.3	0	0	0	2224.4	0	2606.9	0	2406.9	0	2796.2	0	1	0	0	0	1	0	0	0	1	0	1	0	1	0	1	3	0.0057091	42.848
ALNVEPDGTGLTCSLAPNILSQL	Unmodified	2382.21	P99029-2;P99029;G3UZJ4;H3BJQ7	Prdx5	Peroxiredoxin-5, mitochondrial	0	0	857.87	0	0	0	4055.2	0	0	0	3181.8	0	0	0	4161.3	0	0	0	1	0	0	0	2	0	0	0	2	0	0	0	2	0	2;3	1.59e-07	116.5
ALPAAETEK	Unmodified	928.487	A0A0A0MQL8;Q8R1N4-3;Q8R1N4-2;Q8R1N4	Nudcd3	NudC domain-containing protein 3	0	0	0	0	0	0	0	0	0	0	0	0	0	0	0	0	0	0	0	0	0	0	0	0	0	0	0	0	0	0	0	0	2	0.002395	73.881
ALPDMEVVGLNFSSATTPELLLK	Unmodified	2444.29	Q9JHU4	Dync1h1	Cytoplasmic dynein 1 heavy chain 1	2816.3	0	2148.7	3266.8	3306.1	0	2449.8	2949.3	2847.1	0	1156.9	0	4004.1	0	1875.7	0	1	0	1	1	1	0	1	1	1	0	1	0	1	0	1	0	3	2.7534e-08	80.298
ALPFWNEEIAPK	Unmodified	1413.73	O70250	Pgam2	Phosphoglycerate mutase 2	0	0	0	0	0	973.64	0	0	0	882.16	0	1929.1	0	1319	0	2055.1	0	0	0	0	0	1	0	0	0	1	0	1	0	1	0	1	3	0.0475	0.51352
ALPFWNEEIVPQIK	Unmodified	1682.9	Q9DBJ1	Pgam1	Phosphoglycerate mutase 1	65089	22593	44313	77297	61870	18955	54815	81791	61069	22504	49621	23566	70219	22155	50858	22901	2	2	2	2	2	2	2	2	2	2	2	2	2	2	2	2	2;3	9.0462e-09	147.34
ALQASALK	Unmodified	800.476	P05064;A6ZI44;Q9CPQ9;A6ZI46;A6ZI47	Aldoa;Aldoart1;Aldoart2	Fructose-bisphosphate aldolase A;Fructose-bisphosphate aldolase	114080	45620	70500	127460	115800	34495	95721	135120	103010	48856	84672	55500	122640	44784	87102	47866	2	2	1	2	2	2	1	2	2	2	1	2	2	2	1	2	2;3	0.00047821	35.829
ALQASALNAWR	Unmodified	1199.64	P05063	Aldoc	Fructose-bisphosphate aldolase C	89336	29578	45200	99527	81105	32576	56383	97954	86659	45862	56984	37230	98479	35533	71783	45256	2	1	2	2	2	2	2	2	2	2	2	1	2	2	2	2	2;3	5.0205e-42	247.48
ALQASALNAWR	Deamidation (NQ)	1200.63	P05063	Aldoc	Fructose-bisphosphate aldolase C	0	7100.7	0	0	0	8434.7	0	0	0	8727.3	0	8694.2	0	10067	0	11979	0	1	0	0	0	1	0	0	0	1	0	1	0	1	0	1	2	0.012633	68.848
ALQATVGNSYK	Unmodified	1150.6	P11438	Lamp1	Lysosome-associated membrane glycoprotein 1	0	4216.6	8872.4	0	0	4201.5	14219	0	0	3136.2	8001.5	3402.3	0	2712.5	9516.5	4952.4	0	1	1	0	0	1	1	0	0	1	1	1	0	1	1	1	2	0.00012682	98.871
ALQDILDFTGPPAFPK	Unmodified	1728.91	A2AG50-2;A2AG50	Map7d2	MAP7 domain-containing protein 2	0	0	992.3	0	0	0	1056.2	0	0	0	0	0	0	0	959.62	0	0	0	1	0	0	0	1	0	0	0	0	0	0	0	1	0	3	0.045714	22.612
ALQDLGLR	Unmodified	884.508	Q99LD8;O08972;G3UZR0	Ddah2	N(G),N(G)-dimethylarginine dimethylaminohydrolase 2	0	0	5101.5	0	0	0	5820.2	0	0	0	5638.6	0	0	0	6519.5	0	0	0	1	0	0	0	1	0	0	0	1	0	0	0	1	0	2	0.012967	14.203
ALQDPNVAAFMVEPIQGEAGVIVPDPGYLTGVR	Unmodified	3422.75	P29758	Oat	Ornithine aminotransferase, mitochondrial	0	0	0	0	0	0	0	0	0	0	0	0	0	0	0	0	0	0	0	0	0	0	0	0	0	0	0	0	0	0	0	0	3	0.0014357	43.698
ALQEGDLVSSR	Unmodified	1173.6	Q5PPR2;Q6P1Y9;Q8R3S6	Exoc1	Exocyst complex component 1	0	0	0	0	0	0	0	0	0	0	0	0	0	0	0	0	0	0	0	0	0	0	0	0	0	0	0	0	0	0	0	0	2	0.0034757	43.235
ALQFLEQVK	Unmodified	1074.61	P80317	Cct6a	T-complex protein 1 subunit zeta	18609	7320.4	11223	21606	18714	6766.2	15165	23919	19042	8160.6	12790	7921.4	18527	8599.2	11984	10036	2	1	1	2	2	1	1	2	2	1	1	1	2	1	1	1	2;3	0.00030197	77.058
ALQGASQIIAEIR	Unmodified	1368.77	E9PUD2;Q8K1M6-3;Q8K1M6-2;Q8K1M6-4;Q8K1M6	Dnm1l	Dynamin-1-like protein	862.81	4674.7	0	1306.2	1688.6	3151.6	1238.3	1259.2	1974	3464.2	1569.1	2920.7	1872.4	2683.1	1801.3	4832.1	1	1	0	1	1	1	1	1	1	1	1	1	1	1	1	1	2;3	1.3883e-05	91.431
ALQLGTLFSPAEALK	Unmodified	1557.88	P42125	Eci1	Enoyl-CoA delta isomerase 1, mitochondrial	6585.6	0	0	7694.1	7201.6	0	0	7105.6	6992	0	0	0	8827.8	0	0	0	1	0	0	1	1	0	0	1	1	0	0	0	1	0	0	0	3	5.6882e-07	101.59
ALQPPCNLLK	Unmodified	1152.63	Q5ICG5;Q8R1X1;Q91WC3;Q91WC3-2;Q8BYJ0;Q8C028;B0QZJ6;B1ARG5	Acsl6	Long-chain-fatty-acid--CoA ligase 6	5087.9	8308.8	6852.3	3906.7	4276.6	8537.8	9708.7	5150	4520.5	9685.5	6323.2	9294.1	4025.4	9499.1	9014.3	10167	1	3	1	1	1	3	1	1	1	3	1	3	1	3	1	3	2;3	0.00040917	68.668
ALQQQLR	3 Deamidation (NQ)	858.445	A0A0R4IZY9;Q91XI1-2;Q91XI1	Dus3l	tRNA-dihydrouridine(47) synthase [NAD(P)(+)]-like	0	0	0	0	0	0	0	0	0	0	0	0	0	0	0	0	0	0	0	0	0	0	0	0	0	0	0	0	0	0	0	0	2	0.020878	9.0821
ALQSGQCAGAALDVFTEEPPR	Unmodified	2216.05	Q61753	Phgdh	D-3-phosphoglycerate dehydrogenase	3931.4	0	2412.1	3590.2	2925.2	0	2725.8	3896.6	2847.4	0	2302.1	0	3499.6	0	1816.3	0	1	0	1	1	1	0	1	1	1	0	1	0	1	0	1	0	3	0.0021033	40.125
ALQSGQCAGAALDVFTEEPPRDR	Unmodified	2487.18	Q61753	Phgdh	D-3-phosphoglycerate dehydrogenase	3199.7	1003.7	2605.4	2942	4010.2	862.46	3976.4	4180.8	3574.7	1014.7	3921.2	1368.9	5376.8	1329.3	4427.4	1567.6	1	1	1	1	1	1	1	1	1	1	1	1	1	1	1	1	3	5.899e-08	79.988
ALQSLACGK	Unmodified	946.491	Q9JLV5;E9Q4T8	Cul3	Cullin-3	0	3241.7	0	0	0	2786.5	0	0	0	4051.6	0	2917.1	0	2389	0	3736.5	0	1	0	0	0	1	0	0	0	1	0	1	0	1	0	1	2	0.0096856	15.416
ALQSLACGKPTQR	Unmodified	1428.75	Q9JLV5;E9Q4T8	Cul3	Cullin-3	6716.5	3873.5	0	8351.2	6007.8	5208.4	0	9416.9	7939.7	5332	0	5593.4	9597.4	5861.9	0	5802.3	1	1	0	1	1	1	0	1	1	1	0	1	1	1	0	1	3	0.0013287	61.562
ALQTTYGTNAPR	Unmodified	1291.65	Q8CG76	Akr7a2	Aflatoxin B1 aldehyde reductase member 2	0	853.6	2514.9	0	0	0	2218.2	0	0	1487.7	1959.6	1153.8	0	1759.9	1644.6	1577.1	0	1	1	0	0	0	1	0	0	1	1	1	0	1	1	1	2	0.0050216	30.052
ALQVLKPR	Unmodified	923.592	A0A140LJJ4;A0A140LJK8;Q9JL56	Gde1	Glycerophosphodiester phosphodiesterase 1	7457.5	0	0	7163.2	7843.9	0	0	8957.1	6314.4	0	0	0	8862.3	0	0	0	1	0	0	1	1	0	0	1	1	0	0	0	1	0	0	0	3	0.0066372	9.3017
ALQYEYASK	Unmodified	1071.52	A0A1D5RLG0;Q8BTX9	Hsdl1	Inactive hydroxysteroid dehydrogenase-like protein 1	11815	0	3598.3	14619	8424.5	0	5204.7	16391	9675.7	0	3354	0	12730	0	4083.1	0	2	0	1	2	2	0	1	2	2	0	1	0	2	0	1	0	2	0.00063947	80.2
ALRPTIFPVVPR	Unmodified	1364.83	Q5ICG5;Q8R1X1;Q91WC3;Q91WC3-2;Q5F2C5;Q8BYJ0;E9Q7Y2	Acsl6	Long-chain-fatty-acid--CoA ligase 6	10364	4026.1	6668.2	11884	12337	3463.3	7727.2	11481	12426	5322.8	8085.8	8847.4	13471	3915.8	7493.9	4391.7	1	1	1	1	1	1	1	1	1	1	1	1	1	1	1	1	3	2.0737e-05	107.26
ALSAGNIDDALQCYSEAIK	Unmodified	2037.97	Q60864	Stip1	Stress-induced-phosphoprotein 1	6890.9	3913.8	0	6301.4	5905.3	3670.9	0	7118.4	5691.8	2428	0	4301.5	5001.6	3131.5	0	4216	1	1	0	1	1	1	0	1	1	1	0	1	1	1	0	1	3	1.2527e-06	93.473
ALSDADVQK	Acetyl (N-term)	987.487	P50518;A0A0N4SW34	Atp6v1e1	V-type proton ATPase subunit E 1	22015	0	11258	29553	20961	0	19758	26419	21032	0	16620	0	25011	0	20563	0	1	0	1	1	1	0	1	1	1	0	1	0	1	0	1	0	2	0.0018443	90.196
ALSEIAGITLPYDTLDQVR	Unmodified	2074.09	Q91VD9	Ndufs1	NADH-ubiquinone oxidoreductase 75 kDa subunit, mitochondrial	5007.7	1856.5	4069.6	3544.1	3507.2	0	5461.5	4490.9	3765.8	2269.4	4331.5	2425.1	3948	2083.1	6277.6	1547.5	1	2	2	1	1	0	2	1	1	2	2	2	1	1	2	1	2;3	5.8551e-18	110.49
ALSIPLR	Unmodified	768.486	Q8C522	Endod1	Endonuclease domain-containing 1 protein	4799.6	0	3811.5	5161.3	4761.9	0	4667.9	6254.4	5942.3	0	4023.3	0	6920.7	0	5698	0	1	0	1	1	1	0	1	1	1	0	1	0	1	0	1	0	2	0.019844	5.9545
ALSLIGK	Unmodified	700.448	P19783;M0QWX2	Cox4i1	Cytochrome c oxidase subunit 4 isoform 1, mitochondrial	15274	0	0	25953	20534	0	0	21172	9563.9	0	0	0	14673	0	0	0	1	0	0	1	1	0	0	1	1	0	0	0	1	0	0	0	2	0.022446	0
ALSNLESIPGGYNALR	Unmodified	1673.87	Q8R317-2;Q8R317	Ubqln1	Ubiquilin-1	0	3265.7	0	0	0	4784	0	0	0	4074.9	0	4402.2	0	5854.6	0	4565.6	0	2	0	0	0	2	0	0	0	2	0	2	0	2	0	2	2;3	0.009677	53.302
ALSNLSSR	Unmodified	846.456	Q99L43;Q6PBC0;A2AMQ5	Cds2	Phosphatidate cytidylyltransferase 2;Phosphatidate cytidylyltransferase	0	6275.6	0	0	0	4370.9	0	0	0	6236.2	0	7291.4	0	7991.4	0	6425.6	0	1	0	0	0	1	0	0	0	1	0	1	0	1	0	1	2	0.03921	7.0157
ALSQLAEVEEK	Unmodified	1215.63	Q9CWK8;Q6NZD2;Q9WV80	Snx2;Snx1	Sorting nexin-2;Sorting nexin-1	4693.7	2128.3	5694.2	7323	7001.2	2880.7	7662.7	8840.1	4755.7	2784.4	5086.1	2318.2	5488.6	1836.3	6878.1	3221.5	1	1	2	1	1	1	2	1	1	1	2	1	1	1	2	1	3	0.00019128	41.686
ALSSEGKPYVTK	Unmodified	1278.68	A3KGU7;A3KGU5;A3KGU9;P16546;E9Q447;P16546-2	Sptan1	Spectrin alpha chain, non-erythrocytic 1	32008	10621	22283	30891	25638	8897.9	31163	25731	23188	11097	28355	11769	29158	11646	25868	12546	1	1	1	1	1	1	1	1	1	1	1	1	1	1	1	1	3	2.4351e-05	89.697
ALSTDPASPNLK	Unmodified	1212.63	P26039	Tln1	Talin-1	5420.8	0	0	4469.8	3982.8	0	0	5757	5042	0	0	0	4335	0	0	0	1	0	0	1	1	0	0	1	1	0	0	0	1	0	0	0	2	0.032478	44.58
ALSTGEK	Unmodified	704.37	P17742;A0A1L1SST0;F8VPN3	Ppia;Gm5160	Peptidyl-prolyl cis-trans isomerase A;Peptidyl-prolyl cis-trans isomerase A, N-terminally processed;Peptidyl-prolyl cis-trans isomerase	15563	6240.8	13196	16557	15093	5530.8	13771	20481	12380	8141.6	14014	6383.9	14260	5721	10857	8804.8	2	1	1	2	2	1	1	2	2	1	1	1	2	1	1	1	2	0.022472	16.103
ALSTQVEELKDELVTQR	Deamidation (NQ)	1959.02	Q8C9S4	Ccdc186	Coiled-coil domain-containing protein 186	9176.9	0	14083	20592	14909	0	13672	20566	5372	0	8790.2	0	10693	0	10070	0	1	0	1	1	1	0	1	1	1	0	1	0	1	0	1	0	4	0.0049441	33.296
ALTDELAALGR	Unmodified	1128.61	Q9EQ06-2;Q9EQ06	Hsd17b11	Estradiol 17-beta-dehydrogenase 11	13183	0	0	18374	16690	0	0	17134	13742	0	0	0	16071	0	0	0	1	0	0	1	1	0	0	1	1	0	0	0	1	0	0	0	2	0.0048572	58.422
ALTDEQEEQAAR	Unmodified	1359.63	Q80TL4-2;Q80TL4;F6SBE4	Kiaa1045;N28178	Protein KIAA1045	2714.5	0	0	3976.9	2099	0	0	3219.3	1086.5	0	0	0	1697.6	0	0	0	1	0	0	1	1	0	0	1	1	0	0	0	1	0	0	0	2	6.7603e-05	100.36
ALTDIK	Unmodified	659.385	O09117-2;O09117	Sypl1	Synaptophysin-like protein 1	0	21039	22940	0	0	27912	27300	0	0	35377	24514	27721	0	33375	24085	38483	0	1	1	0	0	1	1	0	0	1	1	1	0	1	1	1	2	0.041591	9.5424
ALTGGIAHLFK	Unmodified	1126.65	O08749	Dld	Dihydrolipoyl dehydrogenase, mitochondrial	9785.3	2445.9	4341.7	14628	8275.4	2601.3	4430.5	9038.1	10434	3088	3900.4	2348.1	9087.4	3046.4	5144.6	3121.4	1	1	1	1	1	1	1	1	1	1	1	1	1	1	1	1	3	0.00018033	75.338
ALTLIAGSPLK	Unmodified	1082.67	Q6ZQ38	Cand1	Cullin-associated NEDD8-dissociated protein 1	3237.9	0	0	3214.1	2985.7	0	0	3567.7	2720.7	0	0	0	3254.5	0	0	0	1	0	0	1	1	0	0	1	1	0	0	0	1	0	0	0	3	3.498e-05	117.92
ALTSELANAR	Unmodified	1044.56	P26041	Msn	Moesin	32408	19433	22971	30096	30218	14194	30344	35629	23498	14391	19163	16359	29065	11860	21916	20116	1	1	1	1	1	1	1	1	1	1	1	1	1	1	1	1	2	0.0003189	79.992
ALTSFER	Unmodified	822.424	Q8BMS1	Hadha	Trifunctional enzyme subunit alpha, mitochondrial;Long-chain enoyl-CoA hydratase;Long chain 3-hydroxyacyl-CoA dehydrogenase	12328	8751.8	11004	15011	12463	9784.3	17209	16022	12381	10059	12823	8825.8	12472	9476.2	13021	8063.6	1	1	1	1	1	1	1	1	1	1	1	1	1	1	1	1	2	0.017891	32.254
ALTTMGFR	Unmodified	895.459	Q6P069-2;Q6P069	Sri	Sorcin	13170	0	0	12271	14598	0	0	16245	17436	0	0	0	14877	0	0	0	1	0	0	1	1	0	0	1	1	0	0	0	1	0	0	0	2	0.011067	42.678
ALTVPELTQQMFDAK	Oxidation (M)	1706.85	Q9ERD7;P68372;Q922F4;Q9D6F9	Tubb3;Tubb4b;Tubb6;Tubb4a	Tubulin beta-3 chain;Tubulin beta-4B chain;Tubulin beta-6 chain;Tubulin beta-4A chain	3480.5	14094	8627.5	5443.4	5739	12111	13648	6359.3	4117.6	16031	13770	13601	3958.7	16124	13645	20915	1	6	4	1	1	5	4	1	1	6	4	6	1	6	4	6	3	0.00093318	23.773
ALTVPELTQQMFDAK	Unmodified	1690.86	Q9ERD7;P68372;Q922F4;Q9D6F9	Tubb3;Tubb4b;Tubb6;Tubb4a	Tubulin beta-3 chain;Tubulin beta-4B chain;Tubulin beta-6 chain;Tubulin beta-4A chain	93946	33906	44659	132990	108610	39467	59046	125800	107700	41692	57405	42410	123850	41562	61203	44206	3	2	2	3	3	2	2	3	3	2	2	2	3	2	2	2	2;3	2.5702e-17	202.24
ALTVPELTQQMFDSK	Oxidation (M)	1722.85	Q7TMM9;Q9CWF2	Tubb2a;Tubb2b	Tubulin beta-2A chain;Tubulin beta-2B chain	4687.2	4228.1	2233.6	4384.7	3881.2	2651	2530.3	5048.8	5990.8	5458.8	3083.3	8022	3486.1	6738.3	2746.9	5696.5	1	3	1	1	1	2	1	1	1	3	1	5	1	5	1	4	3	0.0027569	47.937
ALTVPELTQQMFDSK	Unmodified	1706.85	Q7TMM9;Q9CWF2	Tubb2a;Tubb2b	Tubulin beta-2A chain;Tubulin beta-2B chain	115480	38901	1925.7	163390	118950	39368	2351.2	163910	97076	36648	1821.7	52239	133200	38853	2034.3	47838	1	1	1	1	1	1	1	1	1	1	1	1	1	1	1	1	3	5.4808e-13	44.836
ALTVPELTQQVFDAK	Unmodified	1658.89	P99024	Tubb5	Tubulin beta-5 chain	32436	12523	24752	42134	32306	12797	30502	39321	28883	15304	24668	14718	35035	13611	31582	12703	2	2	2	2	2	2	2	2	2	2	2	2	2	2	2	2	2;3	2.0012e-12	202.77
ALTYDEK	Unmodified	838.407	Q8BYA0	Tbcd	Tubulin-specific chaperone D	6216.7	0	0	7621.7	7067.9	0	0	8776.6	5921.9	0	0	0	8190.3	0	0	0	1	0	0	1	1	0	0	1	1	0	0	0	1	0	0	0	2	0.022349	30.317
ALVADSHPESER	Unmodified	1309.63	Q62261;A0A0A0MQG2;Q62261-2	Sptbn1	Spectrin beta chain, non-erythrocytic 1	21707	0	14729	19819	18717	0	19396	23646	16000	0	16563	0	20587	0	16164	0	1	0	1	1	1	0	1	1	1	0	1	0	1	0	1	0	3	6.2214e-05	55.785
ALVAVK	Unmodified	599.401	Q9DCW4;A0A0U1RNP5;A0A0N4SVE0;A0A0U1RNR3;A0A0N4SWE9;A0A0U1RNK9	Etfb	Electron transfer flavoprotein subunit beta	0	8795.9	11940	0	0	7634	14896	0	0	8550.1	10771	8023.7	0	7003.7	12553	7510.3	0	1	1	0	0	1	1	0	0	1	1	1	0	1	1	1	2	0.035855	18.064
ALVAYYQK	Unmodified	954.517	P14131	Rps16	40S ribosomal protein S16	0	6581	0	0	0	6478.9	0	0	0	5318.6	0	9774.4	0	8412.6	0	7527.5	0	1	0	0	0	1	0	0	0	1	0	1	0	1	0	1	2	0.00078209	108.85
ALVDGPCTR	Unmodified	987.481	Q9CR57	Rpl14	60S ribosomal protein L14	10820	0	0	13193	12228	0	0	14945	7242.6	0	0	0	10950	0	0	0	1	0	0	1	1	0	0	1	1	0	0	0	1	0	0	0	2	0.0019306	83.14
ALVDHENVISCPHLGASTK	Unmodified	2047.02	Q61753	Phgdh	D-3-phosphoglycerate dehydrogenase	0	5768.8	0	0	0	3090.4	0	0	0	3979	0	5235.8	0	5231.8	0	4913.1	0	1	0	0	0	1	0	0	0	1	0	1	0	1	0	1	4	0.0019132	43.643
ALVDNEQLR	Unmodified	1056.56	Q9JKY5	Hip1r	Huntingtin-interacting protein 1-related protein	3899.5	0	2201	5121.6	3916.2	0	3659.2	3398.8	5020.6	0	2194.7	0	4447.7	0	2138.7	0	1	0	1	1	1	0	1	1	1	0	1	0	1	0	1	0	2	0.0027218	87.576
ALVEGGGILSR	Unmodified	1070.61	Q61292	Lamb2	Laminin subunit beta-2	0	3453.6	5759.4	0	0	3983.6	7070.4	0	0	3878	5137.3	5261	0	5463.8	6225.4	5462.1	0	1	1	0	0	1	1	0	0	1	1	1	0	1	1	1	2	0.016191	42.577
ALVFQPVTELK	Unmodified	1243.72	P47857;P47857-2;P47857-3	Pfkm	ATP-dependent 6-phosphofructokinase, muscle type	30249	9196.3	25733	47515	41805	7161.7	32327	56000	17255	10161	23173	10389	29263	7940	23764	8616.9	2	2	2	2	2	1	2	2	2	2	1	1	2	1	2	2	2;3	1.499e-13	144.99
ALVFQPVTELKDQTDFEHR	Unmodified	2272.15	P47857;P47857-2;P47857-3	Pfkm	ATP-dependent 6-phosphofructokinase, muscle type	9587.8	1313.1	0	3589.7	3008.3	2068.5	0	2708.5	13227	4268.7	0	2063.7	9258.3	2088.7	0	3973.2	1	1	0	1	1	1	0	1	1	1	0	1	1	1	0	1	4	1.4588e-07	122.67
ALVGDEAELPCR	Unmodified	1328.64	Q3UY21;Q61885;Q29ZQ5	Mog	Myelin-oligodendrocyte glycoprotein	49877	4486.1	19830	67406	61256	5632.8	26369	64548	55818	5662.3	18191	6165.5	59610	6564.1	21480	5280.6	2	1	1	2	2	1	1	2	2	1	1	1	2	1	1	1	2;3	9.9139e-21	191.64
ALVILAK	Unmodified	726.5	Q99LX0;A2A815;A2A813;A2A817;A2A816	Park7	Protein deglycase DJ-1	28873	6501.8	9847.9	38027	31597	6242.1	13008	36827	29516	5950.6	11634	6316.2	36532	5318.5	10748	5218.1	1	1	1	1	1	1	1	1	1	1	1	1	1	1	1	1	2	0.0096668	98.729
ALVPAAELLDSGVISHELYQQLQR	Unmodified	2649.41	Q9QXS1-15;Q9QXS1-10;Q9QXS1-9;Q9QXS1-12;Q9QXS1-11;Q9QXS1-13;Q9QXS1-5;Q9QXS1-3;Q9QXS1-16;Q9QXS1-4;Q9QXS1-14;Q9QXS1-6;Q9QXS1-7;Q9QXS1-8;Q9QXS1-2;Q9QXS1;E9Q3W4;F6R059	Plec	Plectin	0	779.83	917.77	0	0	0	2313.8	0	0	0	1277.8	0	0	0	1884	1027	0	1	1	0	0	0	1	0	0	0	1	0	0	0	1	1	3	2.1488e-14	130.9
ALVPTPGK	Unmodified	781.47	P09405	Ncl	Nucleolin	0	6952.2	0	0	0	5164.3	0	0	0	5947.7	0	8742.6	0	6476.3	0	8358.4	0	1	0	0	0	1	0	0	0	1	0	1	0	1	0	1	2	0.0073117	62.213
ALVSEEGEGK	Unmodified	1017.5	Q9JLV5;E9Q4T8	Cul3	Cullin-3	5321.6	0	5387.3	3030.2	3960.8	0	3550	5259.8	1980.6	0	2961.3	0	3709.3	0	3003.1	0	1	0	1	1	1	0	1	1	1	0	1	0	1	0	1	0	2	0.00045638	94.157
ALVSSVR	Unmodified	730.434	P07724	Alb	Serum albumin	22034	9923.7	11544	15938	26514	11226	17064	23119	18558	9459	12982	16574	13492	7355.4	9042.6	10058	1	1	1	1	1	1	1	1	1	1	1	1	1	1	1	1	2	0.0076319	104.75
ALVSYDGLNQR	Unmodified	1234.63	Q99M71;Q99M71-2	Epdr1	Mammalian ependymin-related protein 1	0	4081.3	0	0	0	3246.1	0	0	0	3430.2	0	4113.4	0	4340.1	0	3701	0	1	0	0	0	1	0	0	0	1	0	1	0	1	0	1	2	0.0022189	59.375
ALYDFEPENEGELGFK	Unmodified	1856.85	A2ALV3;Q62420	Sh3gl2	Endophilin-A1	15539	2641.7	7746.2	16349	11869	1807.2	7947.2	17782	16020	2820.5	8092.1	2202.1	15979	3247.5	9237.8	3118.9	2	1	2	2	2	1	2	2	2	1	2	1	2	1	2	1	2;3	1.0848e-06	105.96
ALYDTFSAFGNILSCK	Unmodified	1805.87	P29341;Q62029;V9GXG3;Q91YZ8;D3Z5M2;A3KFU5;A3KFU8;Q6PHQ9	Pabpc1;Pabpc2;Pabpc4;Gm10110	Polyadenylate-binding protein 1;Polyadenylate-binding protein	3675.3	0	1045.2	3850.4	2472.7	0	2632.4	3333.3	2777.4	0	2300.4	0	3305.1	0	1635	0	1	0	1	1	1	0	1	1	1	0	1	0	1	0	1	0	3	0.0021132	43.045
ALYDYDGQEQDELSFK	Unmodified	1919.84	Q61644	Pacsin1	Protein kinase C and casein kinase substrate in neurons protein 1	11997	0	6888.5	15293	10860	0	5869.4	13987	10194	0	4053	0	13161	0	6853.8	0	2	0	2	2	2	0	2	2	2	0	2	0	2	0	2	0	2;3	9.9416e-05	60.797
ALYEALDLQSAFFK	Unmodified	1614.83	Q920E5;A0A0G2JEA5;A0A0G2JE82	Fdps	Farnesyl pyrophosphate synthase	3366.4	0	0	3949.6	3946.8	0	0	4208.1	2847.3	0	0	0	3080.1	0	0	0	1	0	0	1	1	0	0	1	1	0	0	0	1	0	0	0	3	2.3534e-06	95.857
ALYEQEIR	Unmodified	1020.52	P08551	Nefl	Neurofilament light polypeptide	57615	30777	44558	82343	81286	32796	53333	84122	61407	38914	47513	34441	69299	34034	52371	41436	3	2	2	3	3	2	2	3	3	2	2	2	3	2	2	2	2;3	0.00055731	62.853
ALYETELADAR	Unmodified	1250.61	P14733	Lmnb1	Lamin-B1	10751	0	3095.1	13692	12049	0	3884.4	16649	8639.8	0	2736.9	0	12715	0	3242.8	0	2	0	1	2	2	0	1	2	2	0	1	0	2	0	1	0	2	0.00015247	95.21
ALYEYLTAK	Unmodified	1070.56	Q6PB66	Lrpprc	Leucine-rich PPR motif-containing protein, mitochondrial	18834	0	0	20767	12381	0	0	61276	12314	0	0	0	15624	0	0	0	1	0	0	1	1	0	0	1	1	0	0	0	1	0	0	0	2	0.03981	31.955
ALYFISPTPK	Unmodified	1135.63	Q60770-2;Q60770;A2AEC9;A0A0G2JEQ3;A0A0G2JEI5	Stxbp3;Stxbp3a	Syntaxin-binding protein 3	1415.3	0	0	1752.2	1038.1	0	0	2090.7	1590	0	0	0	1661.5	0	0	0	1	0	0	1	1	0	0	1	1	0	0	0	1	0	0	0	3	0.040298	4.962
ALYLIATNGTPELQNPEK	Unmodified	1971.03	Q8CIN4;G5E884;O88643	Pak2;Pak1	Serine/threonine-protein kinase PAK 2;PAK-2p27;PAK-2p34;Non-specific serine/threonine protein kinase;Serine/threonine-protein kinase PAK 1	6636.9	1967.5	2504.8	7477.1	5940.1	2624.2	3214.6	6448.2	7109.4	2340.4	2849.5	942.59	6623.8	4480.2	2790	4437.3	1	1	1	1	1	1	1	1	1	1	1	1	1	1	1	1	3	0.0010992	56.986
ALYLIATNGTPELQNPEK	Deamidation (NQ)	1972.02	Q8CIN4;G5E884;O88643	Pak2;Pak1	Serine/threonine-protein kinase PAK 2;PAK-2p27;PAK-2p34;Non-specific serine/threonine protein kinase;Serine/threonine-protein kinase PAK 1	0	0	1928.8	0	0	0	4559.9	0	0	0	3149.1	0	0	0	4949.6	0	0	0	1	0	0	0	1	0	0	0	1	0	0	0	1	0	3	0.042861	24.465
ALYQTEAFTADFQQPTEAK	Unmodified	2158.02	A0A0R4J0I1;P07759	Serpina3k	Serine protease inhibitor A3K	4590.3	0	0	3233.9	5762.3	0	0	4043.5	3839.1	0	0	0	3987	0	0	0	1	0	0	1	1	0	0	1	1	0	0	0	1	0	0	0	3	4.2627e-05	76.55
ALYSNILGEENTYLWR	Unmodified	1940.96	Q8VEM8;G5E902	Slc25a3	Phosphate carrier protein, mitochondrial	19904	5887.6	12823	28153	23554	6686.4	16837	28321	16668	7246.8	12414	7993.3	18970	7180.1	13953	6834.8	1	1	1	1	1	1	1	1	1	1	1	1	1	1	1	1	2	3.8483e-20	201.75
AMADEVTEK	Unmodified	992.448	H3BKG0;D3Z148;P49817	Cav1	Caveolin;Caveolin-1	6464	0	4704.1	7519.6	7071.6	0	7774.4	8263.6	9260.7	0	7316.6	0	6886	0	4698.4	0	1	0	1	1	1	0	1	1	1	0	1	0	1	0	1	0	2	0.0024255	59.582
AMADPEVQQIMSDPAMR	Unmodified	1888.85	Q60864	Stip1	Stress-induced-phosphoprotein 1	3843.1	0	2917	4225.5	3651.2	0	4473.1	5574.3	1912.5	0	3342.6	0	5238.7	0	4578.2	0	1	0	1	1	1	0	1	1	1	0	1	0	1	0	1	0	3	4.3273e-06	66.291
AMATLLSK	Unmodified	833.468	E9QM38;P55012	Slc12a2	Solute carrier family 12 member 2	15403	0	0	17530	17892	0	0	20883	19021	0	0	0	22337	0	0	0	1	0	0	1	1	0	0	1	1	0	0	0	1	0	0	0	2	7.6143e-05	71.857
AMDEERFDEAIQLR	Unmodified	1721.8	P12382	Pfkl	ATP-dependent 6-phosphofructokinase, liver type	8663.8	0	2476.8	9658.3	6947.9	0	4280.2	7358.3	8252.7	0	4410.4	0	7780.9	0	4396	0	1	0	1	1	1	0	1	1	1	0	1	0	1	0	1	0	3	0.003689	62.69
AMDTLGVEYGDK	Unmodified	1297.59	P18872;D3Z2M7;F7BLT7;P18872-2	Gnao1	Guanine nucleotide-binding protein G(o) subunit alpha	19898	0	16047	40350	30589	0	15793	43969	14292	0	11481	0	23260	0	13093	0	2	0	2	2	2	0	2	2	2	0	2	0	2	0	2	0	2;3	3.435e-14	191.07
AMDVYQK	Unmodified	853.4	Q60864	Stip1	Stress-induced-phosphoprotein 1	22374	7494.5	11821	25919	20749	7695	14344	25153	21362	9231.8	14044	9323.1	24484	11268	13433	10963	1	1	1	1	1	1	1	1	1	1	1	1	1	1	1	1	2	0.014785	38.915
AMEAVAAQGK	Unmodified	974.486	Q9DBJ1;O70250	Pgam1;Pgam2	Phosphoglycerate mutase 1;Phosphoglycerate mutase 2	22324	11605	15804	26649	19318	6335.1	17181	24465	15688	11797	15644	10090	21045	10294	15303	9214.5	1	1	1	1	1	1	1	1	1	1	1	1	1	1	1	1	2	0.00032454	121.13
AMEGAGTDEK	Unmodified	1007.42	F8WIT2;P14824	Anxa6	Annexin;Annexin A6	10298	0	9380.1	11660	11717	0	12238	13661	10165	0	10361	0	10696	0	10874	0	1	0	1	1	1	0	1	1	1	0	1	0	1	0	1	0	2	0.00035694	97.297
AMGIMNSFVNDIFER	Deamidation (NQ)	1743.8	Q8CBB6;Q8CGP1;Q64475;P10853;Q8CGP2;Q8CGP2-2;Q8CGP0;Q9D2U9;Q64524;Q6ZWY9;Q64525;Q64478;P10854	Hist1h2br;Hist1h2bk;Hist1h2bb;Hist1h2bf;Hist1h2bp;Hist3h2bb;Hist3h2ba;Hist2h2be;Hist1h2bc;Hist2h2bb;Hist1h2bh;Hist1h2bm	Histone H2B;Histone H2B type 1-K;Histone H2B type 1-B;Histone H2B type 1-F/J/L;Histone H2B type 1-P;Histone H2B type 3-B;Histone H2B type 3-A;Histone H2B type 2-E;Histone H2B type 1-C/E/G;Histone H2B type 2-B;Histone H2B type 1-H;Histone H2B type 1-M	8063	1814.8	3760.3	7379.6	9491.5	1739	4322.3	11057	7420.2	1761.7	4343.9	2196.2	7247.2	997	3675.2	2092.9	2	1	1	2	2	1	1	2	2	1	1	1	2	1	1	1	2;3	4.0847e-10	139.57
AMGIMNSFVNDIFER	Unmodified	1742.81	Q8CBB6;Q8CGP1;Q64475;P10853;Q8CGP2;Q8CGP2-2;Q8CGP0;Q9D2U9;Q64524;Q6ZWY9;Q64525;Q64478;P10854	Hist1h2br;Hist1h2bk;Hist1h2bb;Hist1h2bf;Hist1h2bp;Hist3h2bb;Hist3h2ba;Hist2h2be;Hist1h2bc;Hist2h2bb;Hist1h2bh;Hist1h2bm	Histone H2B;Histone H2B type 1-K;Histone H2B type 1-B;Histone H2B type 1-F/J/L;Histone H2B type 1-P;Histone H2B type 3-B;Histone H2B type 3-A;Histone H2B type 2-E;Histone H2B type 1-C/E/G;Histone H2B type 2-B;Histone H2B type 1-H;Histone H2B type 1-M	47231	4283.2	20160	44652	41670	4326.1	33172	55244	36833	5961.5	22028	7073.1	40683	5148.1	20616	5919.1	2	1	2	2	2	2	2	2	2	1	2	2	2	2	2	2	2;3	1.5078e-110	376.1
AMGNLQIDFADPQR	Unmodified	1574.75	P08752;A0A0A6YWA9	Gnai2	Guanine nucleotide-binding protein G(i) subunit alpha-2	5712.9	943.17	0	5819	7224.2	1318.1	0	9737.1	7166.3	1843.4	0	1003.8	5518.3	1455.5	0	3740.2	1	1	0	1	1	1	0	1	1	1	0	1	1	1	0	1	3	0.00083617	60.793
AMGNLQIDFADPQR	Deamidation (NQ)	1575.74	P08752;A0A0A6YWA9	Gnai2	Guanine nucleotide-binding protein G(i) subunit alpha-2	0	0	6752.8	0	0	0	9528.2	0	0	0	6174.9	0	0	0	6982.2	0	0	0	1	0	0	0	1	0	0	0	1	0	0	0	1	0	2	0.023164	71.358
AMGVPMMGLDYSDEINQVVEVR	Unmodified	2452.14	Q61838	A2m	Alpha-2-macroglobulin;Alpha-2-macroglobulin 165 kDa subunit;Alpha-2-macroglobulin 35 kDa subunit	3999.4	0	0	4697.5	6611.2	817.13	0	5471.3	5702.5	0	0	0	6514.4	0	0	0	1	0	0	1	1	1	0	1	1	0	0	0	1	0	0	0	3	3.472e-20	159.2
AMIEVINHK	Unmodified	1053.56	Q64514-2;Q64514;A0A087WRC0;Q05DJ9	Tpp2	Tripeptidyl-peptidase 2	7941.8	4167.2	4453.3	10922	12319	4517.9	6781.6	9564.5	6551.6	3556.7	6180.6	4613.1	8262.8	3419.3	5988.3	4722.9	1	1	1	1	1	1	1	1	1	1	1	1	1	1	1	1	3	0.0045784	56.162
AMLESIGVPLEK	Unmodified	1285.7	A2A7S7;Q91WQ3;F6VXZ2	Yars	Tyrosine--tRNA ligase;Tyrosine--tRNA ligase, cytoplasmic;Tyrosine--tRNA ligase, cytoplasmic, N-terminally processed	2455.4	0	0	2762.9	4108.5	1152.6	1440.5	3247.4	3269.6	1087	1652.5	1250.7	3571.1	862.17	1889.9	1507.9	1	0	0	1	1	1	1	1	1	1	1	1	1	1	1	1	3	0.0027864	43.319
AMLSANIR	Unmodified	874.469	Q5SXR6;Q68FD5	Cltc	Clathrin heavy chain;Clathrin heavy chain 1	24291	10151	8904.8	28260	23525	9562	13686	30576	24155	12664	9897.9	8717.9	27915	10052	15609	10811	1	1	1	1	1	1	1	1	1	1	1	1	1	1	1	1	2	0.000633	41.902
AMLSGPGQFAENETNEVNFR	Unmodified	2210.01	A0A087WQE6;A0A087WNT1;P83940	Tceb1	Transcription elongation factor B polypeptide 1	3684.1	1235.4	987.08	3260.2	3276.9	0	2224.5	4498.4	2270.2	1364.6	0	806.55	3120.1	911.48	1066.3	0	1	1	1	1	1	0	1	1	1	1	0	1	1	1	1	0	3	1.435e-06	91.265
AMNWMSGK	Unmodified	923.399	P47857;P47857-2;P47857-3	Pfkm	ATP-dependent 6-phosphofructokinase, muscle type	7968.4	0	0	7788.7	8170.4	0	0	8734.4	5697.1	0	0	0	6911.7	0	0	0	1	0	0	1	1	0	0	1	1	0	0	0	1	0	0	0	2	0.013147	44.538
AMPEPQDGELK	Unmodified	1213.56	Q80TB8;D3Z434	Vat1l	Synaptic vesicle membrane protein VAT-1 homolog-like	14052	2337	11465	17103	12490	3025.7	12237	18173	11167	1955.9	9883.5	2928.3	11112	2357.4	10127	2621.9	1	1	1	1	1	1	1	1	1	1	1	1	1	1	1	1	2	5.0652e-05	110.45
AMQDAEVSK	Unmodified	977.449	P38647	Hspa9	Stress-70 protein, mitochondrial	5212.5	0	4617.1	5604.6	3710.5	0	6653.5	6944.4	5310.3	0	5083	0	5113.7	0	4315	0	1	0	1	1	1	0	1	1	1	0	1	0	1	0	1	0	2	0.0017063	67.31
AMQETVDALR	Unmodified	1132.55	F8WGN6;E9Q0J5;Q9QXL2-3;Q9QXL2-2;Q9QXL2-4;Q9QXL2	Kif21a	Kinesin-like protein;Kinesin-like protein KIF21A	9022.6	0	4569.6	11084	9257.5	0	8262.7	11438	13096	0	7243.6	0	13744	0	8290.1	0	1	0	1	1	1	0	1	1	1	0	1	0	1	0	1	0	2	0.0012382	68.157
AMQNVLSGK	Unmodified	946.491	Q9CQ75	Ndufa2	NADH dehydrogenase [ubiquinone] 1 alpha subcomplex subunit 2	29349	0	20021	33126	26616	0	28419	34609	25033	0	22821	0	30873	0	27115	0	1	0	1	1	1	0	1	1	1	0	1	0	1	0	1	0	2	0.00056911	95.597
AMSQDGASQFQEVILQELELSVK	Unmodified	2549.27	Q91ZJ5	Ugp2	UTP--glucose-1-phosphate uridylyltransferase	1800.7	0	0	900.77	1814	0	771.33	1467.2	1438.6	0	869.04	0	1596.5	0	0	0	1	0	0	1	1	0	1	1	1	0	1	0	1	0	0	0	3	0.00046501	54.629
AMTGVEQWPYR	Unmodified	1336.62	P80318;Q3U0I3;E9Q133;F6Q609	Cct3	T-complex protein 1 subunit gamma	15697	4233	0	20045	14238	4271.9	0	20183	12495	4360.1	0	4431.1	14140	3911.1	0	6479.4	1	1	0	1	1	1	0	1	1	1	0	1	1	1	0	1	2	0.00010012	119.6
AMTVWELISSEYFTEEQR	Unmodified	2218.03	Q9QXS1-15;Q9QXS1-10;Q9QXS1-9;Q9QXS1-12;Q9QXS1-11;Q9QXS1-13;Q9QXS1-5;Q9QXS1-3;Q9QXS1-16;Q9QXS1-4;Q9QXS1-14;Q9QXS1-6;Q9QXS1-7;Q9QXS1-8;Q9QXS1-2;Q9QXS1;E9Q3W4;F6R059	Plec	Plectin	766.73	0	0	1263.2	1889.7	0	0	0	1589.4	0	0	0	830.22	0	0	0	1	0	0	1	1	0	0	0	1	0	0	0	1	0	0	0	3	0.0041936	33.162
AMVALIDVFHQYSGR	Unmodified	1705.86	P50114	S100b	Protein S100-B	0	2739.6	5930.1	0	0	1373.8	8321.1	0	0	3666.8	7603.3	2894.7	0	2377	7184.1	2418.6	0	1	1	0	0	1	1	0	0	1	1	1	0	1	1	1	3	1.5709e-08	142.07
AMVNLQIQK	Unmodified	1043.58	Q91WS0	Cisd1	CDGSH iron-sulfur domain-containing protein 1	39578	17836	23775	59254	43127	14263	36817	47708	33500	23336	28784	19814	42591	21222	32926	17713	1	1	1	1	1	1	1	1	1	1	1	1	1	1	1	1	2	3.125e-19	167.75
AMVVGKPEK	Unmodified	957.532	Q3UGR5	Hdhd2	Haloacid dehalogenase-like hydrolase domain-containing protein 2	0	12410	17391	0	0	12426	17585	0	0	15697	16689	13630	0	11525	18398	16368	0	1	1	0	0	1	1	0	0	1	1	1	0	1	1	1	3	0.00058468	79.113
AMYLPDTLSPADQLK	Unmodified	1661.83	Q9Z2I0	Letm1	LETM1 and EF-hand domain-containing protein 1, mitochondrial	4641.8	1740.8	1794	6782.3	5149.6	853.45	3422.8	4766	4789.4	2200.2	3884.5	2467.4	5390.2	1562.2	3028.2	2162.4	1	1	1	1	1	1	1	1	1	1	1	1	1	1	1	1	3	0.0003482	63.944
AMYPDYFSK	Unmodified	1120.49	Q9CQJ8	Ndufb9	NADH dehydrogenase [ubiquinone] 1 beta subcomplex subunit 9	22912	0	0	24782	19418	0	0	24666	17759	0	0	0	21337	0	0	0	1	0	0	1	1	0	0	1	1	0	0	0	1	0	0	0	2	0.0015529	79.499
ANAGEESVMNLDK	Unmodified	1376.62	Q8K2B3	Sdha	Succinate dehydrogenase [ubiquinone] flavoprotein subunit, mitochondrial	17303	0	12189	23010	19767	0	16147	22921	16563	0	11007	0	21776	0	12308	0	2	0	2	2	2	0	2	2	2	0	2	0	2	0	2	0	2;3	3.0555e-06	74.943
ANATEFGLASGVFTR	Unmodified	1539.77	Q8R0Y6	Aldh1l1	Cytosolic 10-formyltetrahydrofolate dehydrogenase	9750	0	4984.9	12791	8439.3	809.15	8040.7	9625.6	12653	1977.9	5397.6	908.15	11151	0	6066.8	1015.5	2	0	2	2	2	1	2	2	2	1	2	1	2	0	2	1	2;3	9.1499e-05	73.879
ANCPHIVQFGSTDDPFLPWK	Unmodified	2328.1	O88851	Rbbp9	Putative hydrolase RBBP9	2599.8	903.32	1899.8	3669.4	2960.7	0	2617.3	3890.4	2122.6	1218.1	2136.5	1076.6	4812.4	830.03	3197.9	2186.5	1	1	1	1	1	0	1	1	1	1	1	1	1	1	1	1	3	0.0049814	43.985
ANDDIIVNWVNR	Unmodified	1427.72	B1AX58;A0A1C7CYV0;Q99K51	Pls3	Plastin-3	8187.1	3806.6	2913.5	6470.2	6487.8	1418	6005.7	7839.6	6269.4	3322.8	7209.4	3761.7	6082.4	2649.6	6033.7	3562.5	1	2	1	1	1	1	2	1	1	2	2	2	1	1	2	2	2;3	2.2071e-05	134.21
ANDPSLQEVNLNNIK	Unmodified	1667.85	Q9JKK7;A0A1L1SU70;Q9JKK7-3	Tmod2	Tropomodulin-2	7298.2	2940.4	5202.6	11383	9027.3	2745.8	4896.7	10416	7822.5	4115.6	5148.2	2561.2	9561.5	2817.3	4463.3	4201	1	1	1	1	1	1	1	1	1	1	1	1	1	1	1	1	3	3.2934e-06	103.25
ANDTTFGLAAGVFTR	Unmodified	1539.77	Q3U367;Q9JLJ2	Aldh9a1	4-trimethylaminobutyraldehyde dehydrogenase	0	0	0	0	0	0	0	0	0	799.08	0	1445.3	0	1638.1	0	979.9	0	0	0	0	0	0	0	0	0	1	0	1	0	1	0	1	3	0.010195	33.114
ANEFLEVGK	Unmodified	1005.51	P23116	Eif3a	Eukaryotic translation initiation factor 3 subunit A	11367	0	0	10951	9833.3	0	0	14210	9480.7	0	0	0	10715	0	0	0	1	0	0	1	1	0	0	1	1	0	0	0	1	0	0	0	2	0.0028859	46.253
ANEVEQMIR	Unmodified	1088.53	Q9JHU4;F6ZX84	Dync1h1	Cytoplasmic dynein 1 heavy chain 1	8839.6	0	5304.1	13349	10338	0	7892.1	11753	8267.5	0	6246.3	0	9757.1	0	6601.9	0	1	0	1	1	1	0	1	1	1	0	1	0	1	0	1	0	2	0.0020463	59.773
ANEVISK	Unmodified	759.413	P42932;H3BL49;H3BJB6	Cct8	T-complex protein 1 subunit theta	25574	9326.2	17217	26620	19707	8208.7	22295	28808	48134	11225	26933	10018	33302	10221	35900	11369	1	1	1	1	1	1	1	1	1	1	1	1	1	1	1	1	2	0.03221	14.827
ANFNNEK	Unmodified	835.382	E9QJT5;P56376	Acyp1	Acylphosphatase;Acylphosphatase-1	6643.4	0	0	9369.1	7051.3	0	0	7831	7368.2	0	0	0	8894.3	0	0	0	1	0	0	1	1	0	0	1	1	0	0	0	1	0	0	0	2	0.018541	53.168
ANFTPQETR	Unmodified	1062.51	Q80YN3;A2AVX1;E9Q8Q5	Bcas1	Breast carcinoma-amplified sequence 1 homolog	11010	3379.8	7989.9	12492	10240	3738.9	10441	13874	7628.2	4269.7	6774.2	4072.4	13857	2754	8570.7	4149.3	1	1	1	1	1	1	1	1	1	1	1	1	1	1	1	1	2	0.0046766	67.131
ANGQENGHVK	2 Deamidation (NQ)	1054.47	P26645	Marcks	Myristoylated alanine-rich C-kinase substrate	3989.5	0	8457.6	7235.7	5196.6	0	10101	6007.3	2427.8	0	5386.2	0	4608.4	0	6416.2	0	1	0	2	1	1	0	2	1	1	0	2	0	1	0	2	0	3	0.0046673	50.746
ANHPMDAEVTK	Unmodified	1211.56	P17426-2;P17426;A0A140LIG7	Ap2a1	AP-2 complex subunit alpha-1	7391	0	0	11723	8515	0	0	11033	6076	0	0	0	8707.8	0	0	0	1	0	0	1	1	0	0	1	1	0	0	0	1	0	0	0	3	4.1266e-05	87.307
ANIDVSGPK	Unmodified	899.471	E9Q616	Ahnak		18776	7964.9	13350	19230	16340	7048.3	17354	24515	18717	8767.4	15381	9463.6	16222	10610	9875.3	9443.2	1	1	1	1	1	1	1	1	1	1	1	1	1	1	1	1	2	0.0010756	95.882
ANINIEK	Unmodified	800.439	P61027	Rab10	Ras-related protein Rab-10	31260	20644	27210	40215	31354	19917	31767	37599	34789	19853	25797	22144	33703	21593	28679	22533	1	1	1	1	1	1	1	1	1	1	1	1	1	1	1	1	2	0.010703	83.417
ANIPIMDTGENPEVPFPR	Unmodified	1995.97	K3W4T3;Q9Z1G4-3;Q9Z1G4-2;Q9Z1G4	Atp6v0a1	V-type proton ATPase subunit a;V-type proton ATPase 116 kDa subunit a isoform 1	7043.2	1676	4608.8	8186.7	7982.6	2402.5	6196.6	6975.8	6350.5	2697.8	7214.6	2158.5	6324.3	1582.3	4154.4	2490.4	1	1	1	1	1	1	1	1	1	1	1	1	1	1	1	1	3	0.00016057	52.894
ANKPGDVVR	Unmodified	954.525	Q9CPY7-2;Q9CPY7	Lap3	Cytosol aminopeptidase	20789	0	17143	23198	17977	0	22602	24151	21023	0	18968	0	20327	0	17949	0	1	0	1	1	1	0	1	1	1	0	1	0	1	0	1	0	3	0.033129	11.008
ANLMHNLGGEEVSVACK	Unmodified	1827.86	P29699	Ahsg	Alpha-2-HS-glycoprotein	7401.3	0	0	8147.7	10399	0	0	8598.3	8319	0	0	0	5521.9	0	0	0	1	0	0	1	1	0	0	1	1	0	0	0	1	0	0	0	3	0.00017326	63.234
ANLSLLR	Unmodified	785.476	Q8VIJ6	Sfpq	Splicing factor, proline- and glutamine-rich	0	5923.4	0	0	0	5372.4	0	0	0	4196.5	0	4854	0	4950.1	0	5479.5	0	1	0	0	0	1	0	0	0	1	0	1	0	1	0	1	2	0.051624	61.367
ANLTER	Unmodified	702.366	O08529	Capn2	Calpain-2 catalytic subunit	0	0	12183	0	0	0	12152	0	0	0	7043.5	0	0	0	8984.9	0	0	0	1	0	0	0	1	0	0	0	1	0	0	0	1	0	2	0.050821	15.148
ANNLSSLSK	Unmodified	932.493	O08547	Sec22b	Vesicle-trafficking protein SEC22b	13435	5437.3	7698.2	15842	14454	4342.1	7807.3	17538	11756	6516.8	7800.7	7365	11507	5943.9	7618.4	6176.2	1	1	1	1	1	1	1	1	1	1	1	1	1	1	1	1	2	0.0025551	39.702
ANPFGGASHAK	Unmodified	1055.51	P62267	Rps23	40S ribosomal protein S23	17613	9461	9372.8	16542	15272	6378.1	13941	17417	16899	8474.8	8480.2	9876	15514	7385.2	11206	12638	1	1	1	1	1	1	1	1	1	1	1	1	1	1	1	1	3	3.0756e-05	108.73
ANPIQGFSAK	Unmodified	1031.54	P19783	Cox4i1	Cytochrome c oxidase subunit 4 isoform 1, mitochondrial	76309	17256	19221	60893	41613	17361	23057	46147	75467	19467	20099	22103	71305	22697	26040	21354	2	2	2	2	2	2	2	2	2	2	2	2	2	2	2	2	2;3	1.0126e-17	185.13
ANPLPGSLQR	Unmodified	1051.58	E9Q8N5;Q08EB6;Q08EB5;F7DCH5;Q8BRT1	Clasp2	CLIP-associating protein 2	6176.7	2300.9	4883.3	8525	4619.3	3107.8	7400.3	6906.8	4829.9	3231.1	3537.4	2779.5	7885.7	4791.8	5134	5347.5	1	1	1	1	1	1	1	1	1	1	1	1	1	1	1	1	2	0.001279	68.728
ANPYECGFDPTSSAR	Unmodified	1670.7	P03899	Mtnd3	NADH-ubiquinone oxidoreductase chain 3	2676.2	0	0	2413.6	1200	0	0	2703.7	1326.5	0	0	0	2446	0	0	0	1	0	0	1	1	0	0	1	1	0	0	0	1	0	0	0	2	1.3086e-05	111.03
ANRPYDEPK	Unmodified	1088.53	Q08331;Q8CCS7	Calb2	Calretinin	9602.2	0	8626.6	14157	10504	0	10191	12118	12779	0	7786.5	0	14275	0	11124	0	1	0	1	1	1	0	1	1	1	0	1	0	1	0	1	0	3	0.00084044	85.135
ANSANLK	Unmodified	716.382	P06745;A0A0U1RP97;A0A0U1RQ72	Gpi	Glucose-6-phosphate isomerase	0	30920	13042	0	0	27134	16591	0	0	33294	12650	40674	0	33345	13378	46992	0	2	1	0	0	2	1	0	0	2	1	2	0	2	1	2	2	0.014272	40.983
ANSLDRNKWQLR	3 Deamidation (NQ)	1502.75	P0DM40	Fer1l5	Fer-1-like protein 5	18111	0	20193	38066	37776	0	25271	51442	3229.4	0	8332.5	0	12138	0	12159	0	1	0	1	1	1	0	1	1	1	0	1	0	1	0	1	0	3	0.023703	14.349
ANTFVAELK	Unmodified	991.534	P08249;A0A0G2JF23	Mdh2	Malate dehydrogenase, mitochondrial	71581	31213	57162	87177	63077	25739	80200	83506	60690	37832	60589	34399	68809	35439	78221	33782	1	1	1	1	1	1	1	1	1	1	1	1	1	1	1	1	2	1.5395e-13	199.75
ANTFVAELK	Deamidation (NQ)	992.518	P08249;A0A0G2JF23	Mdh2	Malate dehydrogenase, mitochondrial	23950	0	0	18620	15401	0	0	15300	21914	0	0	0	24656	0	0	0	1	0	0	1	1	0	0	1	1	0	0	0	1	0	0	0	2	0.03705	44.711
ANTIGISLIK	Unmodified	1028.62	E0CXN5;P13707	Gpd1	Glycerol-3-phosphate dehydrogenase [NAD(+)];Glycerol-3-phosphate dehydrogenase [NAD(+)], cytoplasmic	47070	21593	32809	51746	49582	18520	47082	60771	36871	19874	32370	21540	45561	22894	33983	24155	2	1	1	2	2	1	1	2	2	1	1	1	2	1	1	1	2;3	0.00032638	82.714
ANVAHTK	Unmodified	739.398	Q4FE56;P70398	Usp9x	Ubiquitin carboxyl-terminal hydrolase;Probable ubiquitin carboxyl-terminal hydrolase FAF-X	3388	3305.7	3059.9	4412.7	3839.3	3978.6	5971.7	3624.4	3877.9	4507.2	2489.9	4628.5	5013.1	4208.9	4341	5653	1	1	1	1	1	1	1	1	1	1	1	1	1	1	1	1	3	0.011679	10.862
ANVAKPGLVDDFEK	Unmodified	1501.78	G3X9L6;Q9DCX2;B1ASE2	Gm10250;Atp5h	ATP synthase subunit d, mitochondrial	50677	12454	23564	56523	40222	11790	31808	52285	56101	18737	25139	14288	61078	13900	38010	15876	1	1	1	1	1	1	1	1	1	1	1	1	1	1	1	1	3	3.5474e-07	125.37
ANVIVVDTQK	Unmodified	1085.61	Q99PU5	Acsbg1	Long-chain-fatty-acid--CoA ligase ACSBG1	29350	15137	18229	33505	25636	11519	23751	32530	19054	13884	17177	13557	27353	15293	21946	17869	2	2	2	2	2	2	2	2	2	2	2	2	2	2	2	2	2;3	0.00031945	61.339
ANVPNK	Unmodified	641.35	Q5SXR6;Q68FD5	Cltc	Clathrin heavy chain;Clathrin heavy chain 1	0	0	10760	0	0	0	14069	0	0	0	11483	0	0	0	10856	0	0	0	1	0	0	0	1	0	0	0	1	0	0	0	1	0	2	0.044175	46.427
ANVVTSPK	Unmodified	814.455	E9Q1W0;E9Q1T1;A0A0G2JGS4;Q6PHZ2-5;F6RWZ9	Camk2d	Calcium/calmodulin-dependent protein kinase type II subunit delta	10072	0	0	8704.8	7338.4	0	0	9463.5	4777.9	0	0	0	6675.4	0	0	0	1	0	0	1	1	0	0	1	1	0	0	0	1	0	0	0	2	0.0094348	67.671
ANWEAQQR	Unmodified	1001.47	E9Q9F5;E9Q1G8;O55131	Sept7	Septin-7	8338.3	3996.5	3646	6739	6402.3	3790.9	3881.6	8860	7912.4	3332.4	3094.6	4564.5	9356.8	5546.7	4385.4	4625	1	1	1	1	1	1	1	1	1	1	1	1	1	1	1	1	2	0.0040908	76.437
ANYDVLESQK	Unmodified	1165.56	Q9CR00	Psmd9	26S proteasome non-ATPase regulatory subunit 9	0	0	3631.8	0	0	0	3917.6	0	0	0	2180.3	0	0	0	2859.5	0	0	0	1	0	0	0	1	0	0	0	1	0	0	0	1	0	2	0.00036984	39.199
APAAIGPYSQAVQVDR	Unmodified	1641.85	P52760	Hrsp12	Ribonuclease UK114	4772	5359.9	5347.6	7159.7	6648.5	4168.4	6586.7	8144.7	5605.6	6215.7	6613.3	5340.4	6896.8	4786.9	5444.6	6134.9	1	2	2	1	1	2	2	1	1	2	2	2	1	2	2	2	2;3	1.7337e-12	157.13
APAPAAPAAAEPQAEAPAAAASSEQSVAVK	Unmodified	2728.37	Q91XV3	Basp1	Brain acid soluble protein 1	914.48	0	0	0	0	0	0	0	0	0	0	0	0	0	0	0	1	0	0	0	0	0	0	0	0	0	0	0	0	0	0	0	3	0.0021344	45.556
APAPAAPAAAEPQAEAPAAAASSEQSVAVKE	Unmodified	2857.41	Q91XV3	Basp1	Brain acid soluble protein 1	8484.9	0	3632.3	9800.6	8775	0	4570.6	8839.2	10544	0	4865.4	0	10472	0	6345.7	1008.3	2	0	2	2	2	0	2	2	2	0	2	0	2	0	2	1	3;4	9.1132e-07	71.645
APDAWDYSQGFVNEEMIR	Unmodified	2126.94	Q9DCN2-2;Q9DCN2	Cyb5r3	NADH-cytochrome b5 reductase 3;NADH-cytochrome b5 reductase 3 membrane-bound form;NADH-cytochrome b5 reductase 3 soluble form	5117	2455.7	2615.2	4567.5	3851.5	2063.4	1974.5	5363.1	4384	3145.1	1651.6	3226.4	4520.1	2196.9	1571.9	972.1	1	2	1	1	1	2	1	1	1	2	1	2	1	2	1	1	3	0.00020075	47.198
APDFVFYAPR	Unmodified	1181.59	P26043;Q7TSG6;P26041;P26040	Rdx;Msn;Ezr	Radixin;Moesin;Ezrin	8700.6	0	9688.9	8657.9	6467.5	0	10258	10174	7142.5	0	8695.2	0	8191.5	0	8175.5	0	1	0	1	1	1	0	1	1	1	0	1	0	1	0	1	0	2	0.00026437	104.86
APEALGDEDGVR	Unmodified	1227.57	D3YTZ7;Q9CR30	Josd2	Josephin-2	3367	0	2891	4653.9	3855.6	0	3884.5	3930.7	2980.4	0	1920.2	0	3991.5	0	4075.3	0	1	0	1	1	1	0	1	1	1	0	1	0	1	0	1	0	2	5.2509e-05	80.557
APEHIIPQPTQTDR	Unmodified	1601.82	A2ARP8;Q9QYR6;Q9QYR6-2	Map1a	Microtubule-associated protein 1A;MAP1A heavy chain;MAP1 light chain LC2	5487.1	1324	3567.3	4349.1	3757.3	0	5193.3	7329.4	3350.8	1779.8	3257.6	1432.7	3560.1	1452.1	3517.2	2196.8	1	1	1	1	1	0	1	1	1	1	1	1	1	1	1	1	3	6.7897e-05	86.251
APEIMLNSK	Unmodified	1001.52	Q63844;A0A0U1RPX4;D3Z3G6;D3Z6D8;P63085	Mapk3;Mapk1	Mitogen-activated protein kinase 3;Mitogen-activated protein kinase;Mitogen-activated protein kinase 1	26097	16326	16654	30530	23698	14961	22894	26400	28733	17836	23686	16737	30899	16822	24932	19157	1	1	1	1	1	1	1	1	1	1	1	1	1	1	1	1	2	0.0020485	62.409
APEVSQYIYQVYDSILK	Unmodified	2015.03	Q9DBG3;Q9DBG3-2;H3BKM0	Ap2b1	AP-2 complex subunit beta	3238.2	0	686.7	2648.9	2951.9	0	1611.2	2137.7	1394.7	0	0	0	1986.6	0	1059.8	0	1	0	1	1	1	0	1	1	1	0	0	0	1	0	1	0	3	6.8614e-05	90.228
APFDLFENK	Unmodified	1079.53	P11499;E9Q3D6	Hsp90ab1	Heat shock protein HSP 90-beta	14724	6511.5	8907.3	21279	13427	7626.8	13462	21225	12473	7277	8502.6	6854.2	16534	6702.6	10223	8244.3	2	1	1	2	2	1	1	2	2	1	1	1	2	1	1	1	2;3	0.00062102	110.06
APFDLFENKK	Unmodified	1207.62	P11499;E9Q3D6	Hsp90ab1	Heat shock protein HSP 90-beta	0	0	6689.2	0	0	0	8175.9	0	0	0	9184.7	0	0	0	9064.5	0	0	0	1	0	0	0	1	0	0	0	1	0	0	0	1	0	3	0.017547	34.755
APGDEEAQVENLITTNAAEPQK	Unmodified	2324.11	Q9D164-2;Q9D164	Fxyd6	FXYD domain-containing ion transport regulator 6	0	0	1069.2	0	0	0	2730.5	0	0	0	745.13	0	0	0	2511.6	0	0	0	1	0	0	0	2	0	0	0	1	0	0	0	2	0	3	0.0094502	28.55
APGFAHLAGLDK	Unmodified	1195.63	Q91WD5;D3YXT0	Ndufs2	NADH dehydrogenase [ubiquinone] iron-sulfur protein 2, mitochondrial	11588	4205.5	6542.1	18334	11399	4036.6	6992.8	12166	13344	5567.2	6367.2	6673.4	16102	5033.6	7393.7	4958	1	1	1	1	1	1	1	1	1	1	1	1	1	1	1	1	3	9.7228e-05	50.002
APGFAQMLK	Unmodified	961.506	P42932;H3BL49;H3BKR8	Cct8	T-complex protein 1 subunit theta	12966	3138.7	8632.8	19358	12345	2930.2	8835.9	18533	14167	5625.3	7060.8	3355.9	17782	3629.1	10561	3784.7	1	1	1	1	1	1	1	1	1	1	1	1	1	1	1	1	2	0.0012729	57.68
APGFGDNR	Unmodified	832.383	P63038	Hspd1	60 kDa heat shock protein, mitochondrial	34872	0	22975	42817	24970	0	33352	44552	24943	0	24444	0	36627	0	37321	0	1	0	1	1	1	0	1	1	1	0	1	0	1	0	1	0	2	0.028052	48.905
APGIIPR	Unmodified	722.444	Q03265;D3Z6F5	Atp5a1	ATP synthase subunit alpha, mitochondrial;ATP synthase subunit alpha	97738	23261	46030	154160	73213	28150	52186	110290	112150	39357	53360	39859	135340	42014	72494	37317	1	1	1	1	1	1	1	1	1	1	1	1	1	1	1	1	2	0.012329	36.761
APGTEGQQHQANGEK	Unmodified	1550.71	Q8K097-2;Q8K097	Faim2	Protein lifeguard 2	0	0	0	0	0	0	0	0	0	0	0	0	0	0	0	0	0	0	0	0	0	0	0	0	0	0	0	0	0	0	0	0	3	0.033077	22.821
APIIAVTR	Unmodified	839.523	P52480;P52480-2	Pkm	Pyruvate kinase PKM	19411	5112.7	25388	25059	20582	5514.5	30004	23508	21442	8154.4	27413	4781.7	22747	6845	29876	7382.5	1	1	1	1	1	1	1	1	1	1	1	1	1	1	1	1	2	0.00041409	134.72
APILIATDVASR	Unmodified	1225.7	Q3U741;Q501J6;Q501J6-2;S4R1I6;Q8BTS0;Q61656	Ddx17;Ddx5	Probable ATP-dependent RNA helicase DDX17;Probable ATP-dependent RNA helicase DDX5	14149	7820.5	9896.1	17089	11999	6578.1	12390	19367	10105	7554.2	11197	11492	15745	7127.8	11867	11250	1	1	1	1	1	1	1	1	1	1	1	1	1	1	1	1	2	0.00037693	90.984
APIQWEER	Unmodified	1027.51	A0A1L1STE6;Q9D6R2	Idh3a	Isocitrate dehydrogenase [NAD] subunit alpha, mitochondrial	23099	14388	23375	32491	23226	16268	28280	26923	23826	19376	24242	18371	28362	15891	30880	19381	1	1	1	1	1	1	1	1	1	1	1	1	1	1	1	1	2	0.00078662	77.666
APISLSQDPSPPLNGSTTSCGPDR	Deamidation (NQ)	2454.13	A2ARP8;Q9QYR6;Q9QYR6-2	Map1a	Microtubule-associated protein 1A;MAP1A heavy chain;MAP1 light chain LC2	2668	0	0	1641.4	2172.2	0	0	3392.4	2441.7	0	0	0	2228.1	0	0	0	1	0	0	1	1	0	0	1	1	0	0	0	1	0	0	0	3	0.0050262	50.304
APLATPR	Unmodified	724.423	A0A140LHL5;Q8VDQ8-2;Q8VDQ8;Q8VDQ8-4	Sirt2	NAD-dependent protein deacetylase sirtuin-2	22152	8183.3	38338	31232	22477	6441.4	36768	26045	29243	10320	46815	9494.1	29240	8943.9	53697	10109	1	1	1	1	1	1	1	1	1	1	1	1	1	1	1	1	2	0.010487	46.627
APLDIPVPDPVK	Unmodified	1259.71	G3UWN9;G3UXY0;G3UXZ5;P97371;G3X9K9	Psme1	Proteasome activator complex subunit 1	3389.9	1449.6	0	3767.6	5708.9	0	1853	5627.7	3223	0	0	0	4639.9	1204.4	993.07	1934.6	1	1	0	1	1	0	1	1	1	0	0	0	1	1	1	1	3	0.024092	23.97
APLPLGHIK	Unmodified	944.581	P24527	Lta4h	Leukotriene A-4 hydrolase	0	2374.3	0	0	0	3776.6	0	0	0	5404.3	0	3210.6	0	3153.3	0	3770.8	0	1	0	0	0	1	0	0	0	1	0	1	0	1	0	1	3	0.017046	39.044
APLQVAVLGPTGVAEPVEVR	Unmodified	2001.13	Q8VHX6-2;Q8VHX6	Flnc	Filamin-C	3629.4	2494.9	1721.2	4512.2	4204.2	1838.4	4416.2	5151.4	5722.2	1946.8	2986.1	2023.2	5844.5	2222.3	2811.5	2043.4	1	1	1	1	1	1	1	1	1	1	1	1	1	1	1	1	3	0.011797	32.261
APLTKPVK	Unmodified	852.543	Q9JKC6	Cend1	Cell cycle exit and neuronal differentiation protein 1	0	0	0	0	0	0	0	0	0	0	0	0	0	0	0	0	0	0	0	0	0	0	0	0	0	0	0	0	0	0	0	0	3	0.028091	29.341
APLVCLPVFVSK	Unmodified	1328.75	A0A1L1SSF8;Q91V76		Ester hydrolase C11orf54 homolog	1483.5	0	0	2352.6	1066	853.39	1476.8	1931.2	1062.4	0	1004.9	0	2331.6	0	770.14	1331.9	1	0	0	1	1	1	1	1	1	0	1	0	1	0	1	1	3	0.0044045	47.772
APLVLKD	Unmodified	754.459	Q99LX0	Park7	Protein deglycase DJ-1	19934	12528	6426.7	24569	22456	11686	9210.9	21132	25638	17366	8999.5	12293	25041	14669	9270.7	14037	1	1	1	1	1	1	1	1	1	1	1	1	1	1	1	1	2	0.022511	56.556
APMEFGYVGIDSILEQMR	Unmodified	2054.98	A2A6U3;Q80UG5-3;Q80UG5;Q80UG5-2;A2A6U5;A8Y5D3	Sept9	Septin-9	0	0	0	0	0	0	0	0	0	0	0	0	0	0	0	0	0	0	0	0	0	0	0	0	0	0	0	0	0	0	0	0	3	0.048835	21.582
APNDFNLK	Unmodified	917.461	Q9WUB3;E9PUM3	Pygm	Glycogen phosphorylase, muscle form;Alpha-1,4 glucan phosphorylase	0	0	12071	0	0	0	18197	0	0	0	15880	0	0	0	21971	0	0	0	1	0	0	0	1	0	0	0	1	0	0	0	1	0	2	0.0030284	79.721
APNQPAPVEGK	Unmodified	1106.57	Q8K0T0	Rtn1	Reticulon-1	0	0	1968.8	0	0	0	2576.6	0	0	0	2655.2	0	0	0	2546	0	0	0	1	0	0	0	1	0	0	0	1	0	0	0	1	0	2	0.0027187	44.353
APNSPDVLEIEFK	Unmodified	1457.74	P16460	Ass1	Argininosuccinate synthase	2754.5	0	0	3833.2	2054.4	0	0	3635	2789.6	0	0	0	3497.2	0	0	0	1	0	0	1	1	0	0	1	1	0	0	0	1	0	0	0	3	0.0063977	34.603
APPAKPK	Unmodified	707.433	Q9D2P8	Mobp	Myelin-associated oligodendrocyte basic protein	37145	39198	22110	40958	35703	43245	25079	41533	48608	53587	25528	46152	45371	46023	29149	64488	1	1	1	1	1	1	1	1	1	1	1	1	1	1	1	1	3	0.019775	33.496
APPESLCR	Unmodified	928.444	Q9CWS0	Ddah1	N(G),N(G)-dimethylarginine dimethylaminohydrolase 1	4571	0	0	7107.6	4617.6	0	0	5393.2	3959.3	0	0	0	5719	0	0	0	1	0	0	1	1	0	0	1	1	0	0	0	1	0	0	0	2	0.037388	23.462
APPGVPR	Unmodified	692.397	P39053-3;F6RRH9;F6TH70;P39053-5	Dnm1	Dynamin-1	24274	14425	14021	25654	19748	13062	19114	28528	20515	16694	15500	17255	21374	17512	19466	15746	1	1	1	1	1	1	1	1	1	1	1	1	1	1	1	1	2	0.026392	19.622
APPHELTEEEK	Unmodified	1278.61	A2BFF8;Q3TPJ8;A2BFF5;A2BFF9;O88487	Dync1i2	Cytoplasmic dynein 1 intermediate chain 2	10598	0	6335.8	13525	11875	0	8287.2	17613	5974.4	0	5077.4	0	10675	0	6181.6	0	1	0	1	1	1	0	1	1	1	0	1	0	1	0	1	0	3	2.9218e-05	106.54
APQGTQGSKPAQSSR	Unmodified	1498.75	Q8C3W1		Uncharacterized protein C1orf198 homolog	0	0	3299.8	0	0	0	3649.3	0	0	0	4050.2	0	0	0	5268.5	0	0	0	1	0	0	0	1	0	0	0	1	0	0	0	1	0	3	0.030069	49.222
APQVSTPTLVEAAR	Unmodified	1438.78	P07724	Alb	Serum albumin	30515	6994.7	17895	16588	32659	7204.1	27752	27877	24754	5733	17938	13362	16000	5766	14700	6417.4	2	2	2	2	2	2	2	2	2	2	2	2	2	2	2	2	2;3	8.0528e-23	183.38
APSGNEEPCLLK	Unmodified	1313.63	Q8VHX6-2;Q8VHX6	Flnc	Filamin-C	5652.8	0	3658.5	3119.1	5876.7	0	5336.1	7823.6	3960.1	0	3665.9	0	3359.5	0	3665.4	0	1	0	1	1	1	0	1	1	1	0	1	0	1	0	1	0	2	0.017631	46.541
APSHQGPVEPDPMLSFAPAAALQSRPEPSSGDGASVPEPPR	Unmodified	4132.99	Q8K0T0	Rtn1	Reticulon-1	4844.8	0	0	5571.4	3872	0	0	4771	4384.4	0	0	0	3614	0	0	0	3	0	0	2	2	0	0	2	2	0	0	0	2	0	0	0	4;5	4.8975e-19	111.86
APSLDSSLPQLPSPSSPGAPLLSNLPR	Unmodified	2697.43	A2ARP8;Q9QYR6;Q9QYR6-2	Map1a	Microtubule-associated protein 1A;MAP1A heavy chain;MAP1 light chain LC2	4149.3	1304.3	2600.2	4301.4	4305.9	0	3151.6	5793.5	4278.1	1031.8	3448.2	1207.5	4496	0	2606.3	2077.8	1	1	1	1	1	0	1	1	1	1	1	1	1	0	1	1	3	4.3915e-18	113.17
APSMVAAAVTYSK	Unmodified	1294.66	Q9CPQ8	Atp5l	ATP synthase subunit g, mitochondrial	14413	6748.2	3674.7	16308	11765	6066.6	6083.6	17005	9690.8	7164.7	3868.2	6230.1	13832	5398.2	6936.9	6022.1	2	2	1	2	2	2	1	2	2	2	1	2	2	2	1	2	2;3	8.3529e-05	93.287
APSMVAAAVTYSKPR	Unmodified	1547.81	Q9CPQ8	Atp5l	ATP synthase subunit g, mitochondrial	12176	4378.4	4562.7	13276	8851.5	6361.6	7307.5	12748	19355	7571.2	10072	6400.7	13935	5637.2	11602	8557.2	1	1	1	1	1	1	1	1	1	1	1	1	1	1	1	1	3	1.1074e-07	114.36
APSQLALFSVSDK	Unmodified	1361.72	Q9CWJ9	Atic	Bifunctional purine biosynthesis protein PURH;Phosphoribosylaminoimidazolecarboxamide formyltransferase;IMP cyclohydrolase	0	3074.1	0	0	0	2180.4	0	0	0	2241.9	0	1887.4	0	2821.8	0	2839.3	0	1	0	0	0	1	0	0	0	1	0	1	0	1	0	1	3	0.0032338	36.856
APSWIDTGLSEMR	Unmodified	1461.69	P23927;A0A1L1SRG5	Cryab	Alpha-crystallin B chain	10754	1196.7	0	11539	9592.1	3754.5	0	11434	12962	2811.5	0	2041.9	12622	3248.3	0	3694.3	2	1	0	2	2	2	0	2	2	1	0	1	2	1	0	1	2;3	2.7357e-36	167.08
APTIEQMK	Unmodified	916.469	P63085	Mapk1	Mitogen-activated protein kinase 1	10238	5734	9044.4	9068.7	7458.2	4533.6	9632.5	11592	7565.4	6104	8869.2	7281.7	9313	6020.6	10480	5652.6	1	1	1	1	1	1	1	1	1	1	1	1	1	1	1	1	2	0.0033083	59.313
APTLEAMR	Unmodified	887.453	Q63844;A0A0U1RPX4;D3Z3G6;A0A0U1RPZ0	Mapk3	Mitogen-activated protein kinase 3;Mitogen-activated protein kinase	13522	0	0	16652	12115	0	0	16001	16054	0	0	0	16726	0	0	0	1	0	0	1	1	0	0	1	1	0	0	0	1	0	0	0	2	0.018276	40.563
APVIDADKPVSSQLR	Unmodified	1594.87	Q9JHU4	Dync1h1	Cytoplasmic dynein 1 heavy chain 1	20053	6426.7	14190	24650	18257	6969.9	14616	29365	20159	4884.6	14184	5405.4	22958	5678.7	15450	7088.6	1	1	1	1	1	1	1	1	1	1	1	1	1	1	1	1	3	1.3138e-07	132
APVISGVTK	Unmodified	870.517	Q7TQD2	Tppp	Tubulin polymerization-promoting protein	31289	19560	20687	33009	27273	12768	24368	36394	30303	17224	22885	16921	30742	15668	27367	17576	1	1	1	1	1	1	1	1	1	1	1	1	1	1	1	1	2	0.00052132	127.79
APVPASELLDAK	Unmodified	1209.66	Q9QXS1-15;Q9QXS1-10;Q9QXS1-9;Q9QXS1-12;Q9QXS1-11;Q9QXS1-13;Q9QXS1-5;Q9QXS1-3;Q9QXS1-16;Q9QXS1-4;Q9QXS1-14;Q9QXS1-6;Q9QXS1-7;Q9QXS1-8;Q9QXS1-2;Q9QXS1;E9Q3W4;F6R059	Plec	Plectin	0	2388.6	0	0	0	1419.2	0	0	0	2003.6	0	1141.7	0	1452	0	1037.9	0	1	0	0	0	1	0	0	0	1	0	1	0	1	0	1	3	0.0033044	25.831
APVPTGEVYFADSFDR	Unmodified	1769.83	P35564	Canx	Calnexin	19234	12779	0	19541	18394	11984	0	18602	14060	17781	0	11904	18063	11156	0	14492	1	1	0	1	1	1	0	1	1	1	0	1	1	1	0	1	2;3	1.6107e-25	156.23
APVVAIAVLDGR	Unmodified	1179.7	A0A0R4J0S4;Q80Y17	Llgl1	Lethal(2) giant larvae protein homolog 1	7885	0	0	10983	8610	0	0	9990.1	10102	0	0	0	8308.4	0	0	0	1	0	0	1	1	0	0	1	1	0	0	0	1	0	0	0	2	0.00043158	87.129
AQAALAVNISAAR	Unmodified	1254.7	P80317	Cct6a	T-complex protein 1 subunit zeta	0	5800.7	4221.7	0	0	5212	6661.7	0	0	5167	4824.8	4416	0	4756.2	4946.7	6917.6	0	1	1	0	0	1	1	0	0	1	1	1	0	1	1	1	2	0.0017715	64.494
AQAEAQQPVFNTLR	Unmodified	1571.81	Q9QXS1-15;Q9QXS1-10;Q9QXS1-9;Q9QXS1-12;Q9QXS1-11;Q9QXS1-13;Q9QXS1-5;Q9QXS1-3;Q9QXS1-16;Q9QXS1-4;Q9QXS1-14;Q9QXS1-6;Q9QXS1-7;Q9QXS1-8;Q9QXS1-2;Q9QXS1;E9Q3W4;F6R059	Plec	Plectin	2094.7	0	2242.2	3091	3627.6	1057.7	3518	3303.4	2521.8	1364.4	2332.7	1053.7	2494.6	1900	3585.6	0	1	0	1	1	1	1	1	1	1	1	1	1	1	1	1	0	2	5.9053e-06	86.464
AQAELEAQELQR	Unmodified	1384.69	Q9QXS1-15;Q9QXS1-10;Q9QXS1-9;Q9QXS1-12;Q9QXS1-11;Q9QXS1-13;Q9QXS1-5;Q9QXS1-3;Q9QXS1-16;Q9QXS1-4;Q9QXS1-14;Q9QXS1-6;Q9QXS1-7;Q9QXS1-8;Q9QXS1-2;Q9QXS1;E9Q3W4	Plec	Plectin	1154.2	0	4172.1	4000.7	2703.5	0	4655.3	4723.4	2479.4	0	3874.9	0	4314.3	0	3740.2	0	1	0	1	1	1	0	1	1	1	0	1	0	1	0	1	0	2	4.527e-05	98.716
AQAEQAALK	Unmodified	928.498	Q9QXS1-15;Q9QXS1-10;Q9QXS1-9;Q9QXS1-12;Q9QXS1-11;Q9QXS1-13;Q9QXS1-5;Q9QXS1-3;Q9QXS1-16;Q9QXS1-4;Q9QXS1-14;Q9QXS1-6;Q9QXS1-7;Q9QXS1-8;Q9QXS1-2;Q9QXS1;E9Q3W4	Plec	Plectin	7315	3692.9	7071.9	12370	8792.3	3145.5	9609.2	8640.7	5718.4	3450.6	6464.6	4047.3	10432	4345.6	8772.6	3694.9	1	1	1	1	1	1	1	1	1	1	1	1	1	1	1	1	2	0.00054673	118.61
AQAEVEGLGK	Unmodified	1000.52	Q9QXS1-15;Q9QXS1-10;Q9QXS1-9;Q9QXS1-12;Q9QXS1-11;Q9QXS1-13;Q9QXS1-5;Q9QXS1-3;Q9QXS1-16;Q9QXS1-4;Q9QXS1-14;Q9QXS1-6;Q9QXS1-7;Q9QXS1-8;Q9QXS1-2;Q9QXS1;E9Q3W4	Plec	Plectin	13286	4071.9	14001	16781	15975	3986.3	18092	16878	15596	4490.9	13743	5627.6	16087	5632.7	16568	6114.9	1	1	1	1	1	1	1	1	1	1	1	1	1	1	1	1	2	0.00035506	80.635
AQALQEECGYLR	Unmodified	1436.67	P19246	Nefh	Neurofilament heavy polypeptide	23678	10090	34261	30514	26216	7450.2	40259	28786	23377	9648.1	38438	9339.7	23904	8900.5	36541	10931	3	2	4	3	3	2	4	3	3	2	4	2	3	2	4	2	2;3	1.6435e-58	269.16
AQAQPIM	Unmodified	757.379	Q9CQQ7;A0A0G2JGX3	Atp5f1	ATP synthase F(0) complex subunit B1, mitochondrial	0	0	3501.3	0	0	0	4151.1	0	0	0	2589.6	0	0	0	5806.5	0	0	0	1	0	0	0	1	0	0	0	1	0	0	0	1	0	2	0.05211	11.734
AQASAISVGSR	Unmodified	1045.55	Q9D1E6	Tbcb	Tubulin-folding cofactor B	10349	2184	4829.3	11335	8406	3178.5	5587.6	10577	8473.2	3033.3	5889	3938.7	9223.4	3951.3	7083.9	5486.8	1	1	1	1	1	1	1	1	1	1	1	1	1	1	1	1	2	0.00090189	68.168
AQASAPAQAPK	Unmodified	1038.55	F6QL70;Q5M8M8;P47915;F6YH22	Gm17669;Rpl29;Gm5218	60S ribosomal protein L29	0	2130.1	0	0	0	0	0	0	0	0	0	1108.1	0	1362	0	2413.6	0	1	0	0	0	0	0	0	0	0	0	1	0	1	0	1	2	0.0024497	52.464
AQATPSQPLQSSQPK	Unmodified	1566.8	Q3UHJ0-2;Q3UHJ0	Aak1	AP2-associated protein kinase 1	2116.7	0	1852.3	3179.1	3036.9	1327.6	4461.4	4790.1	3928.1	0	2114.1	2111.8	4284.4	1597.5	2628	1850.4	1	0	1	1	1	1	1	1	1	0	1	1	1	1	1	1	3	2.6307e-05	87.516
AQATSAALR	Unmodified	887.482	B2RQX9;Q761V0-2;Q761V0;A0A140LHI9	Slc6a5	Transporter;Sodium- and chloride-dependent glycine transporter 2	4140.4	0	0	8631.6	4740.3	0	0	7742.7	4229.2	0	0	0	6227.8	0	0	0	1	0	0	1	1	0	0	1	1	0	0	0	1	0	0	0	2	0.011824	47.395
AQAWCYSK	Unmodified	1012.44	P51150	Rab7a	Ras-related protein Rab-7a	0	2768.5	3501.1	0	0	2421.9	5445.8	0	0	3944.5	3839.5	3694.7	0	3215.7	5006.2	3591.9	0	1	1	0	0	1	1	0	0	1	1	1	0	1	1	1	2	0.040188	42.213
AQAYQTGK	Unmodified	865.429	P08113;F7C312	Hsp90b1	Endoplasmin	0	0	3953.2	0	0	0	5569	0	0	0	4645.2	0	0	0	3368.4	0	0	0	1	0	0	0	1	0	0	0	1	0	0	0	1	0	2	0.0080492	64.548
AQCGGGLLGVR	Unmodified	1086.56	E9QMK2;E9PYH0;Q62059-3;Q62059;E9QMK3;G3XA35;Q62059-4;Q62059-2;Q8BS97	Vcan	Versican core protein	6224.9	5807.6	6304.9	8299.7	6589.7	4078.3	6046	6111.6	8462.3	5166.1	6130.9	4351.7	7189.4	5536.9	8124.6	5718.1	1	1	1	1	1	1	1	1	1	1	1	1	1	1	1	1	2	0.0001613	70.243
AQCIQSMTR	Unmodified	1093.5	P28661-2;P28661;P28661-4;P28661-3;P28661-5	Sept4	Septin-4	4433.5	3594.2	3595.9	6064.7	7194	2692.4	3973.2	4741.4	5958.6	5190.2	3025.4	3691.5	5666.6	3198.4	4883.9	3552.8	1	1	1	1	1	1	1	1	1	1	1	1	1	1	1	1	2	0.0013312	76.064
AQCPIVER	Unmodified	971.486	Q91V55;D3YYM6;D3Z1S8;P97461	Rps5	40S ribosomal protein S5;40S ribosomal protein S5, N-terminally processed	6220.6	2747.8	4480	6190.2	4125.5	2108.6	5221	9164.6	7481.5	2512.2	4184.8	1877.2	5691.6	2673.9	4307	3235.7	1	1	1	1	1	1	1	1	1	1	1	1	1	1	1	1	2	0.0010799	45.06
AQDAGVYQCLASNPVGTVVSK	Unmodified	2163.06	Q61330	Cntn2	Contactin-2	0	1051.4	1345.4	0	0	780.76	1286.1	0	0	1775.7	0	1419.6	0	0	2721.3	2325.8	0	1	1	0	0	1	1	0	0	1	0	1	0	0	1	2	3	0.040497	17.036
AQDEYTQR	Unmodified	1009.45	A2RSH4;Q69ZS6	Sv2c	Synaptic vesicle glycoprotein 2C	0	0	2779.1	0	0	0	3972.7	0	0	0	2991.7	0	0	0	4261.4	0	0	0	1	0	0	0	1	0	0	0	1	0	0	0	1	0	2	0.029059	46.076
AQDIEAGDGTTSVVIIAGSLLDSCTK	Unmodified	2620.29	P80315;G5E839	Cct4	T-complex protein 1 subunit delta	0	0	1189.3	0	0	1088	1218	0	0	0	0	993.48	0	0	960.89	0	0	0	1	0	0	1	1	0	0	0	0	1	0	0	1	0	3	1.3811e-05	64.975
AQDILAR	Unmodified	785.44	Q6PIE5;D3YYN7	Atp1a2	Sodium/potassium-transporting ATPase subunit alpha-2	23332	9637.1	11898	28225	23437	7807.4	13795	24882	26680	9791.6	12893	9119.9	23521	9323.6	16050	12868	1	1	1	1	1	1	1	1	1	1	1	1	1	1	1	1	2	0.02524	13.692
AQDLDKTQDELMK	Unmodified	1533.73	Q9WV92;Q9WV92-4;Q9WV92-8	Epb41l3	Band 4.1-like protein 3;Band 4.1-like protein 3, N-terminally processed	22663	0	0	18650	16355	0	0	15865	30510	0	0	0	27569	0	0	0	1	0	0	1	1	0	0	1	1	0	0	0	1	0	0	0	3	5.8643e-06	90.688
AQDTAELFFEDVR	Unmodified	1539.72	A0A0R4J083;P51174	Acadl	Long-chain specific acyl-CoA dehydrogenase, mitochondrial	9440.2	2928.2	4914.2	11380	10740	2173.9	8267.4	12443	7302.3	2006.5	7334.4	2734.4	9981.2	1981.1	9050.6	2694.4	1	1	1	1	1	1	1	1	1	1	1	1	1	1	1	1	2	3.1689e-07	140.81
AQEEWTTGAWK	Unmodified	1305.6	Q9JKD3	Scamp5	Secretory carrier-associated membrane protein 5	11662	0	5667.9	13015	11267	0	5070.8	13085	10782	0	3782.9	0	12988	0	6931.1	0	1	0	1	1	1	0	1	1	1	0	1	0	1	0	1	0	2	3.1212e-06	162.09
AQEIDQTNDFK	Unmodified	1307.6	Q9JHI5	Ivd	Isovaleryl-CoA dehydrogenase, mitochondrial	4294.5	0	3608.3	3394.3	2854.8	0	4444.7	3548.6	3969.2	0	3208.9	0	4278.5	0	5369.7	0	1	0	1	1	1	0	1	1	1	0	1	0	1	0	1	0	2	0.00010598	88.456
AQEILAR	Unmodified	799.455	A0A0G2JGX4;Q6PIC6;Q8VCE0	Atp1a3	Sodium/potassium-transporting ATPase subunit alpha-3	19153	12911	15912	23464	17005	10369	19639	22935	16154	13141	16762	12546	20340	12295	19245	12638	1	1	1	1	1	1	1	1	1	1	1	1	1	1	1	1	2	0.016082	15.488
AQENVELPQLK	Unmodified	1267.68	Q9WTQ5-2;Q9WTQ5	Akap12	A-kinase anchor protein 12	0	0	4780.5	0	0	0	4210.7	0	0	0	3988.9	0	0	0	3681.7	0	0	0	1	0	0	0	1	0	0	0	1	0	0	0	1	0	2	0.017238	58.601
AQEQLATALQNLEEAEK	Unmodified	1884.94	Q6IRU2	Tpm4	Tropomyosin alpha-4 chain	0	0	0	0	0	0	0	0	0	0	0	0	0	0	0	0	0	0	0	0	0	0	0	0	0	0	0	0	0	0	0	0	3	0.00011935	50.356
AQETLQQLTSVLGLMESVK	Unmodified	2074.1	Q9DBG5	Plin3	Perilipin-3	3774.5	0	1629.8	3987	3014	0	0	4881.2	2718.1	1102.5	1610.7	0	4559.1	1279.9	1774.9	0	1	0	1	1	1	0	0	1	1	1	1	0	1	1	1	0	3	5.6766e-05	53.918
AQFEGIVTDLIK	Unmodified	1332.73	P38647	Hspa9	Stress-70 protein, mitochondrial	25661	16403	17464	30343	26435	11501	22986	32346	19131	16398	16254	17190	24296	14986	25887	19547	2	2	2	2	2	2	2	2	2	2	2	2	2	2	2	2	2;3	1.0686e-05	108.09
AQFEQLCASLLAR	Unmodified	1505.77	P48722;P48722-2;E0CY23	Hspa4l	Heat shock 70 kDa protein 4L	9110.8	6908.1	5643.6	8321.8	8147.3	5842.6	9092.9	10484	8399.2	6814.9	6485.2	8041.8	9555.1	7191	8408.2	9405.1	1	2	1	1	1	2	1	1	1	2	1	2	1	2	1	2	2	1.508e-05	80.528
AQFGQPEILLGTIPGAGGTQR	Unmodified	2110.12	Q8BH95	Echs1	Enoyl-CoA hydratase, mitochondrial	2751	1215.4	4629.7	4173.5	2801.2	1006.5	5849.5	3702	3429.9	0	4833.6	2035.8	2873.1	1440.4	6509.6	1626.1	1	1	2	1	1	1	2	1	1	0	2	1	1	1	2	1	3	1.8038e-06	79.856
AQFLVEK	Unmodified	833.465	O35129;F6QPR1	Phb2	Prohibitin-2	31813	13811	18923	41314	32409	11196	21404	35799	30902	14679	18179	14153	35297	12577	20258	14537	1	1	1	1	1	1	1	1	1	1	1	1	1	1	1	1	2	0.0091863	42.251
AQFVTCGQDK	Unmodified	1152.52	E9QK48;Q7TNG5;Q7TNG5-2;D6RGM3	Eml2	Echinoderm microtubule-associated protein-like 2	5420.5	0	5609.1	5126.9	3461.5	0	4544.4	4937.3	4122.6	0	5697.6	0	5765.7	0	3984.1	0	1	0	1	1	1	0	1	1	1	0	1	0	1	0	1	0	2;3	0.0025912	72.362
AQGAAQGAIWGAVVDTQNTEQTLQR	Unmodified	2612.29	Q61292	Lamb2	Laminin subunit beta-2	0	0	1092.7	0	0	0	1042.9	0	0	0	0	0	0	0	0	0	0	0	1	0	0	0	1	0	0	0	0	0	0	0	0	0	3	0.045465	19.332
AQGASDVVLYK	Unmodified	1149.6	Q9WUA2;A0A087WS80	Farsb	Phenylalanine--tRNA ligase beta subunit	6238.7	2265.3	3866.3	6831.3	5157.2	3045.3	5541.6	9566.2	7280.3	2883.8	3603.4	3860.1	4521.1	4109.8	5913.8	3510.8	1	1	1	1	1	1	1	1	1	1	1	1	1	1	1	1	2	0.00012819	85.88
AQGEKPLAGAK	Unmodified	1068.59	F8WGT1;Q68FL4;F8WI65;Q68FL4-2;H3BKT5;H3BL31;D3YYM7;A0A0N4SUY4;D3YX97;Q80SW1;D3Z2Q0;F7ATQ6	Ahcyl2;Ahcyl1	Adenosylhomocysteinase;Putative adenosylhomocysteinase 3;Putative adenosylhomocysteinase 2	82783	12608	20688	114830	85111	11831	21635	98655	72268	14669	24338	15536	97523	13707	29465	12831	1	1	1	1	1	1	1	1	1	1	1	1	1	1	1	1	3	5.1583e-05	84.77
AQGKPVSGQESSQSPYER	Unmodified	1933.91	Q3UPL0-2;Q3UPL0;S4R2A9;S4R1Y8;S4R256	Sec31a	Protein transport protein Sec31A	1938	0	0	2307.5	0	0	0	1585.8	2447.3	0	0	0	1096.4	0	0	0	1	0	0	1	0	0	0	1	1	0	0	0	1	0	0	0	3	0.032619	36.929
AQGLTEEDIVFLPQPDK	Unmodified	1898.96	O09114-2;O09114	Ptgds	Prostaglandin-H2 D-isomerase	4073.7	0	0	6543.4	4385.6	0	0	6643.5	4502.1	0	0	0	4534.5	0	0	0	1	0	0	1	1	0	0	1	1	0	0	0	1	0	0	0	3	0.037363	10.841
AQGVVLK	Unmodified	713.444	Q9D898	Arpc5l	Actin-related protein 2/3 complex subunit 5-like protein	32610	0	0	38815	25093	0	0	32576	74889	0	0	0	34631	0	0	0	1	0	0	1	1	0	0	1	1	0	0	0	1	0	0	0	2	0.030019	6.9788
AQGWQGLK	Unmodified	886.466	Q9CR16	Ppid	Peptidyl-prolyl cis-trans isomerase D	15446	6695.2	10886	21050	16122	6037.7	12176	21748	13323	6776.8	9255.3	6715.1	14600	5912.9	14362	6777.1	1	1	1	1	1	1	1	1	1	1	1	1	1	1	1	1	2	0.00099746	79.214
AQHSVSTEK	Unmodified	985.483	Q9DAK9	Phpt1	14 kDa phosphohistidine phosphatase	8979.8	5194.9	6786	13372	9245.2	5904.4	9166.4	9564	15089	7038.2	8367.7	7498.6	10196	5294.7	5650.7	7643.8	1	1	1	1	1	1	1	1	1	1	1	1	1	1	1	1	3	0.0017231	66.187
AQIGGPEAGK	Unmodified	926.482	P14602;P14602-2;P14602-3	Hspb1	Heat shock protein beta-1	34497	36339	41802	8089.3	28274	19446	59635	44828	12032	9292.8	10534	9726.4	8837.7	9104.2	7700.6	30142	1	1	1	1	1	1	1	1	1	1	1	1	1	1	1	1	2	0.00042669	84.685
AQIGTVLPSLIDR	Unmodified	1381.79	E9Q6L0;J3QP81;A0A087WS18;A0A087WQF1;A0A087WQ95;A0A087WNW8;A0A087WRK0;A0A087WP42;E9QNY9;A0A087WRE8;E9QKH0;A0A087WQ31;Q80TV8-2;Q80TV8	Clasp1	CLIP-associating protein 1	3658.2	0	0	5581.6	4994.6	0	0	6790	2772.1	0	0	0	3865.3	0	0	0	1	0	0	1	1	0	0	1	1	0	0	0	1	0	0	0	2	0.040887	26.033
AQIITEK	Unmodified	801.46	Q99P72;Q99P72-3	Rtn4	Reticulon-4	8470.9	5794.3	0	12214	10897	5223.8	0	13654	8187.3	5600.2	0	6912.1	8303.4	4867.7	0	7937.3	1	1	0	1	1	1	0	1	1	1	0	1	1	1	0	1	2	0.0086917	48.975
AQIPIVGSNGSSR	Deamidation (NQ)	1285.66	E9Q3V0;P28571-1;P28571-2;P28571;E9Q517	Slc6a9	Transporter;Sodium- and chloride-dependent glycine transporter 1	0	3703.3	10836	0	0	3874.3	13486	0	0	5901.6	10109	6036.1	0	5197.7	13576	6045.8	0	1	1	0	0	1	1	0	0	1	1	1	0	1	1	1	2	0.00050625	107.26
AQIQAQNPSIDVVYYNK	Unmodified	1949.98	Q3U4F0;Q91V61-2;Q91V61	Sfxn3	Sideroflexin-3	6824.2	5066.5	2873.6	5695.4	7111.5	4967.4	6505.5	8592.9	5665.8	6892	5360.4	6342.9	7480.9	6161.3	5916.7	5714.9	1	2	1	1	1	2	1	1	1	2	1	2	1	2	1	2	3	0.0003633	52.481
AQIQEQK	Unmodified	843.445	E9Q9X1;S4R1P5;Q91ZU6-2;Q91ZU6;Q91ZU6-3;Q91ZU6-4;A0A087WSP0;A0A1D5RLZ3;F6Q750;A0A0A0MQA6;F7ACR9;E9QNP1;E9QA63;B1ARU4;E9PVY8;Q9QXZ0-3;Q9QXZ0-2;Q9QXZ0-4;Q9QXZ0;B1ARU1	Dst;Macf1	Dystonin;Microtubule-actin cross-linking factor 1	0	0	0	0	0	0	0	0	0	0	0	0	0	0	0	0	0	0	0	0	0	0	0	0	0	0	0	0	0	0	0	0	2	0.016495	20.175
AQISMGQLEK	Unmodified	1103.56	Q9WVT6	Ca14	Carbonic anhydrase 14	10965	4012.1	4680.1	13297	15303	6214.3	6827.9	12055	13245	7688.3	6389.6	6733.4	11431	7620.6	8195.3	6482.1	1	1	1	1	1	1	1	1	1	1	1	1	1	1	1	1	2	0.00030505	66.054
AQIWDTAGQER	Unmodified	1273.61	P46638;G3UY29;E9Q3P9;F8WGS1;G3UZD3;P62492;G3UZL4	Rab11b;Rab11a	Ras-related protein Rab-11B;Ras-related protein Rab-11A	9644	5235.7	4411.9	11090	11570	4058.5	6574.9	11583	8013.6	4508.5	4894.4	3802.6	9154.7	5617	5528	7104.4	1	2	1	1	1	2	1	1	1	2	1	2	1	2	1	2	2	2.2335e-13	156.63
AQKPWAK	Unmodified	827.465	Q61644;Q9WVE8	Pacsin1;Pacsin2	Protein kinase C and casein kinase substrate in neurons protein 1;Protein kinase C and casein kinase substrate in neurons protein 2	45107	19664	28023	65644	48919	17381	39189	54064	41425	28500	36076	22644	54625	25478	43689	24549	1	1	1	1	1	1	1	1	1	1	1	1	1	1	1	1	3	0.0099133	73.746
AQLADSFHLQQFFR	Unmodified	1706.85	A3KGU7;A3KGU5;A3KGU9;P16546;E9Q447;P16546-2	Sptan1	Spectrin alpha chain, non-erythrocytic 1	8092.2	0	3843.1	7294.7	6809.4	0	4754.1	7967.7	7662.5	0	2958.7	0	7013.6	0	3864.1	0	1	0	1	1	1	0	1	1	1	0	1	0	1	0	1	0	3	8.7336e-07	113.49
AQLEEASSAR	Unmodified	1060.51	P46660	Ina	Alpha-internexin	3987	0	3756.5	4694.3	5110.2	0	3382.1	4578.5	8951.2	0	3472.4	0	5190	0	3613.4	0	1	0	1	1	1	0	1	1	1	0	1	0	1	0	1	0	2	0.0010703	72.685
AQLEEQLQEVR	Unmodified	1341.69	F6W2Q5;Q5JC28;H3BK65;P42567;A0A0R4J0A0;P42567-2	Eps15	Epidermal growth factor receptor substrate 15	0	0	2256.6	0	0	0	4412.2	0	0	0	2376.9	0	0	0	3449.7	0	0	0	1	0	0	0	1	0	0	0	1	0	0	0	1	0	2	1.3608e-08	87.679
AQLEGHAVQSTLQSEEWFR	Unmodified	2215.07	P19246	Nefh	Neurofilament heavy polypeptide	17614	4644.5	3195.3	18758	13315	5536.7	4143.1	20145	14999	5423.3	2744.9	2033.7	15382	3458.9	3410.4	6944.9	2	2	1	2	2	2	1	2	2	2	1	1	2	2	1	2	3	2.9523e-41	232.23
AQLEPVASPAK	Unmodified	1109.61	Q9QXS1-15;Q9QXS1-10;Q9QXS1-9;Q9QXS1-12;Q9QXS1-11;Q9QXS1-13;Q9QXS1-5;Q9QXS1-3;Q9QXS1-16;Q9QXS1-4;Q9QXS1-14;Q9QXS1-6;Q9QXS1-7;Q9QXS1-8;Q9QXS1-2;Q9QXS1;E9Q3W4;F6R059	Plec	Plectin	9490.5	2682.3	4184	10761	8966.2	3126.1	7845.7	11623	10229	5523.9	8382.3	3850.8	8455	3148.1	8101	3322	2	1	1	2	2	1	1	2	2	1	1	1	2	1	1	1	2	0.00012177	93.135
AQLFALTGVQPAR	Unmodified	1370.77	E9PYI8;Q9JMA1	Usp14	Ubiquitin carboxyl-terminal hydrolase;Ubiquitin carboxyl-terminal hydrolase 14	1382.2	3116.5	0	2048.9	2494.1	3627.7	1039.5	1378.5	1959	5015.1	1161.8	1800	2088.7	3157.9	1075	4122.1	1	1	0	1	1	2	1	1	1	2	1	1	1	1	1	1	2;3	8.0959e-06	98.114
AQLFETSSK	Unmodified	1009.51	P35290	Rab24	Ras-related protein Rab-24	0	2388.3	6635.5	0	0	2825.3	10460	0	0	2383.5	11905	2393.3	0	3146.7	6415	3096.3	0	1	1	0	0	1	1	0	0	1	1	1	0	1	1	1	2	0.0047084	68.443
AQLGQDEGK	Unmodified	944.456	Q61035	Hars	Histidine--tRNA ligase, cytoplasmic	6994.9	0	0	8530.2	6276.7	0	0	8174.8	7700.2	0	0	0	6756.2	0	0	0	1	0	0	1	1	0	0	1	1	0	0	0	1	0	0	0	2	0.0033075	29.983
AQLLQPTLEINPR	Unmodified	1491.84	Q9CQN1	Trap1	Heat shock protein 75 kDa, mitochondrial	3314.5	0	0	5583.6	4220.5	0	0	5098	4308.6	0	0	0	4435.9	0	0	0	1	0	0	1	1	0	0	1	1	0	0	0	1	0	0	0	2	0.0031074	64.799
AQLQDLNDR	Unmodified	1071.53	P08551	Nefl	Neurofilament light polypeptide	35605	13639	28414	41641	44013	15393	35336	38460	45647	18663	34987	16718	40849	14271	34460	18284	2	2	2	2	2	2	2	2	2	2	2	2	2	2	2	2	2	6.1433e-27	86.395
AQLQDLNDR	Deamidation (NQ)	1072.51	P08551	Nefl	Neurofilament light polypeptide	4867.5	0	9867.4	8680.7	7632	0	13157	9927	9319	0	12056	0	8425.7	0	11022	0	1	0	1	1	1	0	1	1	1	0	1	0	1	0	1	0	2	0.018678	16.296
AQMIEK	Unmodified	718.368	A3KGU7;A3KGU5;A3KGU9;P16546;E9Q447;P16546-2	Sptan1	Spectrin alpha chain, non-erythrocytic 1	26802	0	23435	36939	26976	0	27513	34646	25595	0	24684	0	31765	0	25732	0	1	0	1	1	1	0	1	1	1	0	1	0	1	0	1	0	2	0.036381	23.482
AQMVQEDLEK	Unmodified	1189.56	P26041	Msn	Moesin	18262	2845.9	11437	14896	14044	1360.4	13859	20993	12597	2182.4	7269.9	3404	12563	1680.4	7612.4	2635.5	1	1	1	1	1	1	1	1	1	1	1	1	1	1	1	1	2	2.6185e-05	110.4
AQNDVMTMK	Unmodified	1036.47	Q61334	Bcap29	B-cell receptor-associated protein 29	0	0	0	0	0	0	0	0	0	0	0	0	0	0	0	0	0	0	0	0	0	0	0	0	0	0	0	0	0	0	0	0	2	0.032426	36.95
AQNTWGCGSSLR	Unmodified	1335.6	P48678;P48678-2;P48678-3	Lmna	Prelamin-A/C;Lamin-A/C	3011.9	0	2018.1	3476.1	3223.7	0	3409.4	3290.6	2777.9	0	4100.9	0	3729.6	0	1993	0	1	0	1	1	1	0	1	1	1	0	1	0	1	0	1	0	2	0.00051685	70.128
AQPAPKPEPSFSEYASVQVQR	Unmodified	2315.15	E0CX65;A0A0R4J1Z7;E9QPT7;Q6P6I8;E0CYM8;P97797-3;P97797-2;P97797	Sirpa	Tyrosine-protein phosphatase non-receptor type substrate 1	4425.4	0	2923.5	5042	3324.7	0	5270.5	4352.3	3979.5	0	5195.6	0	2929.4	0	5216.2	0	1	0	2	1	1	0	2	1	1	0	2	0	1	0	2	0	3	0.0006991	64.151
AQPGALK	Unmodified	683.397	Q8VCW8	Acsf2	Acyl-CoA synthetase family member 2, mitochondrial	0	5156.9	0	0	0	4331.2	0	0	0	6083.2	0	6931.2	0	6879	0	8604.2	0	1	0	0	0	1	0	0	0	1	0	1	0	1	0	1	2	0.024272	7.8387
AQPGSPQALGGPHGPATAK	Unmodified	1740.89	Q6P9K8-2;Q6P9K8-3;Q6P9K8	Caskin1	Caskin-1	1752.7	1012.2	1749.1	1859.7	2150	1324.9	2615.4	2427.1	1987.4	1419.4	2347.2	1305.5	2326.9	0	1940.7	0	1	1	1	1	1	1	1	1	1	1	1	1	1	0	1	0	3	0.00016139	51.596
AQPPLMK	Unmodified	783.431	Q9QZB7	Actr10	Actin-related protein 10	6412.1	0	0	9017.5	8687.8	0	0	9617.5	8839.9	0	0	0	8836	0	0	0	1	0	0	1	1	0	0	1	1	0	0	0	1	0	0	0	2	0.035457	51.338
AQPSDNAPEK	Unmodified	1055.49	O08539;Q6P1B9;O08539-2	Bin1	Myc box-dependent-interacting protein 1	2742.8	851.19	898.6	2306.2	2498.7	2684.2	0	2312.6	1294.4	1377	0	936.86	3972.4	2006	0	1424.7	1	1	1	1	1	1	0	1	1	1	0	1	1	1	0	1	2	0.0046262	43.601
AQPSQAAEEPAEK	Unmodified	1354.64	Q9R1P4;A0A1B0GS70	Psma1	Proteasome subunit alpha type-1	0	0	2353.6	0	0	0	2090.9	0	0	0	0	0	0	0	1505.2	0	0	0	1	0	0	0	1	0	0	0	0	0	0	0	1	0	2	0.0032944	63.21
AQPSQAAEEPAEKADEPMEH	Unmodified	2163.94	Q9R1P4;A0A1B0GS70	Psma1	Proteasome subunit alpha type-1	1899.8	0	0	0	1495.1	0	0	0	2973.8	0	0	0	1664	0	0	0	1	0	0	0	1	0	0	0	1	0	0	0	1	0	0	0	3	0.00013102	53.244
AQQALVQK	Unmodified	884.508	Q9CQQ7;A0A0G2JGX3	Atp5f1	ATP synthase F(0) complex subunit B1, mitochondrial	43473	12587	30198	47933	30381	11334	32877	45467	39238	15792	31890	14701	42024	14597	42588	14376	1	1	1	1	1	1	1	1	1	1	1	1	1	1	1	1	2	0.00014902	123.84
AQQELEEQTR	Unmodified	1230.58	P26041	Msn	Moesin	1324.8	0	0	1475.9	2426	0	0	3795	0	0	0	0	1373.4	0	0	0	1	0	0	1	1	0	0	1	0	0	0	0	1	0	0	0	2	0.001455	76.02
AQQIQALQSNVR	Unmodified	1354.73	E9PV24-2;E9PV24	Fga	Fibrinogen alpha chain;Fibrinopeptide A;Fibrinogen alpha chain	0	3676.9	3398.1	0	0	862.47	6370.3	0	0	0	1901.8	0	0	0	1933.9	1730.3	0	1	1	0	0	1	1	0	0	0	1	0	0	0	1	1	2	0.011731	31.171
AQQNNVEHK	Unmodified	1066.52	P62082;F6SVV1	Rps7;Gm9493	40S ribosomal protein S7	6304.4	2045.8	0	6907.7	6151.2	2487.9	0	8595.4	3951.6	2334.6	0	2666.4	5752.1	2330.2	0	2439.7	1	1	0	1	1	1	0	1	1	1	0	1	1	1	0	1	3	0.00031482	50.028
AQQNPTLLAELR	Unmodified	1352.74	Q8CFR5;Q9D2N4-7;Q9D2N4-4;Q9D2N4-3;Q9D2N4-2;Q9D2N4	Dtna	Dystrobrevin;Dystrobrevin alpha	7484.7	0	0	6657.9	5737.3	0	0	7347.7	6484.4	0	0	0	6458.5	0	0	0	1	0	0	1	1	0	0	1	1	0	0	0	1	0	0	0	2	1.7139e-05	68.948
AQQVAVQEQEIAR	Unmodified	1468.76	G3UYU4;O08917	Flot1	Flotillin-1	0	0	0	0	0	0	0	0	0	0	0	0	0	0	0	0	0	0	0	0	0	0	0	0	0	0	0	0	0	0	0	0	2	3.9265e-09	72.432
AQQVEAAER	Unmodified	1000.49	Q9QXS1-15;Q9QXS1-10;Q9QXS1-9;Q9QXS1-12;Q9QXS1-11;Q9QXS1-13;Q9QXS1-5;Q9QXS1-3;Q9QXS1-16;Q9QXS1-4;Q9QXS1-14;Q9QXS1-6;Q9QXS1-7;Q9QXS1-8;Q9QXS1-2;Q9QXS1;E9Q3W4	Plec	Plectin	2146.1	0	0	2080.4	2232.8	0	0	1396	2955.4	0	0	0	3615.4	0	0	0	1	0	0	1	1	0	0	1	1	0	0	0	1	0	0	0	2	0.034655	46.928
AQQYFEK	Unmodified	912.434	F6VVN1;A2AQ43;A2AQ44;A2AQ42;A2AQ45;A2AQ41;Q80TY0-4;Q80TY0-2;Q80TY0-3;Q80TY0;A2AQ39;Q80TY0-5	Fnbp1	Formin-binding protein 1	0	8846.1	0	0	0	6465.9	0	0	0	7421.8	0	6667.3	0	6710.5	0	7426.8	0	1	0	0	0	1	0	0	0	1	0	1	0	1	0	1	2	0.028676	67.139
AQSELAAHQK	Unmodified	1081.55	Q9R1P4;A0A1B0GS70	Psma1	Proteasome subunit alpha type-1	3805.8	0	2999.5	4498.3	4503.7	0	2915	4918.9	4012.2	0	3889.9	0	4111.2	0	3455.9	0	1	0	1	1	1	0	1	1	1	0	1	0	1	0	1	0	3	0.00087697	43.359
AQSELSGAADEAAR	Unmodified	1374.64	Q9D3D9	Atp5d	ATP synthase subunit delta, mitochondrial	11497	1113.7	2332.8	15509	11767	0	4622.8	13621	14568	0	2972.2	950.84	11349	1198.5	4408.7	1651.2	2	1	1	2	2	0	1	2	2	0	1	1	2	1	1	1	2;3	6.823e-07	117.51
AQSPCFGDDDPAK	Unmodified	1406.58	Q9CZC8;A0A0N4SWD0	Scrn1	Secernin-1	1321.4	0	3115.2	3239.7	1703.2	0	4387.9	1946.6	2025.1	0	4253.1	0	910.01	0	4607.3	0	1	0	1	1	1	0	1	1	1	0	1	0	1	0	1	0	2	0.0014135	73.072
AQSPCFGDDDPAKK	Unmodified	1534.67	Q9CZC8;A0A0N4SWD0	Scrn1	Secernin-1	0	0	4560.3	0	0	0	9484.4	0	0	0	6415.6	0	0	0	6773.4	0	0	0	1	0	0	0	1	0	0	0	1	0	0	0	1	0	3	0.0063231	49.167
AQSPLLPEPLK	Unmodified	1191.69	Q7TSJ2;A0A140LIT9	Map6	Microtubule-associated protein 6	20409	10940	10443	22392	19483	10484	16372	24880	17053	13259	10914	11201	18712	11259	16984	11018	2	2	2	2	2	2	2	2	2	2	2	2	2	2	2	2	2;3	0.00088268	45.665
AQTLPTSVVTITSESSPGK	Unmodified	1901.99	Q62261	Sptbn1	Spectrin beta chain, non-erythrocytic 1	15160	5380.6	1787.2	22217	17390	4506.1	3310.6	18791	15421	4726	4331.8	4352.1	17067	4261.6	3627.1	4638.3	2	1	1	2	2	1	1	2	2	1	1	1	2	1	1	1	3	9.6594e-11	125.02
AQTLPTSVVTITSESSPGKR	Unmodified	2058.1	Q62261	Sptbn1	Spectrin beta chain, non-erythrocytic 1	6291.9	3511	0	6644.4	4999.7	2976.8	0	4587.6	11070	4356.1	0	3355	6433.8	4014.9	0	5163.3	1	1	0	1	1	1	0	1	1	1	0	1	1	1	0	1	3	8.7879e-18	137.47
AQTMANSGIK	Unmodified	1019.51	Q3UZG4;P31230	Aimp1	Aminoacyl tRNA synthase complex-interacting multifunctional protein 1;Endothelial monocyte-activating polypeptide 2	0	0	2700.4	0	0	0	3558.1	0	0	0	2705.5	0	0	0	2833.2	0	0	0	1	0	0	0	1	0	0	0	1	0	0	0	1	0	2	0.0042313	53.013
AQTQGPSVGK	Unmodified	971.504	A0A0A0MQC7;A2A5Y6;P10637	Mapt	Microtubule-associated protein;Microtubule-associated protein tau	2745.6	0	3170.3	2771.3	2753.7	0	5059.1	3058.2	2210	0	3241.4	0	3546.2	0	5012.8	0	1	0	1	1	1	0	1	1	1	0	1	0	1	0	1	0	2	0.00042669	90.724
AQTSHANLR	Unmodified	996.51	A2AVJ7;Q99PL5	Rrbp1	Ribosome-binding protein 1	4821.3	9248	0	5564	2386	4465.4	0	3072	3780.1	4964.8	0	5335.1	4554.5	5522.4	0	7466.2	1	1	0	1	1	1	0	1	1	1	0	1	1	1	0	1	3	0.0033297	35.866
AQVAQPGGDTIFGK	Unmodified	1387.71	P70349;B0R1E3	Hint1	Histidine triad nucleotide-binding protein 1	40825	37135	28149	56688	44289	31629	32642	52587	39083	37785	26411	32092	47444	34167	27695	37023	2	2	2	2	2	2	2	2	2	2	2	2	2	2	2	2	2;3	1.9962e-07	114.99
AQVEDAFR	Unmodified	934.451	A0A0U1RNJ1;P19096	Fasn	Fatty acid synthase;[Acyl-carrier-protein] S-acetyltransferase;[Acyl-carrier-protein] S-malonyltransferase;3-oxoacyl-[acyl-carrier-protein] synthase;3-oxoacyl-[acyl-carrier-protein] reductase;3-hydroxyacyl-[acyl-carrier-protein] dehydratase;Enoyl-[acyl-carrier-protein] reductase;Oleoyl-[acyl-carrier-protein] hydrolase	21306	0	0	23077	19730	0	0	27172	18794	0	0	0	20401	0	0	0	1	0	0	1	1	0	0	1	1	0	0	0	1	0	0	0	2	0.0022406	75.747
AQVEQELTTLR	Unmodified	1286.68	Q9QXS1-15;Q9QXS1-10;Q9QXS1-9;Q9QXS1-12;Q9QXS1-11;Q9QXS1-13;Q9QXS1-5;Q9QXS1-3;Q9QXS1-16;Q9QXS1-4;Q9QXS1-14;Q9QXS1-6;Q9QXS1-7;Q9QXS1-8;Q9QXS1-2;Q9QXS1;E9Q3W4	Plec	Plectin	9145.1	0	4798.9	7953	7841.9	0	9140.1	9153	7165.1	0	7528	0	8125.1	0	6874.2	0	1	0	1	1	1	0	1	1	1	0	1	0	1	0	1	0	2	4.1986e-06	126.04
AQVIDLQAEGYWEELLDTTQPAIVVK	Unmodified	2928.51	Q80UW2	Fbxo2	F-box only protein 2	1216.1	0	0	2270.2	1678.3	0	0	2580.3	1013.1	0	1063.3	0	0	0	0	0	1	0	0	1	1	0	0	1	1	0	1	0	0	0	0	0	3	8.2798e-09	92.609
AQVIYTR	Unmodified	849.471	A0A1L1SQA8;P62852	Rps25	40S ribosomal protein S25	17714	0	0	21027	17672	0	0	20253	17873	0	0	0	16756	0	0	0	1	0	0	1	1	0	0	1	1	0	0	0	1	0	0	0	2	0.046013	60.218
AQVLAGGR	Unmodified	770.44	Q9Z2I9	Sucla2	Succinyl-CoA ligase [ADP-forming] subunit beta, mitochondrial	8809.3	8703.6	7742.5	11336	9664.3	8613.7	7755.1	11474	10235	10241	8253.2	7481.1	11068	9402.4	8865.1	11493	1	1	1	1	1	1	1	1	1	1	1	1	1	1	1	1	2	2.3225e-05	86.334
AQVPFSSCLEAYGAPEQVDDFWSTALQAK	Unmodified	3214.49	Q3U4W8;P56399	Usp5	Ubiquitin carboxyl-terminal hydrolase;Ubiquitin carboxyl-terminal hydrolase 5	0	0	0	1657.8	1247.1	0	0	1684	977.59	0	0	0	1906	0	0	0	0	0	0	1	1	0	0	1	1	0	0	0	1	0	0	0	3	0.0278	25.869
AQVQLDSDHLEEDIHR	Unmodified	1903.9	A0A0R4J036;P08553;D3YZ35	Nefm	Neurofilament medium polypeptide	25742	6274	13084	26199	21380	5159.1	17044	29738	25837	5052.2	14256	7256	24153	6260.4	16131	6373.9	3	1	3	3	3	1	3	3	3	1	3	1	3	1	3	1	3;4	2.8608e-12	166.89
AQVSLLIR	Unmodified	898.56	O35129	Phb2	Prohibitin-2	16012	0	5619.9	18529	14352	0	9054.1	17134	12961	0	8527.4	0	14127	0	10066	0	1	0	1	1	1	0	1	1	1	0	1	0	1	0	1	0	2	0.0057413	76.262
AQYEDIAQK	Unmodified	1064.51	Q3UV17	Krt76	Keratin, type II cytoskeletal 2 oral	40923	0	22046	26977	11138	0	27055	32183	46134	0	32207	0	27981	0	16473	0	1	0	1	1	1	0	1	1	1	0	1	0	1	0	1	0	2	2.2085e-05	89.815
AQYEEIAQR	Unmodified	1106.54	CON__P35908			4779.3	0	3116.8	5039.6	2438.3	0	4858.5	4346.3	9029.4	0	3792.2	0	4069.3	0	3266	0	1	0	1	1	1	0	1	1	1	0	1	0	1	0	1	0	2	0.0013514	100.17		+
AQYENIAAK	Unmodified	1006.51	G5E846;P15331;G3X981;P15331-2;P15331-3	Prph	Peripherin	26610	6081.9	4781.9	22741	10084	3101.6	9837.1	17297	25837	3324.1	9568	7191	12907	2437.7	4304.4	2807	1	1	1	1	1	1	1	1	1	1	1	1	1	1	1	1	2	0.00057576	125.05
AQYESLAAK	Unmodified	979.497	P46660	Ina	Alpha-internexin	18210	7467.7	18898	24068	17833	8195.7	17215	21314	25564	10240	24626	10140	21601	9832.9	18831	9728	1	1	1	1	1	1	1	1	1	1	1	1	1	1	1	1	2	3.5933e-05	129.92
AQYYLPDGSTIEIGPSR	Unmodified	1865.92	P61164	Actr1a	Alpha-centractin	0	1119	1284.5	0	0	1312.6	1124	0	0	950.31	3105.7	1970.5	0	1735.8	2094.8	1776.1	0	1	1	0	0	1	1	0	0	1	1	1	0	1	1	1	2;3	0.00031605	82.345
ARDDLITDLLNEAK	Unmodified	1585.83	P50518;A0A0N4SW07;A0A0N4SW34	Atp6v1e1	V-type proton ATPase subunit E 1	56415	2157.9	4174.6	54873	39668	1707.8	3411.1	53602	76095	2679.4	3656	2156	71183	2834.9	3336.5	2368.2	4	1	1	4	4	1	1	4	4	1	1	1	4	1	1	1	3	9.7302e-17	159.89
ARFEELNADLFR	Unmodified	1479.75	P63017;Q504P4;P17156	Hspa8;Hspa2	Heat shock cognate 71 kDa protein;Heat shock-related 70 kDa protein 2	5867.8	0	3417.8	6994.4	6262	0	4347.8	4879.7	18444	0	5937.6	0	8208.4	0	5598.3	0	1	0	1	1	1	0	1	1	1	0	1	0	1	0	1	0	3	3.7302e-05	113.11
ARPALEDLR	Unmodified	1039.58	Q00623	Apoa1	Apolipoprotein A-I;Proapolipoprotein A-I;Truncated apolipoprotein A-I	0	0	0	0	0	0	0	0	0	0	0	0	0	0	0	0	0	0	0	0	0	0	0	0	0	0	0	0	0	0	0	0	3	0.029547	18.125
ARPDAEK	Unmodified	785.403	Q9CVB6;D3YXG6	Arpc2	Actin-related protein 2/3 complex subunit 2	0	0	19638	0	0	0	25249	0	0	0	16904	0	0	0	21268	0	0	0	1	0	0	0	1	0	0	0	1	0	0	0	1	0	3	0.045682	12.465
ARPEYMLPVHFYGR	Unmodified	1734.87	Q8CI94	Pygb	Glycogen phosphorylase, brain form	5440.3	0	0	4693.5	7267	0	0	7642.5	3349.6	0	0	0	5868.8	0	0	0	1	0	0	1	1	0	0	1	1	0	0	0	1	0	0	0	4	0.013811	7.2847
ARPFPDGLAEDIDKGEVSAR	Unmodified	2142.07	P58252	Eef2	Elongation factor 2	13478	7780.7	14625	13620	11953	4999.3	13117	17302	13710	6548.8	12107	5838.1	12325	5278.4	13578	8636	1	1	1	1	1	1	1	1	1	1	1	1	1	1	1	1	4	1.2975e-20	177.79
ASAAFSSVGSVITK	Unmodified	1323.7	E9PUA7;Q62393-2;Q62393-3;D3Z125;D3Z7X7;F8WHQ1;Q62393;D3Z637	Tpd52	Tumor protein D52	0	3692.9	7842.1	0	0	4410.5	8148.1	0	0	4990	9038.9	3774.9	0	3945.6	8837.3	4329.6	0	1	2	0	0	1	2	0	0	1	2	1	0	1	2	1	2;3	0.00060543	55.588
ASADLMSYCEEHAR	Unmodified	1638.68	A0A0N4SVT3;A0A0N4SW28;Q9DAS9	Gng12	Guanine nucleotide-binding protein G(I)/G(S)/G(O) subunit gamma-12	12391	6512.6	15767	17644	15108	3974.4	18960	15700	7044.3	5797.9	10481	7126.7	11562	4468.6	12580	7246.3	1	1	1	1	1	1	1	1	1	1	1	1	1	1	1	1	3	4.665e-05	94.69
ASAELALGENNEVLK	Unmodified	1556.8	P05202	Got2	Aspartate aminotransferase, mitochondrial	22887	3406.3	9364	29707	21785	4886	10144	25103	18137	5607.2	7387.2	4084	24322	3812	10551	5566.9	2	1	1	2	2	1	1	2	2	1	1	1	2	1	1	1	2;3	6.5979e-08	117.28
ASAELDIK	Unmodified	845.449	P14873	Map1b	Microtubule-associated protein 1B;MAP1B heavy chain;MAP1 light chain LC1	23621	0	20057	32714	31023	0	22425	36668	13297	0	19423	0	22320	0	18752	0	1	0	1	1	1	0	1	1	1	0	1	0	1	0	1	0	2	0.00087178	18.39
ASAFALQEQPVVNAVIDDATK	Unmodified	2186.12	Q9D2G2;Q9D2G2-2	Dlst	Dihydrolipoyllysine-residue succinyltransferase component of 2-oxoglutarate dehydrogenase complex, mitochondrial	12121	5246.9	3994.9	15416	12010	7000	4757	14817	11903	6110	5005.3	6523.7	14062	9889.9	6838.9	9252.3	1	1	1	1	1	1	1	1	1	1	1	1	1	1	1	1	3	1.3863e-11	106.89
ASAFNSWFENAEEDLTDPVR	Unmodified	2297.02	A3KGU7;A3KGU5;A3KGU9;P16546;E9Q447;P16546-2	Sptan1	Spectrin alpha chain, non-erythrocytic 1	1709.5	1216.6	1059.1	5113.4	3531.1	0	5679.3	2424.1	2377.2	0	3043	0	3458.7	0	2880	0	1	1	1	1	1	0	2	1	1	0	2	0	1	0	2	0	2;3	9.9707e-12	144.32
ASALACLK	Unmodified	832.448	Q8BMF4	Dlat	Dihydrolipoyllysine-residue acetyltransferase component of pyruvate dehydrogenase complex, mitochondrial	36477	8321.4	16666	41878	33004	10533	27142	41074	33925	9730.8	22774	10634	38634	10112	25672	9991.1	1	1	1	1	1	1	1	1	1	1	1	1	1	1	1	1	2	0.00086297	82.884
ASALEQFVNSVR	Acetyl (N-term)	1361.69	O88543;D3Z036	Cops3	COP9 signalosome complex subunit 3	0	0	0	1619.8	834.91	0	0	1043.9	0	0	0	0	0	0	0	0	0	0	0	1	1	0	0	1	0	0	0	0	0	0	0	0	2	1.3684e-19	149.13
ASALIDRPAPYFER	Unmodified	1604.83	Q9WV92;Q9WV92-3;Q9WV92-2;Q9WV92-4;Q9WV92-6;Q9WV92-5;Q9WV92-8;Q9WV92-7	Epb41l3	Band 4.1-like protein 3;Band 4.1-like protein 3, N-terminally processed	8656.2	5101.8	5838.7	12962	9622.3	8249.9	12172	10296	10431	5959.6	10017	9888.8	10503	6618.7	8442.1	8724.4	1	1	1	1	1	1	1	1	1	1	1	1	1	1	1	1	3	1.4866e-08	154.65
ASAPATPLSPTR	Unmodified	1167.62	P14733	Lmnb1	Lamin-B1	5235.3	0	6181.8	5685.6	4841.9	0	6074.5	5471	5218.5	0	4585.5	0	6055.2	0	6480.2	0	1	0	1	1	1	0	1	1	1	0	1	0	1	0	1	0	2	0.001864	63.947
ASASDGSSFVVAR	Unmodified	1252.6	Q9CYL5;B1AWD6	Glipr2	Golgi-associated plant pathogenesis-related protein 1	4573.8	0	0	3477	3096.6	0	0	5379.6	3700.5	0	0	0	3610.8	0	0	0	1	0	0	1	1	0	0	1	1	0	0	0	1	0	0	0	2	0.0018588	65.048
ASAYNNLK	Unmodified	879.445	Q9Z1G3	Atp6v1c1	V-type proton ATPase subunit C 1	19354	11043	13134	21753	16814	11471	18224	24386	17980	13941	13292	16493	20031	12985	18730	12155	1	1	1	1	1	1	1	1	1	1	1	1	1	1	1	1	2	0.0025578	80.015
ASAYVFASPGCK	Unmodified	1256.59	A0A1B0GRV0;Q9Z0S1;D3Z0E6	Bpnt1	3'(2'),5'-bisphosphate nucleotidase 1	5771	2283.4	1964.2	5488.6	4142.8	2209.1	4845.3	5221.6	3801.2	2125.6	2430	2640.1	3928.7	1053.8	2822.8	2491.9	1	1	1	1	1	1	1	1	1	1	1	1	1	1	1	1	2	0.00010147	80.487
ASCILQLVK	Unmodified	1030.58	O54774	Ap3d1	AP-3 complex subunit delta-1	0	0	4295	0	0	0	6280.8	0	0	0	4090.2	0	0	0	5797.4	0	0	0	1	0	0	0	1	0	0	0	1	0	0	0	1	0	2	0.025586	40.036
ASDADTANVTIVNVR	Unmodified	1544.78				38780	14305	13718	10668	8685.1	1652.9	2798.4	7519.1	7112.1	1690.9	1838.6	1466.7	11785	2691.4	3059.4	1788.7	1	1	1	1	1	1	1	1	1	1	1	1	1	1	1	1	2	0.0011212	73.125	+
ASDPPLAPDDDPDAPAAQLAR	Unmodified	2101.99	Q9QXV0	Pcsk1n	ProSAAS;KEP;Big SAAS;Little SAAS;Big PEN-LEN;PEN;PEN-20;PEN-19;Little LEN;Big LEN	1921	0	935.69	1784.9	2200.7	0	1656.4	2143.4	863.8	0	1210.7	0	1923.4	0	1795.5	0	1	0	1	1	1	0	1	1	1	0	1	0	1	0	1	0	3	1.4148e-06	86.734
ASDTSITWNNLK	Unmodified	1348.66	Q921I1;E9Q035;F7BAE9;F7CJN9	Tf;Gm20425;Trf	Serotransferrin	0	0	6587.4	0	0	0	11328	0	0	0	8433.6	0	0	0	7009.5	0	0	0	1	0	0	0	1	0	0	0	1	0	0	0	1	0	3	4.2609e-12	109.68
ASEDFVDPWTVR	Unmodified	1420.66	P32921-2;P32921	Wars	Tryptophan--tRNA ligase, cytoplasmic;T1-TrpRS;T2-TrpRS	5125	0	4523.6	11324	7059.3	0	7700.9	9762.2	6274.8	0	5250.6	0	7773.4	0	4511.4	0	1	0	1	1	1	0	1	1	1	0	1	0	1	0	1	0	2	4.6506e-05	86.142
ASEEAFVK	Unmodified	879.434	Q6IRU5-2	Cltb	Clathrin light chain B	19312	5470.9	22369	23641	22205	5479.8	30464	28852	19640	5324.2	22824	4446.2	21305	6484.7	27455	6345	1	1	2	1	1	1	2	1	1	1	2	1	1	1	2	1	2	0.0023067	63.264
ASEEHLK	Unmodified	812.403	E9PZF0;Q01768	Gm20390;Nme2	Nucleoside diphosphate kinase;Nucleoside diphosphate kinase B	0	0	14119	0	0	0	16357	0	0	0	15130	0	0	0	12470	0	0	0	1	0	0	0	1	0	0	0	1	0	0	0	1	0	3	0.01119	19.794
ASENAIVWK	Unmodified	1016.53	Q3TWV4;P84091	Ap2m1	AP-2 complex subunit mu	0	0	2652.8	0	0	0	4851.2	0	0	0	4620.9	0	0	0	2994.8	0	0	0	1	0	0	0	1	0	0	0	1	0	0	0	1	0	2	0.038611	15.43
ASEQIYGSPSSSPYECLR	Unmodified	2029.91	E9Q586;E9Q3M3;O08788-2;O08788;D3YX34	Dctn1	Dynactin subunit 1	2523.7	0	0	3912.8	2568.3	0	0	5992.1	1747.2	0	0	0	3169.5	0	0	0	1	0	0	1	1	0	0	1	1	0	0	0	1	0	0	0	3	0.012903	33.823
ASETEENGSDSFMHSMDPQLER	Deamidation (NQ)	2497	P39053-3;A0A0J9YUN4;A0A0J9YUE9;F6W8Z8;P39053-5;P39053-4;P39053;P39053-6	Dnm1	Dynamin-1	1607.8	0	0	3127.7	1029.8	0	0	2093	2715.1	0	0	0	2427.9	0	0	0	1	0	0	1	1	0	0	1	1	0	0	0	1	0	0	0	3	0.00010053	63.97
ASEWVQQVSGLMDGK	Unmodified	1633.78	Q8BGQ7	Aars	Alanine--tRNA ligase, cytoplasmic	5404.5	0	2466.9	8589.1	8170.8	0	4300.2	7159	6912.6	0	4665.1	0	7904.5	0	5955.1	0	1	0	1	1	1	0	1	1	1	0	1	0	1	0	1	0	3	0.0088129	34.094
ASFNNPDR	Unmodified	919.415	P54728	Rad23b	UV excision repair protein RAD23 homolog B	0	0	2494.1	0	0	0	3682.8	0	0	0	2306.1	0	0	0	3579.6	0	0	0	1	0	0	0	1	0	0	0	1	0	0	0	1	0	2	0.040254	49.435
ASFSQGPINSANR	Unmodified	1347.65	D3YUG4;J3QP56;P97823-2;P97823	Lypla1	Acyl-protein thioesterase 1	5494	0	4470.9	4933.9	6328.3	0	5119.4	5199.5	3977.7	0	3652.5	0	3443.3	0	4843.3	0	1	0	1	1	1	0	1	1	1	0	1	0	1	0	1	0	2	0.0037653	58.99
ASGADSKGDDLSTAILK	Acetyl (N-term)	1689.84	Q01853	Vcp	Transitional endoplasmic reticulum ATPase	0	0	0	0	0	0	0	0	0	0	0	0	0	0	0	0	0	0	0	0	0	0	0	0	0	0	0	0	0	0	0	0	3	1	NaN
ASGAPPGGQQR	Unmodified	1024.51	O88935;O88935-1	Syn1	Synapsin-1	0	0	1195.9	0	0	0	3346	0	0	0	2382.9	0	0	0	3771.5	0	0	0	1	0	0	0	1	0	0	0	1	0	0	0	1	0	2	0.00065751	55.928
ASGNAQIGK	Acetyl (N-term)	886.451	Q61171;D3Z4A4	Prdx2	Peroxiredoxin-2	0	9217.1	0	0	0	7524	0	0	0	9987.9	0	9272.7	0	8033	0	12497	0	1	0	0	0	1	0	0	0	1	0	1	0	1	0	1	2	0.033202	36.534
ASGNLETK	Unmodified	818.413	A0A140T8V3;J3QMG3;Q60931	Vdac3	Voltage-dependent anion-selective channel protein 3	18630	9762.8	14420	15995	15279	9872.7	22511	17920	10983	12016	17898	11365	15743	9415.2	21590	8878.7	1	1	1	1	1	1	1	1	1	1	1	1	1	1	1	1	2	0.0024298	61
ASGNYATVISHNPETK	Unmodified	1687.82	P62918	Rpl8	60S ribosomal protein L8	7860.3	1945.2	4688.7	7007.9	4554	2090	6504	9138.9	4045.5	2120.2	4073.3	2620	3394.4	1666.4	4259.4	2164.8	1	1	1	1	1	1	1	1	1	1	1	1	1	1	1	1	3	1.311e-06	97.222
ASGPIDHYR	Unmodified	1014.49	Q8BYI9;Q8BYI9-2	Tnr	Tenascin-R	6886.3	0	6557.7	7970.1	8893.7	0	8441.7	11458	7968.9	0	7212.4	0	10318	0	6091.6	0	1	0	1	1	1	0	1	1	1	0	1	0	1	0	1	0	3	0.040541	22.858
ASGPPVSELITK	Unmodified	1197.66	P43277	Hist1h1d	Histone H1.3	25234	5983.8	21968	29703	26841	6001.6	28446	35870	17494	5939.8	19221	6287.1	23067	4597.5	15047	6045.7	1	1	1	1	1	1	1	1	1	1	1	1	1	1	1	1	2	5.2679e-10	160.28
ASGQAFELILSPR	Unmodified	1387.75	P54227;D3Z5N2;D3Z1Z8	Stmn1	Stathmin	15895	3668	5937.6	24411	19998	4645.5	10447	19712	19535	4959	7359.7	5701.5	19638	5934.6	9282.7	5375.2	2	1	1	2	2	1	2	2	2	1	2	2	2	2	2	1	2;3	8.0772e-10	118.28
ASGQEMNGK	Unmodified	920.402	Q9CRB6	Tppp3	Tubulin polymerization-promoting protein family member 3	0	2797.7	0	0	0	2446.8	0	0	0	2651.1	0	3109.8	0	3055.8	0	2175.7	0	1	0	0	0	1	0	0	0	1	0	1	0	1	0	1	2	0.0078216	49.669
ASGSPDPTISWFR	Unmodified	1419.68	O35136-2;O35136	Ncam2	Neural cell adhesion molecule 2	0	2002.4	2751.1	0	0	2901.3	5550.5	0	0	3388.5	2680.6	2644.5	0	1837	5254.1	2004.8	0	1	1	0	0	1	1	0	0	1	1	1	0	1	1	1	2	0.014925	43.032
ASGTGGLSLLPPPPGGK	Unmodified	1504.82	Q9CR95	Necap1	Adaptin ear-binding coat-associated protein 1	8215.3	3056.3	2619.3	8377.5	6572.1	3873.6	4266	6077.2	6659.7	4724.5	3894.9	3679.5	6570.6	2791.3	4431.7	3516.1	1	1	1	1	1	1	1	1	1	1	1	1	1	1	1	1	3	5.6404e-05	75.715
ASGVAVSDGVIK	Acetyl (N-term)	1143.61	P18760;F8WGL3	Cfl1	Cofilin-1	13304	4170.6	4936.1	11263	11856	5115	8838.8	12518	9788.3	4683.1	5703.2	3962.1	12719	4069.7	5872.2	5565.8	1	1	1	1	1	1	1	1	1	1	1	1	1	1	1	1	2	0.0016001	20.9
ASGVEGADVVK	Unmodified	1030.53	G3UVV4;P17710-3;P17710-4;P17710;P17710-2;D3YYR4;D3Z365	Hk1	Hexokinase;Hexokinase-1	29528	6022.6	25634	39977	29652	4510.9	34198	41514	28905	7439.4	30789	7897.9	34169	7599.2	41007	7569.8	1	1	1	1	1	1	1	1	1	1	1	1	1	1	1	1	2	6.2937e-07	92.009
ASGVQVADEVCR	Acetyl (N-term)	1331.61	Q9R0P5	Dstn	Destrin	14930	0	9577.4	17731	12453	0	12112	15760	13832	0	8392.5	0	14809	0	11456	0	1	0	1	1	1	0	1	1	1	0	1	0	1	0	1	0	2	0.0024949	90.187
ASGVTVNDEVIK	Acetyl (N-term)	1272.66	P45591	Cfl2	Cofilin-2	12932	0	11375	18640	16549	0	12575	16604	13849	0	13740	0	17835	0	10512	0	1	0	1	1	1	0	1	1	1	0	1	0	1	0	1	0	2	0.0018493	72.174
ASHLELNNGTK	Acetyl (N-term)	1224.61	P45376;D3YVJ7	Akr1b1;Akr1b3	Aldose reductase	5866	1062.2	4333.9	7604.5	4581.4	1741.2	4110.2	6275.2	5627.7	2245.9	3253.2	1073	6545.8	2405.1	3285.9	1060.2	1	1	1	1	1	1	1	1	1	1	1	1	1	1	1	1	2	2.1487e-05	75.711
ASHLELNNGTK	Deamidation (NQ);Acetyl (N-term)	1225.59	P45376;D3YVJ7	Akr1b1;Akr1b3	Aldose reductase	4923.2	0	3388.7	6957.3	4943.2	0	4349.3	6768.6	4731.2	0	3353.3	0	5426	0	3910.9	0	1	0	1	1	1	0	1	1	1	0	1	0	1	0	1	0	2	0.0012191	27.047
ASHTAPQVLFSHR	Unmodified	1449.75	Q9CVB6;D3YXG6	Arpc2	Actin-related protein 2/3 complex subunit 2	5748.5	8704.1	0	7317.6	6482.6	9081.2	0	7116.3	5933.5	9732.3	0	8511.6	5192.7	8979.8	0	11663	1	1	0	1	1	1	0	1	1	1	0	1	1	1	0	1	4	0.00059679	62.154
ASIPFSVVGSNQLIEAK	Unmodified	1758.95	P42208;E9Q3V6	Sept2	Septin-2	0	5485.3	7280.4	0	0	5328	9387.9	0	0	5248.4	6306.9	6053.7	0	5821.2	9006.5	4990.1	0	1	1	0	0	1	1	0	0	1	1	1	0	1	1	1	3	0.00019115	68.546
ASLAALPPLHVAK	Unmodified	1286.77	E9Q586;E9Q3M3;O08788-2;O08788;D3YX34	Dctn1	Dynactin subunit 1	0	0	0	0	0	0	0	0	0	0	0	0	0	0	0	0	0	0	0	0	0	0	0	0	0	0	0	0	0	0	0	0	3	7.3574e-05	57.57
ASLACGPMVK	Unmodified	1032.51	Q9JHU4;F6ZX84	Dync1h1	Cytoplasmic dynein 1 heavy chain 1	20163	4835.7	13797	20099	21347	3971.4	12356	22778	16707	5409.5	12758	3867.6	20008	6081.8	12232	7063.3	1	1	1	1	1	1	1	1	1	1	1	1	1	1	1	1	2	0.00027556	109.52
ASLAETDK	Unmodified	833.413	P50516	Atp6v1a	V-type proton ATPase catalytic subunit A	22709	7162	20832	30626	28139	4407.5	23357	43327	8220.5	5345.7	13304	6233.1	19553	6008.4	18207	4050.6	1	1	1	1	1	1	1	1	1	1	1	1	1	1	1	1	2	0.00062248	89.678
ASLMNEDFEK	Unmodified	1182.52	Q9WVE8	Pacsin2	Protein kinase C and casein kinase substrate in neurons protein 2	14858	8708.3	9630.4	13613	12348	10431	9882.3	14250	14203	12255	8830.9	10060	15384	12188	8551	14147	1	2	1	1	1	2	1	1	1	2	1	2	1	2	1	2	2	0.00034802	120.09
ASLPGVK	Unmodified	670.401	O70251	Eef1b	Elongation factor 1-beta	0	0	20489	0	0	0	28064	0	0	0	21497	0	0	0	22342	0	0	0	1	0	0	0	1	0	0	0	1	0	0	0	1	0	2	0.016055	38.543
ASLQNLLSASQAR	Unmodified	1357.73	P35505;D3Z2R9	Fah	Fumarylacetoacetase	5218.7	1208.1	2294	4626	4906.8	0	2726.8	4308.1	3635.5	1093.5	2535.3	1602	4551	1577.2	2327	1392.2	1	1	1	1	1	0	1	1	1	1	1	1	1	1	1	1	3	0.0063977	36.673
ASLSLAPVNIFK	Acetyl (N-term)	1300.74	P80314;A0A1W2P7B7;A0A1W2P6Q3	Cct2	T-complex protein 1 subunit beta	6899.2	0	1885.5	6244.4	4737.1	0	2222.2	6840.3	5769.1	0	1685.1	0	6725.3	0	2732.5	0	1	0	1	1	1	0	1	1	1	0	1	0	1	0	1	0	2	0.0016448	62.803
ASLTEEK	Unmodified	776.392	P06801;Q3TQP6	Me1	NADP-dependent malic enzyme;Malic enzyme	0	6150.3	0	0	0	4605.4	0	0	0	4690.1	0	4912.2	0	5977.5	0	4961.2	0	1	0	0	0	1	0	0	0	1	0	1	0	1	0	1	2	0.04169	17.935
ASLTLFCPEEGDWK	Unmodified	1651.76	P14873	Map1b	Microtubule-associated protein 1B;MAP1B heavy chain;MAP1 light chain LC1	12711	4419	8577.2	16359	12730	6448.9	12425	14437	14034	8594.2	9986.8	7009.7	13374	7751.9	10210	8627.4	2	2	2	2	2	3	2	2	2	3	2	3	2	3	2	3	2;3	0.00014195	100.07
ASLYNAVTTEDVEK	Unmodified	1538.75	Q99K85;Q3U6K9	Psat1	Phosphoserine aminotransferase	9079.1	1756.5	0	10689	11794	2192	0	12476	12183	3972.2	0	2749.6	13596	4854.5	0	3820.1	2	1	0	2	2	2	0	2	2	2	0	2	2	2	0	2	2	0.00034307	100.75
ASLYPCPETPQER	Unmodified	1546.71	K3W4T3;Q9Z1G4-3;Q9Z1G4-2;Q9Z1G4	Atp6v0a1	V-type proton ATPase subunit a;V-type proton ATPase 116 kDa subunit a isoform 1	6154.2	0	2489.9	7405	3541.4	0	4441.6	5815.4	3079.7	0	3619.8	0	5037.1	0	3023.8	0	1	0	1	1	1	0	1	1	1	0	1	0	1	0	1	0	2	1.0513e-05	114.65
ASNDRPPGTGGVK	Unmodified	1254.63	J3QN31;P28650;P28650-2	Adssl1	Adenylosuccinate synthetase isozyme 1	0	0	3020.6	0	0	0	3911	0	0	0	4032.2	0	0	0	2629.2	0	0	0	1	0	0	0	1	0	0	0	1	0	0	0	1	0	3	0.044803	17.77
ASNEDVTK	Unmodified	862.403	Q99JF8;A2BI12;Q99JF8-2	Psip1	PC4 and SFRS1-interacting protein	3457	0	0	3961.3	2646.2	0	0	4871.4	1682.6	0	0	0	2429.4	0	0	0	1	0	0	1	1	0	0	1	1	0	0	0	1	0	0	0	2	0.012173	23.099
ASNGDAWVEAHGK	Deamidation (NQ)	1341.59	P38647	Hspa9	Stress-70 protein, mitochondrial	12240	0	7746.5	13602	15309	0	12595	19284	10356	0	9305.8	0	12525	0	9079.2	0	1	0	1	1	1	0	1	1	1	0	1	0	1	0	1	0	3	0.0027924	66.381
ASNGDAWVEAHGK	Unmodified	1340.61	P38647	Hspa9	Stress-70 protein, mitochondrial	0	0	11503	0	0	0	11852	0	0	0	5846.8	0	0	0	9187.6	0	0	0	1	0	0	0	1	0	0	0	1	0	0	0	1	0	3	0.00024697	68.692
ASNILIDCR	Unmodified	1060.53	A0A140LJ87;A0A087WRH8;A0A140LI04;Q3UT86;J3KMT3	Gm5157;Gm10662		8654.3	0	0	15701	11394	0	0	12150	10474	0	0	0	9733.9	0	0	0	1	0	0	1	1	0	0	1	1	0	0	0	1	0	0	0	2	0.050564	21.302
ASPAPTPTPAGAASPLAAVAAPATDAPQAK	Unmodified	2667.39	A0A0A6YY91;P13595	Ncam1	Neural cell adhesion molecule 1	1848.4	0	0	1864.2	629.11	0	984.06	1209.4	0	0	917.23	0	1508.4	0	0	867.25	1	0	0	1	1	0	1	1	0	0	1	0	1	0	0	1	3	0.00010494	51.954
ASPDLVPMGEWTAR	Unmodified	1528.73	P17426-2;P17426;A0A140LHA6	Ap2a1	AP-2 complex subunit alpha-1	5119	2338.8	2495.6	7770.6	4246.6	2073.6	4631.1	8647.3	5966.9	3364.9	3711	2560.8	7793.6	1161.2	4914.3	2074.8	1	1	1	1	1	1	1	1	1	1	1	1	1	1	1	1	2	0.00014792	90.146
ASPPLEGSR	Unmodified	912.466	Q9D379;E9PWK1;D3Z4M3	Ephx1	Epoxide hydrolase 1	2717	0	3239.7	4991.9	2826.7	0	2742.5	3398.9	2882.4	0	3270.4	0	3337.9	0	2883.1	0	1	0	1	1	1	0	1	1	1	0	1	0	1	0	1	0	2	0.0068614	38.818
ASQASQEY	Unmodified	882.372	P27661	H2afx	Histone H2AX	0	0	1435.2	0	0	0	2624.5	0	0	0	1711.7	0	0	0	1280.7	0	0	0	1	0	0	0	1	0	0	0	1	0	0	0	1	0	2	0.015416	66.266
ASQQINALR	Unmodified	999.546	F8WGN6;E9Q0J5;Q9QXL2-3;Q9QXL2-2;Q9QXL2-4;Q9QXL2	Kif21a	Kinesin-like protein;Kinesin-like protein KIF21A	9413.9	0	0	9857.7	9266.7	0	0	9894.2	5970.6	0	0	0	11021	0	0	0	1	0	0	1	1	0	0	1	1	0	0	0	1	0	0	0	2	0.0089878	35.469
ASQRPDVLTTGGGNPIGDK	Unmodified	1881.95	P24270;A2AL20	Cat	Catalase	11740	5055.5	7202.9	16232	16384	6529.2	8862.1	14897	9120.8	7671.7	6642.4	7075.6	12869	7460.8	8574.2	6711.1	1	2	1	1	1	2	1	1	1	2	1	2	1	2	1	2	3	1.0758e-17	127.46
ASQSQGIQQLLQAEK	Acetyl (N-term)	1669.86	Q9CR51	Atp6v1g1	V-type proton ATPase subunit G 1	0	2947.8	1962.1	0	0	2805.2	3963.4	0	0	1929.5	2658.6	3322.9	0	3605.6	3011.1	3729.7	0	2	1	0	0	1	1	0	0	1	1	2	0	2	1	2	2;3	0.002862	17.465
ASQTMAK	Unmodified	735.359	Q91VD9	Ndufs1	NADH-ubiquinone oxidoreductase 75 kDa subunit, mitochondrial	9011	4703.2	9460	7477.1	6856.9	5102.1	13874	8845.8	5896.8	5916.3	10911	3283.7	7943.5	6452.4	13155	4149.6	1	1	1	1	1	1	1	1	1	1	1	1	1	1	1	1	2	0.015416	52.867
ASQTQGIQQLLQAEK	Acetyl (N-term)	1683.88	Q9WTT4	Atp6v1g2	V-type proton ATPase subunit G 2	12480	1170	4982.4	12613	10948	0	9496.4	12522	10368	2015.3	7234.7	984.39	12516	1488.5	10907	2527.3	2	1	2	2	2	0	2	2	2	1	2	1	2	1	2	1	2;3	3.3967e-07	52.329
ASRDEIFAQSK	Unmodified	1250.63	Q5SV64;Q3UH59;Q61879	Myh10	Myosin-10	5306.7	0	0	7259.3	6961.5	0	0	7124.5	9797.5	0	0	0	6758.6	0	0	0	1	0	0	1	1	0	0	1	1	0	0	0	1	0	0	0	3	0.051449	30.978
ASSDLMGYCEQHAR	Unmodified	1623.68	G3X9Q2;Q61016	Gng7	Guanine nucleotide-binding protein subunit gamma;Guanine nucleotide-binding protein G(I)/G(S)/G(O) subunit gamma-7	4813.2	0	0	4609.7	2877.3	0	0	5683.7	3227.8	0	0	0	3615.1	0	0	0	1	0	0	1	1	0	0	1	1	0	0	0	1	0	0	0	3	0.00016747	64.192
ASSELFNQK	Unmodified	1022.5	Q8JZK9	Hmgcs1	Hydroxymethylglutaryl-CoA synthase, cytoplasmic	11629	7349.8	20187	17200	13927	6979.3	19874	15224	10847	7293.9	22731	6542.2	14367	10207	20017	9679.1	1	1	1	1	1	1	1	1	1	1	1	1	1	1	1	1	2	0.00053225	47.851
ASSFVLALEPELESR	Unmodified	1646.85	Q91YQ5;A0A0N4SUJ8	Rpn1	Dolichyl-diphosphooligosaccharide--protein glycosyltransferase subunit 1	0	0	0	0	0	0	1774.3	0	0	0	0	0	0	0	1979.4	0	0	0	0	0	0	0	1	0	0	0	0	0	0	0	1	0	3	7.887e-05	79.159
ASSIVVSGTPIR	Unmodified	1185.67	P35505;D3Z2R9	Fah	Fumarylacetoacetase	16068	4122.7	10952	16229	13294	7587.5	14016	13270	14531	8339.6	13834	7781.2	16323	4936.5	12847	9362.1	1	1	1	1	1	1	1	1	1	1	1	1	1	1	1	1	2	2.9628e-07	133.67
ASSSILINEAEPTTNIQIR	Unmodified	2056.08	A2AT02;Q9CZ44;Q9CZ44-3	Nsfl1c	NSFL1 cofactor p47	4456.8	0	2167.7	3591.2	3321.4	0	2453.9	5368.3	4719.5	0	2273	0	5032.1	0	2032.3	0	1	0	1	1	1	0	1	1	1	0	1	0	1	0	1	0	3	4.3286e-06	68.2
ASSVTTFTGEPNMCPR	Unmodified	1753.78	Q9DCT8	Crip2	Cysteine-rich protein 2	0	0	0	0	0	0	0	0	0	0	0	0	0	0	0	0	0	0	0	0	0	0	0	0	0	0	0	0	0	0	0	0	2	0.006169	51.704
ASTAAPVASPAAPSPGSSGGGGFFSSLSNAVK	Unmodified	2833.39	O88935;O88935-1;O88935-3	Syn1	Synapsin-1	3357.8	1882.3	0	3635	2451.9	1796.6	2269.2	3673.8	2280.3	2639.8	0	3264.9	2988.3	3555.4	1140.9	0	1	1	0	1	1	1	1	1	1	1	0	1	1	1	1	0	3	8.8052e-16	112.24
ASTEGANNMPK	Deamidation (NQ);Acetyl (N-term)	1161.5	P43006;A2APL5	Slc1a2	Excitatory amino acid transporter 2;Amino acid transporter	7600.5	1023.4	3354.2	12172	5657.6	993.93	1453	7208.6	5168.1	2159	2055.2	2243.8	6105.3	1284	2735.1	1676.8	1	1	1	1	1	1	1	1	1	1	1	1	1	1	1	1	2	3.1832e-06	89.481
ASTEGANNMPK	Acetyl (N-term)	1160.51	P43006;A2APL5	Slc1a2	Excitatory amino acid transporter 2;Amino acid transporter	0	0	3869.4	0	0	0	5868.4	0	0	0	4928	0	0	0	4952.7	0	0	0	1	0	0	0	1	0	0	0	1	0	0	0	1	0	2	0.0043496	46.3
ASTIFLSK	Unmodified	865.491	Q8BGU5;A0A087WPI4;E9Q226;D3YUJ3	Ccny;Ccnyl1	Cyclin-Y	13770	0	0	15427	12535	0	0	16372	12428	0	0	0	12802	0	0	0	1	0	0	1	1	0	0	1	1	0	0	0	1	0	0	0	2	0.013072	12.165
ASTVSEIVGQR	Unmodified	1145.6	Q99PU5	Acsbg1	Long-chain-fatty-acid--CoA ligase ACSBG1	11548	4557.6	6575.6	11185	11732	5000.9	8758.8	13354	8893.4	3568.1	5481.1	5706.5	10304	4909.6	6470.6	4736.8	1	1	1	1	1	1	1	1	1	1	1	1	1	1	1	1	2	0.00013661	80.659
ASVDAVK	Unmodified	688.376	Q04857	Col6a1	Collagen alpha-1(VI) chain	0	0	11484	0	0	0	11080	0	0	0	13310	0	0	0	6682.2	0	0	0	1	0	0	0	1	0	0	0	1	0	0	0	1	0	2	0.017678	78.347
ASVDELFAEIVR	Unmodified	1347.7	P61226	Rap2b	Ras-related protein Rap-2b	7530.3	0	0	9485.3	5697	0	0	8237.5	6473.9	0	0	0	6337.4	0	0	0	1	0	0	1	1	0	0	1	1	0	0	0	1	0	0	0	2	4.9308e-05	81.734
ASVGTLAFDEYGRPFLIIK	Acetyl (N-term)	2138.14	P80316	Cct5	T-complex protein 1 subunit epsilon	4708.6	0	0	4914.4	3828	0	0	4651.9	3875.3	0	0	0	5954.7	0	0	0	1	0	0	1	1	0	0	1	1	0	0	0	1	0	0	0	3	1.1051e-09	85.93
ASVLEELQK	Acetyl (N-term)	1057.57	Q9CXW3;A0A0A6YY29	Cacybp	Calcyclin-binding protein	0	0	5305.9	0	0	0	6654.6	0	0	0	5395.4	0	0	0	6703	0	0	0	1	0	0	0	1	0	0	0	1	0	0	0	1	0	2	0.017634	38.252
ASVPEGFLSELTQQLAQATGK	Unmodified	2174.12	P34884	Mif	Macrophage migration inhibitory factor	18739	974.02	9568.2	26940	25616	1105.8	13321	30784	11719	0	9762.6	1012.2	21383	860.82	12634	1162.6	2	1	2	2	2	1	2	2	2	0	2	1	2	1	2	1	3;4	6.7692e-52	239.45
ASVPPVPGKPR	Unmodified	1103.65	Q6P9K8-2;Q6P9K8-3;Q6P9K8	Caskin1	Caskin-1	0	4141.4	0	0	0	4503.1	0	0	0	5063.5	0	4424.9	0	2459.9	0	4768.4	0	1	0	0	0	1	0	0	0	1	0	1	0	1	0	1	3	0.050823	37.019
ASVTVGGEQISAIGR	Unmodified	1443.77	Q9DD18-2;Q9DD18	Dtd1	D-tyrosyl-tRNA(Tyr) deacylase 1	15821	1706.2	2493.7	18460	14346	2255.8	4589.6	22660	13448	2518.6	4555.2	2817.5	17207	1549.8	4613.4	2195.7	2	1	1	2	2	1	1	2	2	1	1	1	2	1	1	1	2	2.844e-06	104.57
ASVVTLPVYLNFTR	Unmodified	1578.88	Q9JHU4	Dync1h1	Cytoplasmic dynein 1 heavy chain 1	9447.8	0	7432.4	11298	7257.7	0	8753.3	11431	8331	0	5820.2	0	7695.2	0	6624.9	0	1	0	1	1	1	0	1	1	1	0	1	0	1	0	1	0	2	4.8852e-05	101.97
ASWTRPEK	Unmodified	973.498	A0A0A6YY91	Ncam1		46924	13661	16514	56368	41826	10856	22730	54683	34819	13419	18397	15798	44623	13643	20533	14990	2	1	1	2	2	1	1	2	2	1	1	1	2	1	1	1	3	0.0011199	94.185
ASWTWGPEGQGAILLVNCDR	Unmodified	2229.06	Q08642	Padi2	Protein-arginine deiminase type-2	7585.7	0	0	12571	10197	0	0	11786	7667.6	0	0	0	9102.3	0	0	0	1	0	0	1	1	0	0	1	1	0	0	0	1	0	0	0	3	3.7402e-06	64.504
ASYSAVSLYGNPVR	Unmodified	1482.75	P28654	Dcn	Decorin	0	0	0	0	0	1635.6	0	0	0	1622	0	6104.7	0	1163.4	0	1526.5	0	0	0	0	0	1	0	0	0	1	0	1	0	1	0	1	2	8.9202e-05	72.725
ASYVASTK	Unmodified	825.423	E0CXB9;Q61301-2;Q61301-3;Q61301;P26231	Ctnna2;Ctnna1	Catenin alpha-2;Catenin alpha-1	3714.1	2155.6	0	4277.8	4088.5	2097.2	0	2880.6	2071.3	2350.9	0	2270.8	3362	3062	0	2431.6	1	1	0	1	1	1	0	1	1	1	0	1	1	1	0	1	2	0.03921	38.989
ASYYVVSGNDPANGEPSR	Unmodified	1881.85	A2ARP8;Q9QYR6;Q9QYR6-2	Map1a	Microtubule-associated protein 1A;MAP1A heavy chain;MAP1 light chain LC2	4767.7	0	0	4452.6	4044.3	0	0	4722.7	5167.6	0	0	0	4923.2	0	0	0	1	0	0	1	1	0	0	1	1	0	0	0	1	0	0	0	3	0.048193	18.538
ATAAGVK	Unmodified	616.354	E0CXB1;Q9QUM9	Psma6	Proteasome subunit alpha type-6	7894.2	0	0	6157.4	6405.3	0	0	9689.2	5436.2	0	0	0	5413.5	0	0	0	1	0	0	1	1	0	0	1	1	0	0	0	1	0	0	0	2	0.03386	16.394
ATADDELSFK	Unmodified	1095.51	Q60631;B1AT92;Q60631-2;B1AT95	Grb2	Growth factor receptor-bound protein 2	15275	0	6874.8	17692	12766	0	11731	19054	15653	0	9214.9	0	14965	0	9085.9	0	1	0	1	1	1	0	1	1	1	0	1	0	1	0	1	0	2	2.7967e-05	144.68
ATAEEISSK	Unmodified	934.461	Q9CQ62	Decr1	2,4-dienoyl-CoA reductase, mitochondrial	6266.4	1985.4	0	8495.2	6351.9	1241.7	0	8322.9	6510.6	2105.5	0	2442.8	6876	1937.5	0	3121.2	1	1	0	1	1	1	0	1	1	1	0	1	1	1	0	1	2	0.0008171	65.9
ATAEQLK	Unmodified	759.413	P07724	Alb	Serum albumin	16161	12950	8336.2	7257.4	17526	9443.1	16763	14667	11387	9416.3	10252	18914	7524.7	6368.8	7026.5	11073	1	2	1	1	1	2	1	1	1	2	1	2	1	2	1	2	2	0.016515	32.392
ATAGAPPDSSLVTYELHSRPEQDK	Unmodified	2568.25	Q99KJ8	Dctn2	Dynactin subunit 2	0	0	3068.3	0	0	0	3831	0	0	0	4471.5	0	0	0	3614.4	0	0	0	1	0	0	0	1	0	0	0	1	0	0	0	1	0	4	5.0965e-10	95.484
ATAGAYIASQTVK	Unmodified	1279.68	O55234	Psmb5	Proteasome subunit beta type-5	7170	0	0	8258.5	10239	0	0	11020	6413.9	0	0	0	9620.7	0	0	0	1	0	0	1	1	0	0	1	1	0	0	0	1	0	0	0	3	0.022742	29.204
ATAGDTHLGGEDFDNR	Unmodified	1674.72	P16627;Q61696;P17879	Hspa1l;Hspa1a;Hspa1b	Heat shock 70 kDa protein 1-like;Heat shock 70 kDa protein 1A;Heat shock 70 kDa protein 1B	0	0	2236.6	0	0	0	4135.9	0	0	0	2129.3	0	0	0	2909.3	0	0	0	1	0	0	0	1	0	0	0	1	0	0	0	1	0	3	0.0051091	52.134
ATAMGK	Unmodified	577.289	P49722	Psma2	Proteasome subunit alpha type-2	0	8098	0	0	0	6170.9	0	0	0	9731.5	0	8002.3	0	7397.9	0	8050.9	0	1	0	0	0	1	0	0	0	1	0	1	0	1	0	1	2	0.05129	30.074
ATAVDITTSK	Unmodified	1005.53	Q8K0U4	Hspa12a	Heat shock 70 kDa protein 12A	29871	11756	22771	36954	29699	10154	28187	35418	29164	12995	24133	12814	34078	10174	24091	13591	1	1	1	1	1	1	1	1	1	1	1	1	1	1	1	1	2	2.3943e-08	124.08
ATAVLAK	Unmodified	672.417	B7ZBY7;E9PY39;Q9CZY3;Q9CZY3-2	Ube2v1;Gm20431	Ubiquitin-conjugating enzyme E2 variant 1	43858	13373	0	54640	47426	14422	0	60641	42279	17458	0	17578	50141	17507	0	20520	1	1	0	1	1	1	0	1	1	1	0	1	1	1	0	1	2	0.020287	30.934
ATAVMPDGQFK	Unmodified	1163.56	P35700;B1AXW5;B1AXW6;B1AXW4	Prdx1	Peroxiredoxin-1	44163	13038	30639	50405	52866	10157	40136	51806	39615	12861	33503	14172	45380	11908	31605	12896	2	2	2	2	2	2	2	2	2	2	2	2	2	2	2	2	2;3	8.4692e-15	179.83
ATAVPDSLCK	Unmodified	1060.52	S4R2F3;Q8C8R3-2;Q8C8R3;Q8C8R3-5;Q8C8R3-4;S4R2R5;Q8C8R3-3	Ank2	Ankyrin-2	0	7044.6	0	0	0	8105.8	0	0	0	6280.2	0	7349	0	8848.7	0	8477.7	0	1	0	0	0	1	0	0	0	1	0	1	0	1	0	1	2	0.0024882	64.485
ATAVVVNIGK	Acetyl (N-term)	1012.59	Q9DCL9;D3Z6P1;D6RCU8	Paics	Multifunctional protein ADE2;Phosphoribosylaminoimidazole-succinocarboxamide synthase;Phosphoribosylaminoimidazole carboxylase	0	1632.7	1358.4	0	0	2249.2	2628.8	0	0	3257.1	2404.1	2336.8	0	1976.5	3280.6	2743.5	0	1	1	0	0	1	1	0	0	1	1	1	0	1	1	1	2	0.011454	36.526
ATCIGNNSAAAVSMLK	Unmodified	1606.78	Q9R1P0;E9PW69	Psma4	Proteasome subunit alpha type-4;Proteasome subunit alpha type	7209.7	4434.7	7628.4	9887.3	8430.4	3771.6	10777	10841	6606.6	3463.6	6683.6	5036	7542.9	3801	8240.3	5027.3	1	1	1	1	1	1	1	1	1	1	1	1	1	1	1	1	3	0.00021392	79.937
ATDCVGHDVATLLR	Unmodified	1526.75	G3UVV4;P17710-3;P17710-4;P17710;P17710-2	Hk1	Hexokinase;Hexokinase-1	8872.4	4812	5575.2	14231	11192	3246.6	6615.4	11876	6746.2	6273.8	4537.1	4567.7	11503	3525	7907.7	4838.7	1	1	1	1	1	1	1	1	1	1	1	1	1	1	1	1	3	5.463e-08	135.4
ATDFDVLSYK	Unmodified	1157.56	Q9EP69	Sacm1l	Phosphatidylinositide phosphatase SAC1	11674	5049	8382.8	15071	14068	4052.4	10925	14702	7248.4	4268.5	8464.5	6133.7	10618	6725.4	8066.5	4755.3	1	1	1	1	1	1	1	1	1	1	1	1	1	1	1	1	2	0.0004499	93.213
ATDFIDQALAHK	Unmodified	1328.67	Q3V2Y9;H3BKD1;B1AQF4;Q9D7X3;H3BKL8	Dusp3	Dual specificity protein phosphatase 3	5745.6	0	5011.9	6669.9	8608.7	0	8500.9	9200.8	6592.7	0	5396.8	0	7902.8	0	5786.7	0	1	0	1	1	1	0	1	1	1	0	1	0	1	0	1	0	3	7.3468e-05	71.457
ATDFVVDR	Unmodified	921.456	P54071;A0A0U1RP68;D6RIL6	Idh2	Isocitrate dehydrogenase [NADP], mitochondrial	0	0	10179	0	0	0	12915	0	0	0	10443	0	0	0	13750	0	0	0	1	0	0	0	1	0	0	0	1	0	0	0	1	0	2	0.040254	49.41
ATDFVVPGPGK	Unmodified	1086.57	O88844;A0A087WPT4;A0A087WRS9	Idh1	Isocitrate dehydrogenase [NADP] cytoplasmic	17940	5236.2	6581.9	21021	17409	4357.9	8944.8	24325	18275	6600	8025.3	5971.4	20525	6091.8	8884	8385.8	2	2	2	2	2	2	2	2	2	2	2	2	2	2	2	2	2;3	0.00096975	43.36
ATDGLHENETLASLK	Acetyl (N-term)	1639.81	P62881-2;A0A1L1STC5	Gnb5	Guanine nucleotide-binding protein subunit beta-5	0	0	0	0	0	0	0	0	0	0	0	0	0	0	0	0	0	0	0	0	0	0	0	0	0	0	0	0	0	0	0	0	2	1.5046e-06	39.532
ATDLFDELVAHEVAR	Unmodified	1684.84	Q6ZPE2;Q6ZPE2-2	Sbf1	Myotubularin-related protein 5	0	1621.6	1230.8	0	0	1242.4	1867.4	0	0	1621.3	1647.7	871.13	0	1815.7	1207.5	1871.5	0	1	1	0	0	1	1	0	0	1	1	1	0	1	1	1	3	0.0097727	27.105
ATDLLLDDSLVSLFGNR	Unmodified	1847.96	P99029-2;P99029;G3UZJ4;H3BJQ7	Prdx5	Peroxiredoxin-5, mitochondrial	7852.6	0	0	7658.5	5177.9	0	0	3828.6	4050.2	0	0	0	7264	0	0	0	1	0	0	1	1	0	0	1	1	0	0	0	1	0	0	0	2	8.4012e-11	172.01
ATDLLLDDSLVSLFGNRR	Unmodified	2004.06	P99029-2;P99029;G3UZJ4;H3BJQ7	Prdx5	Peroxiredoxin-5, mitochondrial	4910.3	0	1226.4	7438	3345.7	0	2578.5	2251.7	22928	0	2317.3	0	7221.3	0	2834.3	0	1	0	1	1	1	0	1	1	1	0	1	0	1	0	1	0	3	7.2958e-16	131.55
ATEEPSGTGSDELIK	Unmodified	1532.72	O54724	Ptrf	Polymerase I and transcript release factor	2730.5	0	2576.9	2790.6	3204.5	0	2525.5	2930.4	3655.4	0	1461.7	0	3592.1	0	1931.8	0	1	0	1	1	1	0	1	1	1	0	1	0	1	0	1	0	2	1.2401e-05	80.806
ATEGMVVADK	Unmodified	1019.5	P70195	Psmb7	Proteasome subunit beta type-7	10686	3679.1	5445.3	14958	12374	2897.8	10702	16606	11708	3222.7	9036.4	3219.4	13577	3376.1	9829	5322.1	1	1	2	1	1	1	2	1	1	1	2	1	1	1	2	1	2	0.0003442	107.99
ATEMVEVGPEDDEVGAER	Unmodified	1931.84	O54724	Ptrf	Polymerase I and transcript release factor	0	0	0	0	0	0	928.78	0	0	0	1356.4	0	0	0	941.05	0	0	0	0	0	0	0	1	0	0	0	1	0	0	0	1	0	2	0.050874	37.638
ATENDIANFFSPLNPIR	Unmodified	1917.96	D3YWT1;D3Z3N4	Hnrnph3		3556.8	0	0	5469	5529.6	0	0	5418.8	3910.9	0	0	0	5484	0	0	0	1	0	0	1	1	0	0	1	1	0	0	0	1	0	0	0	3	0.012213	31.32
ATENDIYNFFSPLNPVR	Unmodified	1995.97	Q8C2Q7;O35737;Q9Z2X1-2;Q9Z2X1	Hnrnph1;Hnrnpf	Heterogeneous nuclear ribonucleoprotein H;Heterogeneous nuclear ribonucleoprotein H, N-terminally processed;Heterogeneous nuclear ribonucleoprotein F;Heterogeneous nuclear ribonucleoprotein F, N-terminally processed	6375.2	1742.8	1460.3	7133	3622.9	1186.6	3376.1	5719	2349.9	0	2070.6	1152.4	5064.1	0	1404.1	1089.6	1	1	1	1	1	1	1	1	1	0	1	1	1	0	1	1	3	2.7245e-11	104.95
ATESLQEVSGPK	Unmodified	1244.62	Q4KMM3-4;Q4KMM3;E9Q0A7;Q4KMM3-3;Q4KMM3-2	Oxr1	Oxidation resistance protein 1	0	0	0	0	0	0	0	0	0	0	0	0	0	0	0	0	0	0	0	0	0	0	0	0	0	0	0	0	0	0	0	0	2	1.0584e-05	69.058
ATETAEEEDDQPLSLSWPTNTR	Unmodified	2489.12	Q8BUN9;Q14BI1	Slc24a2		2951	0	0	2826.6	3297.9	0	0	4920.2	3875.2	0	0	0	3495.8	0	0	0	1	0	0	1	1	0	0	1	1	0	0	0	1	0	0	0	3	2.7789e-05	65.359
ATFDISLVVPK	Unmodified	1188.68	Q11011;E9Q039;E9Q6F4;F6V7K3	Npepps	Puromycin-sensitive aminopeptidase	3151.6	1582.2	1751.9	4044.7	2800.4	1035	2360.8	4068.5	2270	870.85	1623.9	0	2248.1	1319.9	1495.4	1849.9	1	1	1	1	1	1	1	1	1	1	1	0	1	1	1	1	3	9.2141e-05	77.434
ATFSPIVTLEPR	Unmodified	1329.73	S4R2F3;Q8C8R3-2;Q8C8R3;Q8C8R3-5;Q8C8R3-4;S4R2R5;Q8C8R3-3	Ank2	Ankyrin-2	12072	4349.6	5335.6	16959	11318	4085.8	7378	15559	13750	5375.5	5560.1	5218.1	12396	4195.8	6909.5	4546.8	2	1	1	2	2	1	1	2	2	1	1	1	2	1	1	1	2;3	2.1951e-06	158.02
ATGAATPK	Unmodified	715.386	P43277	Hist1h1d	Histone H1.3	0	3527.4	6884.7	0	0	2838.2	7394.2	0	0	2341.1	3595.7	3919	0	2724.9	4677.5	1991.1	0	1	1	0	0	1	1	0	0	1	1	1	0	1	1	1	2	0.011132	32.24
ATGGPYGSLGVDYEFEK	Unmodified	1788.82	Q8K0U4	Hspa12a	Heat shock 70 kDa protein 12A	16650	0	2435.1	21353	13552	0	3453.4	20842	16717	0	834.28	0	16887	0	2322.7	0	2	0	1	2	2	0	1	2	2	0	1	0	2	0	1	0	2;3	2.0158e-06	92.168
ATGPAPGPSVDR	Unmodified	1123.56	Q7TSJ2;Q7TSJ2-2;D3Z6W1	Map6	Microtubule-associated protein 6	5934.9	0	2032.9	6246.3	4562.7	0	3141.6	5410.5	4343.9	0	3544.2	0	6788	0	2214.8	0	1	0	1	1	1	0	1	1	1	0	1	0	1	0	1	0	2	0.00062462	76.356
ATGPAPGPSVDRETVAAPGR	Unmodified	1904.97	Q7TSJ2;Q7TSJ2-2;D3Z6W1	Map6	Microtubule-associated protein 6	0	0	0	0	0	0	0	0	0	0	0	0	0	0	0	0	0	0	0	0	0	0	0	0	0	0	0	0	0	0	0	0	3	2.3203e-12	79.908
ATGPPVSELITK	Unmodified	1211.68	P43276	Hist1h1b	Histone H1.5	15736	9176.3	11019	12635	12513	5505.3	14070	19349	9768.7	5095.7	10045	6683.4	10548	5697	9338.4	7068	1	1	1	1	1	1	1	1	1	1	1	1	1	1	1	1	2	6.238e-05	106.68
ATGQPYEQYAK	Unmodified	1254.59	Q80TZ3-2;Q80TZ3;Q80TZ3-3;F6SLK1;A0A0R4J0F6;Q99KY4-2;Q99KY4	Dnajc6;Gak	Putative tyrosine-protein phosphatase auxilin;Cyclin-G-associated kinase	0	0	8318.9	0	0	0	9638	0	0	0	6529.6	0	0	0	8032.5	0	0	0	2	0	0	0	2	0	0	0	2	0	0	0	2	0	2	0.001806	77.774
ATGYQELPDWPEEAPDPSVR	Unmodified	2256.03	Q9JME5	Ap3b2	AP-3 complex subunit beta-2	2972.8	0	1970.5	4200.5	3377.7	0	2845.5	6078.5	3109.4	0	1985.1	0	4444	0	2183	0	1	0	1	1	1	0	1	1	1	0	1	0	1	0	1	0	3	0.039058	12.982
ATIAGGGVIPHIHK	Unmodified	1369.78	Q3UA95;Q3THW5;P0C0S6;Q8R029	H2afz;H2afv	Histone H2A;Histone H2A.V;Histone H2A.Z	10994	5744.8	6885.8	12294	10606	3055.2	8142.8	14128	9602.7	4086.3	8299.4	7228.6	12473	5158.4	9310.1	5067.2	1	1	1	1	1	1	1	1	1	1	1	1	1	1	1	1	4	1.9226e-07	108.44
ATIDVSGPK	Unmodified	886.476	E9Q616	Ahnak		0	0	9031.5	0	0	0	12595	0	0	0	6408	0	0	0	7757.7	0	0	0	1	0	0	0	1	0	0	0	1	0	0	0	1	0	2	0.0024255	70.648
ATIGADFLTK	Unmodified	1035.56	P51150;A0A0N4SVG9;A0A0N4SVR6	Rab7a	Ras-related protein Rab-7a	1849.6	14761	0	2180.9	1707.4	12304	0	3277.9	2065.7	16777	0	15663	2106.1	14812	0	17300	1	1	0	1	1	1	0	1	1	1	0	1	1	1	0	1	2;3	1.6532e-05	116.15
ATISNDGATILK	Unmodified	1202.65	P80313;A0A0N4SV00	Cct7	T-complex protein 1 subunit eta	27911	9031	14429	32161	30643	6917.2	14355	40824	24955	7875	11581	6089.4	29159	5455.7	12477	11285	3	2	1	3	3	2	1	3	3	2	1	2	3	2	1	2	2;3	3.4076e-09	127.13
ATLEEAR	Unmodified	788.403	Q11011;E9Q039;F6QYF8	Npepps	Puromycin-sensitive aminopeptidase	10017	0	8624.6	8428.7	7949.5	0	11790	10735	10827	0	12178	0	10509	0	10313	0	1	0	1	1	1	0	1	1	1	0	1	0	1	0	1	0	2	0.016443	28.252
ATLEMVNHEK	Unmodified	1170.57	A0A0R4J036;P08553;D3YZ35	Nefm	Neurofilament medium polypeptide	20069	13033	10565	29997	29362	13635	13966	28563	26121	17806	12952	12134	27254	15317	10518	18786	1	2	1	1	1	2	1	1	1	2	1	2	1	2	1	2	2;3	1.0973e-06	129.68
ATLEMVNHEK	Oxidation (M)	1186.57	A0A0R4J036;P08553;D3YZ35	Nefm	Neurofilament medium polypeptide	10876	7170.4	33531	13863	11324	6549	43290	15377	12908	6342.9	32604	7223.2	11122	6323.9	34349	6569.1	1	2	3	1	1	2	3	1	1	2	3	2	1	2	3	2	3	0.0017326	41.688
ATLLLEHVER	Unmodified	1179.66	Q5ICG5;Q8R1X1;Q91WC3;Q91WC3-2;Q5F2C5;Q8BYJ0;E9Q7Y2;Q8C028	Acsl6	Long-chain-fatty-acid--CoA ligase 6	7556.7	2337.6	0	11482	10666	2692.3	0	7748.9	14541	2753.4	0	3479.6	11775	2081.6	0	4058.9	1	1	0	1	1	1	0	1	1	1	0	1	1	1	0	1	3	0.00036716	79.077
ATLNAFLHR	Unmodified	1041.57	Q925I1	Atad3	ATPase family AAA domain-containing protein 3	0	2224.6	0	0	0	1720.3	0	0	0	1973.1	0	1525	0	1175.1	0	1287.9	0	1	0	0	0	1	0	0	0	1	0	1	0	1	0	1	3	0.018223	37.783
ATLNLSLLK	Unmodified	971.602	P52196	Tst	Thiosulfate sulfurtransferase	0	4842.9	0	0	0	7254.8	0	0	0	6592.2	0	6080.4	0	6519.8	0	5861.4	0	1	0	0	0	1	0	0	0	1	0	1	0	1	0	1	2	0.00074897	55.658
ATLPDADKER	Unmodified	1114.56	A1BN54;Q7TPR4	Actn1	Alpha-actinin-1	0	0	0	0	0	0	0	0	0	0	0	0	0	0	0	0	0	0	0	0	0	0	0	0	0	0	0	0	0	0	0	0	3	0.0031959	37.758
ATLPSPDK	Unmodified	827.439	Q02053	Uba1	Ubiquitin-like modifier-activating enzyme 1	8504.8	0	8534.9	13515	14256	0	8797.3	14824	5546.2	0	5609.8	0	8129.2	0	5057.1	0	1	0	1	1	1	0	1	1	1	0	1	0	1	0	1	0	2	0.0042133	58.508
ATLQAALCLENFSSQVVER	Unmodified	2135.07	P59999	Arpc4	Actin-related protein 2/3 complex subunit 4	5067.2	1934.1	1468.6	7562.6	6403.2	1504.9	3205.4	6612.2	6551.7	1383.2	3610.6	1807.5	5158.5	2067.4	2200.5	3436.7	1	1	1	1	1	1	1	1	1	1	1	1	1	1	1	1	3	1.3054e-08	103.69
ATLQEVVGLHSDMAVEAGAPYAER	Unmodified	2513.22	G3UYZ1;A0A0R4J117	Igsf8		0	1948.9	1388.9	0	0	1406.9	1965.6	0	0	1015.1	1805.9	948.74	0	1051.2	1234.7	1416.8	0	1	1	0	0	1	1	0	0	1	1	1	0	1	1	1	3	0.00027756	56.402
ATLSLLER	Unmodified	901.523	Q80TJ1-4;Q80TJ1;K4DI76;J3QJW3;Q80TJ1-2;F6SH36;S4R1C6;E9Q5C0;A0A0M3HEP6;E9Q835;Q8BYR5-5;Q8BYR5-4;Q8BYR5-3;Q8BYR5;Q8BYR5-2	Cadps;Cadps2	Calcium-dependent secretion activator 1;Calcium-dependent secretion activator 2	0	4623.5	6769.2	0	0	4269.9	10195	0	0	4658.8	6461	5098.5	0	6152.1	10007	5606	0	1	1	0	0	1	1	0	0	1	1	1	0	1	1	1	2	0.028341	28.965
ATLSSIR	Unmodified	746.429	P41105;F6Z0X0	Rpl28	60S ribosomal protein L28	0	9835.9	0	0	0	10709	0	0	0	9434.2	0	13549	0	12450	0	13415	0	1	0	0	0	1	0	0	0	1	0	1	0	1	0	1	2	0.022867	39.432
ATLWYVPLSLK	Unmodified	1289.74	Q91V12-2;E9PYH2;Q91V12-4;Q91V12;Q91V12-3	Acot7	Cytosolic acyl coenzyme A thioester hydrolase	39308	7555.8	15829	35429	27973	8203.2	22703	25276	42434	10382	27715	8193.6	43512	11200	26212	12988	2	1	2	2	2	2	2	2	2	2	2	2	2	2	2	2	2;3	5.896e-06	136.85
ATNIEVLSNTFQFTNEAR	Unmodified	2054.01	A0A0G2JF72;Q8JZN2;Q91W50	Csde1	Cold shock domain-containing protein E1	4553.5	0	0	5053.9	3508.1	0	0	5749.8	3256.2	0	0	1045.2	5150.4	817.16	0	1544.8	1	0	0	1	1	0	0	1	1	0	0	1	1	1	0	1	3	0.0019508	44.613
ATNPFVNR	Unmodified	917.472	Q99P72;Q99P72-3	Rtn4	Reticulon-4	13586	4342.8	10956	19644	15605	4545.9	12267	18011	12977	4868.6	12179	5010.2	14722	4693	10099	5658.6	1	1	1	1	1	1	1	1	1	1	1	1	1	1	1	1	2	0.0080559	68.149
ATNSSWVVVFK	Unmodified	1236.65	Q61548-3;Q61548-2;Q61548;E9Q9A3;E9QQ05;E9QLK9;Q3TWS4;A0A087WSI9	Snap91	Clathrin coat assembly protein AP180	2755.5	0	1364.5	5227.9	3716.8	1336.2	1859.6	4984.9	3496.3	953.23	0	0	3529.9	887.59	1716.5	971.09	1	0	1	1	1	1	1	1	1	1	0	0	1	1	1	1	3	0.00048855	64.549
ATPAADGK	Unmodified	729.366	Q9JKC6	Cend1	Cell cycle exit and neuronal differentiation protein 1	17868	20849	24702	18313	14959	16540	30571	16681	15296	19378	28497	16786	18136	20984	34598	19294	1	1	1	1	1	1	1	1	1	1	1	1	1	1	1	1	2	0.0014376	49.302
ATPEASGSGEK	Acetyl (N-term)	1074.48	Q9CQX2	Cyb5b	Cytochrome b5 type B	2766.7	0	0	4603	2851.2	0	0	4490.8	2548.4	0	0	0	3536.1	0	0	0	1	0	0	1	1	0	0	1	1	0	0	0	1	0	0	0	2	0.005346	72.781
ATPEERPK	Unmodified	926.482	Q00612;A3KG36;G3UWD6;P97324	G6pdx;G6pd2	Glucose-6-phosphate 1-dehydrogenase X;Glucose-6-phosphate 1-dehydrogenase;Glucose-6-phosphate 1-dehydrogenase 2	13098	0	0	12997	13082	0	0	17482	10500	0	0	0	15323	0	0	0	1	0	0	1	1	0	0	1	1	0	0	0	1	0	0	0	3	0.0051643	71.714
ATPEPSGTPSSDTVSR	Unmodified	1587.74	O89053	Coro1a	Coronin-1A	1502.5	0	940.78	0	1330	0	2201.1	1533.7	1066.1	0	0	0	0	0	0	0	1	0	1	0	1	0	1	1	1	0	0	0	0	0	0	0	2	0.002392	70.727
ATPLPAEGK	Unmodified	882.481	Q80UE4;Q80UE5;O70318	Epb4.1l2;Epb41l2	Band 4.1-like protein 2	0	9419.8	12762	0	0	12179	17580	0	0	14399	18375	12230	0	15621	16037	12787	0	1	1	0	0	1	1	0	0	1	1	1	0	1	1	1	2	0.003176	45.688
ATPTESPEKPPPPAVQR	Unmodified	1800.94	Q8C3W1		Uncharacterized protein C1orf198 homolog	0	0	1978.6	0	0	0	2619.5	0	0	0	1525.2	0	0	0	1544.8	0	0	0	1	0	0	0	1	0	0	0	1	0	0	0	1	0	3	0.029613	26.307
ATQALVLAPTR	Unmodified	1139.67	P60843	Eif4a1	Eukaryotic initiation factor 4A-I	12431	0	0	13792	16551	0	0	19391	10199	0	0	0	12371	0	0	0	1	0	0	1	1	0	0	1	1	0	0	0	1	0	0	0	2	0.001252	82.612
ATQEHNFR	Unmodified	1001.47				6346.8	0	9524.1	13234	11214	0	9000.4	15544	5292.5	0	6112	0	6850.2	0	4585	0	1	0	1	1	1	0	1	1	1	0	1	0	1	0	1	0	3	0.0097612	43.131	+
ATQQGLK	Unmodified	744.413	A0A0U1RNJ1;P19096	Fasn	Fatty acid synthase;[Acyl-carrier-protein] S-acetyltransferase;[Acyl-carrier-protein] S-malonyltransferase;3-oxoacyl-[acyl-carrier-protein] synthase;3-oxoacyl-[acyl-carrier-protein] reductase;3-hydroxyacyl-[acyl-carrier-protein] dehydratase;Enoyl-[acyl-carrier-protein] reductase;Oleoyl-[acyl-carrier-protein] hydrolase	4308.6	0	0	5242.7	4232.7	0	0	5878	6843.5	0	0	0	4978.1	0	0	0	1	0	0	1	1	0	0	1	1	0	0	0	1	0	0	0	2	0.040006	26.682
ATSIDPNTYITWIDK	Unmodified	1736.86	Q9JHU4	Dync1h1	Cytoplasmic dynein 1 heavy chain 1	0	0	1936.4	0	0	0	3548.5	0	0	0	2637.5	0	0	0	3392.3	0	0	0	1	0	0	0	1	0	0	0	1	0	0	0	1	0	3	0.028471	9.052
ATSNVFAMFDQSQIQEFK	Unmodified	2089.98	Q6ZWQ9;Q3THE2;Q9CQ19;D3Z249;D3YV37	Myl12a;Myl12b;Myl9	Myosin regulatory light chain 12B;Myosin regulatory light polypeptide 9	13370	4188.7	5702.1	11405	11850	4101.7	7348.8	14000	10690	4798.7	6669.1	4850.9	13437	3408.9	7918.1	4686.4	1	1	1	1	1	1	1	1	1	1	1	1	1	1	1	1	3	9.7851e-10	123.2
ATSPQRPK	Unmodified	883.488	Q9D2P8	Mobp	Myelin-associated oligodendrocyte basic protein	23600	23284	21672	36177	33340	22308	25564	33255	28298	30128	26236	25124	34009	25589	29668	29588	1	1	1	1	1	1	1	1	1	1	1	1	1	1	1	1	3	0.0033482	58.451
ATSPSTLVSTGPSSR	Unmodified	1446.73	E9PZ43;A0A0G2JDN7;P27546-4;P27546;P27546-2;P27546-3;A0A140T8T5;A0A0G2JFH2;A0A0G2JG35;A0A0G2JFT4	Map4	Microtubule-associated protein;Microtubule-associated protein 4	3205.3	0	0	3629.7	2605	0	3070.6	2922	2069.2	0	2719.5	0	1544.4	0	2520	0	1	0	0	1	1	0	1	1	1	0	1	0	1	0	1	0	2	2.419e-07	95.798
ATSVALTWSR	Unmodified	1090.58	P12960	Cntn1	Contactin-1	18378	0	8386.6	20687	16800	0	9287.9	16947	14664	0	8356.7	0	20119	0	10745	0	1	0	1	1	1	0	1	1	1	0	1	0	1	0	1	0	2	1.7337e-08	134.79
ATSVMVR	Unmodified	762.406	Q3UGR5;D3YZI3;Q3UGR5-2;D3YUN7	Hdhd2	Haloacid dehalogenase-like hydrolase domain-containing protein 2	12817	0	11387	16745	14338	0	11437	13680	11212	0	12065	0	13065	0	12417	0	1	0	1	1	1	0	1	1	1	0	1	0	1	0	1	0	2	0.017602	62.657
ATTADGSSILDR	Unmodified	1205.59	O88544;F6QTS1	Cops4	COP9 signalosome complex subunit 4	17134	0	0	18977	17494	0	0	23393	13532	0	0	0	14512	0	0	0	1	0	0	1	1	0	0	1	1	0	0	0	1	0	0	0	2	0.00082774	32.468
ATTDNSPSSK	Unmodified	1006.46	P06837	Gap43	Neuromodulin	10386	4992.1	5809.3	15549	9750.1	2780.6	7616	12804	7452.3	6117.5	5979.7	4534.8	13151	3946	8563.8	4162.9	1	1	1	1	1	1	1	1	1	1	1	1	1	1	1	1	2	0.00042767	109.71
ATTHEVMGPK	Unmodified	1069.52	Q61548-3;Q61548-2;Q61548;E9Q9A3;E9QQ05;E9QLK9;Q3TWS4;A0A087WSI9	Snap91	Clathrin coat assembly protein AP180	11587	7217.3	8519.9	17188	12209	6282.8	11563	16859	12964	7028	9865.4	8901.9	19214	6402	9837	5571.8	1	1	1	1	1	1	1	1	1	1	1	1	1	1	1	1	3	6.778e-05	90.981
ATVAPDKK	Unmodified	828.471	Q8CGC7	Eprs	Bifunctional glutamate/proline--tRNA ligase;Glutamate--tRNA ligase;Proline--tRNA ligase	0	6175	0	0	0	5402.3	0	0	0	5900.4	0	7097.5	0	6264.5	0	8439.3	0	1	0	0	0	1	0	0	0	1	0	1	0	1	0	1	3	0.037899	37.117
ATVASSSQK	Unmodified	877.451	A2A6U3;Q80UG5-3;Q80UG5	Sept9	Septin-9	0	0	0	0	0	0	0	0	0	0	0	0	0	0	0	0	0	0	0	0	0	0	0	0	0	0	0	0	0	0	0	0	2	0.041753	47.212
ATVECVK	Unmodified	805.4	A0A0G2JF72;Q8JZN2;Q91W50	Csde1	Cold shock domain-containing protein E1	0	0	9187.4	0	0	0	11156	0	0	0	9500.7	0	0	0	9512.5	0	0	0	2	0	0	0	2	0	0	0	2	0	0	0	2	0	2	0.020952	68.961
ATVEDEK	Unmodified	790.371	P63017;Q504P4	Hspa8	Heat shock cognate 71 kDa protein	0	4580.3	5242.2	0	0	1715.5	5866.1	0	0	2879.3	3709.8	5740.3	0	3041.7	4399.8	4404.5	0	1	1	0	0	1	1	0	0	1	1	1	0	1	1	1	2	0.016515	23.25
ATVFLNPAACK	Unmodified	1190.61	Q9ESW4;Q9ESW4-2;A0A0J9YU24	Agk	Acylglycerol kinase, mitochondrial	7056.6	0	0	6619.2	6174.4	0	0	5825.1	4685.2	0	0	0	6112.2	0	0	0	1	0	0	1	1	0	0	1	1	0	0	0	1	0	0	0	2	0.003719	43.835
ATVLDLSCNK	Unmodified	1119.56	Q922Q8	Lrrc59	Leucine-rich repeat-containing protein 59	4456.3	3092.9	4219	4259.1	4419	3557.1	5441.3	5914.9	3587.7	3734.6	4604.6	3977.3	3637.9	4006.4	6362.1	3307.7	1	1	1	1	1	1	1	1	1	1	1	1	1	1	1	1	2;3	0.0022914	74.866
ATVLESEGTR	Unmodified	1061.54	Q99JB2;A2AG39;F6WI02	Stoml2	Stomatin-like protein 2, mitochondrial	6417.2	0	4577	8714.1	6710.6	0	5655.6	9747.7	5788.1	0	4394	0	5370.6	0	6429.7	0	1	0	1	1	1	0	1	1	1	0	1	0	1	0	1	0	2	0.0086559	37.907
ATVNLLGDEK	Unmodified	1058.56	G3X8R0	Reep5	Receptor expression-enhancing protein	13383	7644.7	9796.2	16976	10963	5679.4	10655	18496	10075	6422.7	9715.8	6851	13138	7803.9	11768	6392.4	1	1	1	1	1	1	1	1	1	1	1	1	1	1	1	1	2	0.00024044	113.11
ATVSAPFGK	Unmodified	876.471	Q9QXS1-15;Q9QXS1-10;Q9QXS1-9;Q9QXS1-12;Q9QXS1-11;Q9QXS1-13;Q9QXS1-5;Q9QXS1-3;Q9QXS1-16;Q9QXS1-4;Q9QXS1-14;Q9QXS1-6;Q9QXS1-7;Q9QXS1-8;Q9QXS1-2;Q9QXS1;E9Q3W4;F6R059	Plec	Plectin	18162	0	12584	18470	17832	0	14228	19435	17003	0	14251	0	17508	0	15841	0	1	0	1	1	1	0	1	1	1	0	1	0	1	0	1	0	2	0.00096732	97.312
ATVTPSPVK	Unmodified	898.512	A0A087WRY3;Q80XU3	Nucks1	Nuclear ubiquitous casein and cyclin-dependent kinase substrate 1	0	7958.9	4685.1	0	0	5421	8758.2	0	0	8484.1	7297	6778.7	0	6768.2	6830.8	7033.1	0	1	1	0	0	1	1	0	0	1	1	1	0	1	1	1	2	0.0026506	59.017
ATVVESSEK	Unmodified	948.476	P61982	Ywhag	14-3-3 protein gamma;14-3-3 protein gamma, N-terminally processed	20795	7890.2	17374	30942	21854	4858.3	18742	32209	17517	9877.8	15788	6918.6	22594	5756.2	19590	7766.4	3	1	2	3	3	1	2	3	3	1	2	1	3	1	2	1	2;3	0.00052781	120.57
AVAAAK	Unmodified	529.322	Q8R0Y6;D3Z6B9;Q8K009	Aldh1l1;Aldh1l2	Cytosolic 10-formyltetrahydrofolate dehydrogenase;Mitochondrial 10-formyltetrahydrofolate dehydrogenase	10789	8465.1	7594.8	13364	12110	7304.3	9454.9	12635	10175	8376.7	6213.8	6106.4	12346	7216.5	6650.3	8797.4	1	1	1	1	1	1	1	1	1	1	1	1	1	1	1	1	2	0.042931	11.26
AVAALLTIPEAEK	Unmodified	1324.76	Q6ZQ38	Cand1	Cullin-associated NEDD8-dissociated protein 1	4563.1	0	1738.8	4710.8	4170.4	945.44	1451.6	4652.8	3050.1	1553.2	2158.5	1630.1	3121.3	1550.4	2155.1	1313.4	1	0	1	1	1	1	1	1	1	1	1	1	1	1	1	1	3	9.0017e-05	76.611
AVAASK	Unmodified	545.317	P43274;P43277	Hist1h1e;Hist1h1d	Histone H1.4;Histone H1.3	0	62990	6420	0	0	50211	12842	0	0	60141	10867	66716	0	55721	13261	76836	0	1	1	0	0	1	1	0	0	1	1	1	0	1	1	1	2	0.037975	22.603
AVADAIR	Unmodified	714.402	P80315;G5E839;G3UYW5	Cct4	T-complex protein 1 subunit delta	0	9843.2	0	0	0	7709.5	0	0	0	9116.8	0	9597.2	0	9580.3	0	12065	0	1	0	0	0	1	0	0	0	1	0	1	0	1	0	1	2	0.048861	4.9578
AVADALNR	Unmodified	828.445	Q7TSJ2;A0A140LIT9;Q7TSJ2-2;D3Z6W1;Q7TSJ2-3	Map6	Microtubule-associated protein 6	0	7873	0	0	0	6119.4	0	0	0	9899.8	0	6630	0	8059.9	0	9144.7	0	1	0	0	0	1	0	0	0	1	0	1	0	1	0	1	2	0.0045161	22.484
AVAEQIPLLVQGVR	Unmodified	1491.88	P26039;F6S1V7	Tln1	Talin-1	2405	0	1784	4866.5	3136	927.74	1906.4	4725.7	3499.1	880.6	2362.6	0	2746.2	0	2221.8	1263.5	1	0	1	1	1	1	1	1	1	1	1	0	1	0	1	1	3	0.0031265	40.841
AVAFQNSQTR	Unmodified	1120.56	Q9DB77;A0A140LI98	Uqcrc2	Cytochrome b-c1 complex subunit 2, mitochondrial	19249	3797.4	0	21660	18634	4568	0	21851	15728	6201.2	0	5400.2	20647	6033.8	0	7132.4	1	1	0	1	1	1	0	1	1	1	0	1	1	1	0	1	2	0.00011805	118.87
AVAGDASESALLK	Unmodified	1230.65	Q8VDN2	Atp1a1	Sodium/potassium-transporting ATPase subunit alpha-1	41616	16324	19144	45598	31840	13522	23105	40912	36380	13778	23604	15031	36037	11136	26098	14305	1	1	1	1	1	1	1	1	1	1	1	1	1	1	1	1	2	7.3406e-30	163.46
AVAGNISDPGLQK	Unmodified	1268.67	Q64727	Vcl	Vinculin	0	0	5162.7	0	0	0	5596.1	0	0	0	4581.5	0	0	0	6045.8	0	0	0	1	0	0	0	1	0	0	0	1	0	0	0	1	0	2	1.9032e-09	111.31
AVAHGDGDTQR	Unmodified	1125.52	A0A0U1RNJ1;P19096	Fasn	Fatty acid synthase;[Acyl-carrier-protein] S-acetyltransferase;[Acyl-carrier-protein] S-malonyltransferase;3-oxoacyl-[acyl-carrier-protein] synthase;3-oxoacyl-[acyl-carrier-protein] reductase;3-hydroxyacyl-[acyl-carrier-protein] dehydratase;Enoyl-[acyl-carrier-protein] reductase;Oleoyl-[acyl-carrier-protein] hydrolase	1003.3	0	0	1573.4	1223.1	0	0	0	1648	0	0	0	1680.4	0	0	0	1	0	0	1	1	0	0	0	1	0	0	0	1	0	0	0	3	0.00035382	54.77
AVAHILGIR	Unmodified	948.587	A0A0U1RNJ1;P19096	Fasn	Fatty acid synthase;[Acyl-carrier-protein] S-acetyltransferase;[Acyl-carrier-protein] S-malonyltransferase;3-oxoacyl-[acyl-carrier-protein] synthase;3-oxoacyl-[acyl-carrier-protein] reductase;3-hydroxyacyl-[acyl-carrier-protein] dehydratase;Enoyl-[acyl-carrier-protein] reductase;Oleoyl-[acyl-carrier-protein] hydrolase	2287.1	1807.2	2798.3	3353.3	3172.1	1204	3033.5	4781.2	2993.5	2422.3	1375.4	2106.7	3627.1	1982.1	1105.4	1948.4	1	1	1	1	1	1	1	1	1	1	1	1	1	1	1	1	3	0.000468	39.324
AVAIDLPGLGR	Unmodified	1080.63	A0A087WP24;A0A087WRJ2;A0A087WPF8;A0A087WSR2;E9QN99;Q8VCR7	Abhd14b	Alpha/beta hydrolase domain-containing protein 14B	0	2357.1	0	0	0	2819.9	0	0	0	1878.7	0	2190.1	0	2767.5	0	2574.9	0	1	0	0	0	1	0	0	0	1	0	1	0	1	0	1	2	0.0046836	42.437
AVAIETQPAQGESDAVAR	Unmodified	1811.9	Q7TSJ2;Q7TSJ2-2;D3Z6W1	Map6	Microtubule-associated protein 6	8596.6	0	1185.5	10037	13317	0	0	9433	6679.6	0	0	0	6825.8	0	0	0	2	0	1	1	2	0	0	2	2	0	0	0	2	0	0	0	2;3	1.5211e-05	95.679
AVAISLPK	Unmodified	797.501	P19324	Serpinh1	Serpin H1	14441	5197.4	9636.7	17277	18093	4738.4	13737	20177	16671	4632.8	9157.5	8903.6	14813	4573.8	7083.4	6299.8	2	2	1	2	2	2	1	2	2	2	1	2	2	1	1	1	2;3	0.0062384	24.032
AVANETGAFFFLINGPEIMSK	Unmodified	2255.13	Q01853	Vcp	Transitional endoplasmic reticulum ATPase	3826.3	0	984.46	3009.5	2464.8	0	0	3753.7	4136.4	0	2257	0	3392.1	0	1937.6	0	1	0	1	1	1	0	0	1	1	0	1	0	1	0	1	0	3	4.5114e-08	102.3
AVANQTSATFLR	Unmodified	1277.67	P62192	Psmc1	26S protease regulatory subunit 4	0	2768.4	0	0	0	2952	0	0	0	3324.8	0	2021.7	0	1566.6	0	2854.2	0	1	0	0	0	1	0	0	0	1	0	1	0	1	0	1	2	0.0042474	31.153
AVAQALEVIPR	Unmodified	1165.68	P80318;Q3U0I3;E9Q133	Cct3	T-complex protein 1 subunit gamma	20328	7299.2	10270	22086	20096	6359.2	14388	26716	19965	7247.7	10100	8861.2	22808	9459.9	14404	10545	2	1	1	1	2	1	1	2	2	1	1	1	2	1	2	1	2;3	0.00013339	100.93
AVAQGNLSSADVQAAK	Unmodified	1528.78	Q9DB77	Uqcrc2	Cytochrome b-c1 complex subunit 2, mitochondrial	43871	1950.7	8418.4	47084	34920	2947	12232	50103	35248	5343.5	8704.6	5121.6	39802	4151.2	12327	5471.4	3	1	2	3	3	2	2	3	3	2	2	2	3	2	2	2	2;3	1.917e-35	151.87
AVASEEETPAK	Unmodified	1130.55	P19246	Nefh	Neurofilament heavy polypeptide	17453	2600.4	31603	21585	18174	2359.6	34717	21008	18501	6569.4	38277	4498.4	20178	4997.8	32979	4588.1	2	1	2	2	2	1	2	2	2	1	2	1	2	1	2	1	2;3	2.4771e-05	93.044
AVATPAAAAAEEER	Unmodified	1355.67	Q9Z127	Slc7a5	Large neutral amino acids transporter small subunit 1	4122	0	2622.5	5285.3	3982.3	0	4287.7	4290.6	2990	0	2578.4	0	3066.6	0	3995	0	1	0	1	1	1	0	1	1	1	0	1	0	1	0	1	0	2	7.709e-07	124.02
AVATPAK	Unmodified	656.386	P09405	Ncl	Nucleolin	0	7440.5	0	0	0	6773.7	0	0	0	4971.2	0	5507.7	0	6416.3	0	7183.5	0	1	0	0	0	1	0	0	0	1	0	1	0	1	0	1	2	0.028675	18.582
AVAVGRPSNEELR	Acetyl (N-term)	1438.75	A0A0J9YTY0;A0A0J9YUL3;Q8C1B7-3;Q8C1B7-2;Q8C1B7	Sept11	Septin-11	0	0	0	0	0	0	0	0	0	0	0	0	0	0	0	0	0	0	0	0	0	0	0	0	0	0	0	0	0	0	0	0	2	1	NaN
AVCGFHLGYLDGEVELVNSVVTR	Unmodified	2533.26	Q62465	Vat1	Synaptic vesicle membrane protein VAT-1 homolog	8564.1	0	1908.3	7407.4	5757.8	0	3002.7	7047.7	6170.7	0	3405.2	0	7260.3	0	2894.1	0	1	0	1	1	1	0	1	1	1	0	1	0	1	0	1	0	3	0.0002581	57.662
AVCMLSNTTAIAEAWAR	Oxidation (M)	1879.89	A0A0A0MQA5;P68368;P05213;P68369;P05214	Tuba4a;Tuba1b;Tuba1a;Tuba3a	Tubulin alpha-4A chain;Tubulin alpha-1B chain;Tubulin alpha-1A chain;Tubulin alpha-3 chain	21489	7870.3	0	29550	28106	5191.6	0	37401	23368	7167.4	0	6871.3	26295	5200.1	0	9155	5	3	0	5	5	3	0	5	5	4	0	4	5	4	0	4	3	1.5848e-05	79.41
AVCMLSNTTAIAEAWAR	Unmodified	1863.9	A0A0A0MQA5;P68368;P05213;P68369;P05214	Tuba4a;Tuba1b;Tuba1a;Tuba3a	Tubulin alpha-4A chain;Tubulin alpha-1B chain;Tubulin alpha-1A chain;Tubulin alpha-3 chain	42151	7248.6	16644	52829	48180	9049.2	21268	50805	49821	8614.1	21034	8597.3	52157	8314.6	20950	8572.2	4	2	3	4	5	2	3	4	4	2	3	2	4	2	3	2	2;3	4.0436e-58	294.24
AVCMLSNTTAIAEAWAR	Deamidation (NQ)	1864.88	A0A0A0MQA5;P68368;P05213;P68369;P05214	Tuba4a;Tuba1b;Tuba1a;Tuba3a	Tubulin alpha-4A chain;Tubulin alpha-1B chain;Tubulin alpha-1A chain;Tubulin alpha-3 chain	3608.6	0	0	4137.2	4391.3	1440.5	0	4599.9	2345.9	0	0	1276.3	3839	1009.5	0	1095.1	1	0	0	1	1	1	0	1	1	0	0	1	1	1	0	1	3	2.4587e-06	88.229
AVDDGVNTFK	Unmodified	1064.51	P42932;H3BL49;H3BJB6	Cct8	T-complex protein 1 subunit theta	21226	4733.5	12361	26923	21603	4559	16473	24626	20294	5389.5	13748	5001	20917	4044.4	17213	5489.6	1	1	1	1	1	1	1	1	1	1	1	1	1	1	1	1	2	3.3228e-05	144.15
AVDDLNLHSYSNLPIWVNK	Unmodified	2197.12	Q9JHU4	Dync1h1	Cytoplasmic dynein 1 heavy chain 1	0	0	1758	0	0	0	3134.8	0	0	0	1979.1	0	0	0	2744.6	0	0	0	1	0	0	0	1	0	0	0	1	0	0	0	1	0	3	0.001333	46.591
AVDEAADALLK	Unmodified	1114.59	Q8CAQ8-2;Q8CAQ8;Q8CAQ8-5;E9Q800;Q8CAQ8-3;A0A0U1RP81;E9QAY6;A0A1B0GX08	Immt	MICOS complex subunit Mic60	22676	4169.4	13662	31900	25704	6747.6	19899	30581	20988	5849.4	14324	6309.8	26593	4932.9	19579	5409.6	2	1	1	2	2	1	1	2	2	1	1	1	2	1	1	1	2;3	3.4546e-05	153.2
AVDEMNGK	Unmodified	862.385	P29341;Q62029	Pabpc1;Pabpc2	Polyadenylate-binding protein 1;Polyadenylate-binding protein	4694.6	0	0	8365.3	6366.3	0	0	10099	5391.6	0	0	0	6116.3	0	0	0	1	0	0	1	1	0	0	1	1	0	0	0	1	0	0	0	2	0.0030172	87.769
AVDFAER	Unmodified	806.392	P62918	Rpl8	60S ribosomal protein L8	30093	0	0	32233	27440	0	0	33216	29293	0	0	0	35382	0	0	0	1	0	0	1	1	0	0	1	1	0	0	0	1	0	0	0	2	0.022548	24.523
AVDHINSR	Unmodified	910.462	P17183;D3Z6E4;D3Z2S4;D3YVD3	Eno2	Gamma-enolase;Enolase	13122	14209	15925	20048	15592	11194	15598	23857	14011	12673	13402	14616	12570	10663	13859	13001	1	1	1	1	1	1	1	1	1	1	1	1	1	1	1	1	3	0.00022846	51.574
AVDLIPWMEYEFR	Unmodified	1667.8	P12960	Cntn1	Contactin-1	2056.3	0	0	3499.1	2092.6	0	1328.9	3648.4	2323.3	0	0	0	1421.7	0	844.87	0	1	0	0	1	1	0	1	1	1	0	0	0	1	0	1	0	3	0.00036198	52.49
AVDLQILPK	Unmodified	995.602	P47911	Rpl6	60S ribosomal protein L6	24564	10178	12903	24099	21309	6085.5	17998	32474	19847	8563.4	14878	9604.9	23148	10554	10945	11050	2	2	2	2	2	1	2	2	2	2	2	2	2	2	1	2	2;3	0.0018785	92.63
AVDPDSPAEASGLR	Unmodified	1383.66	P70441	Slc9a3r1	Na(+)/H(+) exchange regulatory cofactor NHE-RF1	5078.6	0	5170.3	5291.7	4337.3	0	4513.8	5834	5920.4	0	4068.9	0	5816.3	0	2835.7	0	1	0	1	1	1	0	1	1	1	0	1	0	1	0	1	0	2	9.2019e-07	104.87
AVDSLVPIGR	Unmodified	1025.59	Q03265;D3Z6F5	Atp5a1	ATP synthase subunit alpha, mitochondrial;ATP synthase subunit alpha	94063	40887	62016	127230	95085	42505	79953	112680	81516	52654	65481	48401	101680	51545	81299	49613	1	1	1	1	1	1	1	1	1	1	1	1	1	1	1	1	2	2.6846e-31	221.53
AVDTVLK	Unmodified	744.438	Q8BGN3;D3YU63;A0A1B0GS66	Enpp6	Ectonucleotide pyrophosphatase/phosphodiesterase family member 6	33106	15111	23848	37110	39897	18681	27583	39870	37116	19665	27254	20582	42583	16124	33119	24095	1	1	1	1	1	1	1	1	1	1	1	1	1	1	1	1	2	0.0086428	31.117
AVDVFFPPEAQNDFPVAMQISEK	Unmodified	2578.24	Q5SXR6;Q68FD5	Cltc	Clathrin heavy chain;Clathrin heavy chain 1	12938	791.41	3762.2	16271	13761	2105.9	5863.8	18171	9833.4	1849.5	6220.6	1867.7	11368	2268.8	5368.2	2445.4	2	1	1	2	2	1	1	2	2	1	1	1	2	1	1	1	3;4	3.1391e-08	85.209
AVECLLDSK	Unmodified	1033.51	Q8BU14	Sec62	Translocation protein SEC62	10110	4432.8	8604.9	10659	8240.9	3796.9	10263	13166	8721.1	4525.3	8975.8	3167.6	10745	3922.5	10430	4455.3	1	1	1	1	1	1	1	1	1	1	1	1	1	1	1	1	2	0.00056663	120.25
AVEEEDKMTPEQLAIK	Unmodified	1829.91	O35593	Psmd14	26S proteasome non-ATPase regulatory subunit 14	12012	0	6144.4	12661	11742	0	6837.1	13184	10267	0	5074.6	0	14831	0	5509.7	0	1	0	1	1	1	0	1	1	1	0	1	0	1	0	1	0	3	9.3013e-11	125.39
AVEEVITISK	Unmodified	1087.61	A0A0R4J036;P08553	Nefm	Neurofilament medium polypeptide	50313	24385	42880	69212	60636	21585	47673	57188	72443	33209	55858	22817	64024	25753	50584	35281	3	4	3	3	3	3	3	3	3	4	3	4	3	3	3	3	2;3	9.2857e-05	91.667
AVELAANTK	Unmodified	915.503	P40142	Tkt	Transketolase	24574	19812	17439	25372	19585	22426	22325	23165	25820	20081	17322	17062	23944	21639	16114	22904	1	1	1	1	1	1	1	1	1	1	1	1	1	1	1	1	2	0.00052964	84.047
AVELNMISLK	Unmodified	1116.62	Q99K85;Q3U6K9	Psat1	Phosphoserine aminotransferase	27997	10125	18119	27956	31492	11987	27277	31812	32020	13707	24514	13085	31788	13317	24878	16014	2	1	1	1	2	1	1	2	2	1	1	1	1	1	1	1	2;3	0.00029663	105.42
AVELNPK	Unmodified	769.433	Q9CZW5	Tomm70a	Mitochondrial import receptor subunit TOM70	10864	8099.5	7618.6	11158	8578.5	6404.8	9152	9786.8	8562.4	8914.3	8722.6	8149.7	8909.8	7511.1	8896.4	7072.2	1	1	1	1	1	1	1	1	1	1	1	1	1	1	1	1	2	0.014146	69.433
AVENELLDR	Unmodified	1057.54	P51855;A2AQN7;Q3UEE2	Gss	Glutathione synthetase	0	0	0	0	0	0	0	0	0	0	0	0	0	0	0	0	0	0	0	0	0	0	0	0	0	0	0	0	0	0	0	0	2	0.0071819	26.498
AVENLIPPVQHSLLDQK	Unmodified	1900.04	Q920I9-2;Q920I9	Wdr7	WD repeat-containing protein 7	0	2280.5	5120.7	0	0	2495.5	7915.1	0	0	3299.5	5849.7	3176.1	0	2635.6	5678.5	3245.1	0	1	1	0	0	1	1	0	0	1	1	1	0	1	1	1	3	0.0002977	63.859
AVENSSTAIGIR	Unmodified	1216.64	O70435	Psma3	Proteasome subunit alpha type-3	9542.3	0	0	8225.4	6667.6	0	0	10994	6616.5	0	0	0	9043	0	0	0	1	0	0	1	1	0	0	1	1	0	0	0	1	0	0	0	2	4.8928e-05	94.564
AVETTAQSDNK	Unmodified	1162.55	P50516	Atp6v1a	V-type proton ATPase catalytic subunit A	20108	0	15728	21430	19353	1325.9	17421	24283	20140	2408.7	17868	2065.5	23620	1872.4	18104	1907.2	3	0	3	3	3	1	3	3	3	1	3	1	3	1	3	1	2;3	3.7198e-05	86.788
AVEVAWETLQEEFSR	Unmodified	1792.86	P58281;P58281-2;H7BX01	Opa1	Dynamin-like 120 kDa protein, mitochondrial;Dynamin-like 120 kDa protein, form S1	3977	0	0	4675.7	4120.2	0	0	5299.6	3744	0	0	0	4772.3	0	0	0	1	0	0	1	1	0	0	1	1	0	0	0	1	0	0	0	3	4.3669e-05	86.686
AVEVMPK	Unmodified	772.415	A0A0J9YUQ8;P13020-2;P13020;CON__Q3SX14	Gsn	Gelsolin	24316	30322	23410	30144	29320	30664	29849	30811	27725	35864	26254	32458	29707	30264	26860	42788	2	3	2	2	2	3	2	2	2	3	2	3	2	3	2	3	2;3	0.010726	89.165		+
AVEYLLMGIPGDR	Unmodified	1432.74	P54728	Rad23b	UV excision repair protein RAD23 homolog B	0	2510.8	0	0	0	2501.4	0	0	0	2488.5	0	3396.8	0	3139	0	1935.8	0	1	0	0	0	1	0	0	0	1	0	1	0	1	0	1	2	0.00038176	59.892
AVFDETYPDPVR	Unmodified	1407.67	Q8BGQ7	Aars	Alanine--tRNA ligase, cytoplasmic	0	0	0	0	0	0	0	0	0	0	0	0	0	0	0	0	0	0	0	0	0	0	0	0	0	0	0	0	0	0	0	0	2	1.8295e-15	139.02
AVFPSIVGR	Unmodified	944.544	P60710;E9Q5F4;E9Q1F2;G3UZ07;E9Q2D1;F6WX90;P63260;G3UYG0;B1ATY1;E9Q606;P68134;P68033;P63268;P62737;D3YZY0;D3Z2K3;A0A1D5RM20	Actb;Actg1;Actc1;Acta1;Actg2;Acta2	Actin, cytoplasmic 1;Actin, cytoplasmic 1, N-terminally processed;Actin, cytoplasmic 2;Actin, cytoplasmic 2, N-terminally processed;Actin, alpha skeletal muscle;Actin, alpha cardiac muscle 1;Actin, gamma-enteric smooth muscle;Actin, aortic smooth muscle	29908	5774.8	23052	34312	37054	6201.2	32534	42892	15191	5702.3	20148	7628	21431	5619.8	24153	6806.5	2	1	3	2	2	1	3	2	2	1	3	1	2	1	3	1	2	1.4515e-08	103.06
AVFPSIVGRPR	Unmodified	1197.7	P60710;E9Q5F4;E9Q1F2;G3UZ07;E9Q2D1;F6WX90;P63260;G3UYG0;B1ATY1;E9Q606;P68134;P68033;P63268;P62737;D3YZY0;D3Z2K3;A0A1D5RM20	Actb;Actg1;Actc1;Acta1;Actg2;Acta2	Actin, cytoplasmic 1;Actin, cytoplasmic 1, N-terminally processed;Actin, cytoplasmic 2;Actin, cytoplasmic 2, N-terminally processed;Actin, alpha skeletal muscle;Actin, alpha cardiac muscle 1;Actin, gamma-enteric smooth muscle;Actin, aortic smooth muscle	61594	21066	18092	41650	28500	20281	32133	23198	89226	27269	47873	20845	67787	24107	55034	36078	1	1	1	1	1	1	1	1	1	1	1	1	1	1	1	1	3	8.1159e-42	200.37
AVFQANQENLPILK	Unmodified	1583.87	Q8VDN2	Atp1a1	Sodium/potassium-transporting ATPase subunit alpha-1	12939	5823.2	7064.8	16145	11280	4309	12350	14869	7736.2	4704.3	9741.4	4298.2	12249	4890.8	11635	5064.2	1	1	1	1	1	1	1	1	1	1	1	1	1	1	1	1	3	9.0085e-08	116.85
AVFQANQENLPILK	Deamidation (NQ)	1584.85	Q8VDN2	Atp1a1	Sodium/potassium-transporting ATPase subunit alpha-1	3818.1	1031	0	3746.5	3696.3	0	1659.9	5060.8	3227.6	1908.1	1421	1067.2	4176.2	1503.9	1738.7	2182.8	1	1	0	1	1	0	1	1	1	1	1	1	1	1	1	1	3	0.0016523	61.791
AVFQYIDENQDR	Unmodified	1496.69	Q9D1A2	Cndp2	Cytosolic non-specific dipeptidase	4625	2049.5	5161.8	4895.1	3753.4	2739.5	6159.1	4489.5	4134.8	849.05	5022.1	2105.2	3838.5	3383.9	6239.4	2354.4	1	1	1	1	1	1	1	1	1	1	1	1	1	1	1	1	2	1.9432e-06	117.23
AVFVDLEPTVIDEIR	Unmodified	1714.91	A0A0A0MQA5;P68368;A0A087WQS4;A0A087WRB4;A0A087WSB0;A0A087WSL5	Tuba4a	Tubulin alpha-4A chain	52123	23265	42032	80903	62046	22349	57385	74624	48600	27253	49299	29214	64623	27054	59230	29288	2	2	2	2	2	2	2	2	2	2	2	2	2	2	2	2	2;3	2.7358e-79	249.66
AVFVDLEPTVIDEVR	Unmodified	1700.9	P05213;P68369	Tuba1b;Tuba1a	Tubulin alpha-1B chain;Tubulin alpha-1A chain	343150	111850	81605	514370	397870	111420	104240	546970	341690	135550	86932	149990	467360	129920	96419	155120	2	2	2	2	2	2	2	2	2	2	2	2	2	2	2	2	2;3	6.098e-82	359.84
AVGDGIVLCK	Unmodified	1030.55	B1AX58;A0A1C7CYV0;Q99K51	Pls3	Plastin-3	0	9223	11829	0	0	8711.3	17728	0	0	10940	13161	8053.8	0	7495.1	13099	9336.9	0	1	1	0	0	1	1	0	0	1	1	1	0	1	1	1	2	0.00043459	90.692
AVGHPFVIQLGR	Unmodified	1292.74	Q6P5F9;F6YA11	Xpo1	Exportin-1	9017.3	2487.4	4207.8	6977.9	7886.1	1992.6	4491.9	9247.5	5509.9	3387.9	2797.8	1776	7864.7	2054.3	3807.9	4100.8	1	1	1	1	1	1	1	1	1	1	1	1	1	1	1	1	3	0.010417	35.996
AVGKDNFTLIPEGTNGTEER	Unmodified	2147.05	O08553	Dpysl2	Dihydropyrimidinase-related protein 2	2318.5	6775.6	5293	7338.8	1553.3	3139.8	2045.6	2285.1	15030	3644.4	4563	8679.7	5341.1	8013.3	3091.5	8078.3	1	2	2	1	1	2	2	1	1	2	2	2	1	2	2	2	3	8.7863e-08	121.5
AVGKEEK	Unmodified	759.413	A2ARP8;Q9QYR6;Q9QYR6-2	Map1a	Microtubule-associated protein 1A;MAP1A heavy chain;MAP1 light chain LC2	22611	20626	15316	21966	18112	23227	20997	18333	24748	31349	24905	26668	24950	26436	29059	31486	1	1	1	1	1	1	1	1	1	1	1	1	1	1	1	1	3	0.025226	29.328
AVGLISHVLEQNQEGDAAYR	Unmodified	2169.08	A0A0R4J023;Q9JLZ3;F6R307;F6RT60	Auh	Methylglutaconyl-CoA hydratase, mitochondrial	0	0	0	0	0	0	0	0	0	0	0	0	0	0	0	0	0	0	0	0	0	0	0	0	0	0	0	0	0	0	0	0	3	1.5873e-27	145.28
AVGPEITK	Unmodified	813.46	Q76MZ3	Ppp2r1a	Serine/threonine-protein phosphatase 2A 65 kDa regulatory subunit A alpha isoform	15259	10871	13899	17749	13395	8679.6	15775	17371	15262	11466	14424	7693.6	16397	9853.4	15536	9431	1	1	1	1	1	1	1	1	1	1	1	1	1	1	1	1	2	0.0025171	46.486
AVGWWK	Unmodified	745.391	Q9JKW0;A0A0U1RPY6	Arl6ip1	ADP-ribosylation factor-like protein 6-interacting protein 1	17855	0	11786	20817	19167	0	12937	19635	21040	0	12692	0	17397	0	12831	0	1	0	1	1	1	0	1	1	1	0	1	0	1	0	1	0	2	0.029368	81.092
AVIAPSGVEK	Unmodified	969.549	O09111	Ndufb11	NADH dehydrogenase [ubiquinone] 1 beta subcomplex subunit 11, mitochondrial	18890	20146	18418	22972	17653	17807	23106	20372	14943	22160	19823	24260	23023	22215	21662	25305	1	1	1	1	1	1	1	1	1	1	1	1	1	1	1	1	2	0.00024044	71.701
AVIESDEEQGR	Unmodified	1231.57	Q9CZC8;A0A0N4SWD0	Scrn1	Secernin-1	10809	1110.8	10691	12789	10912	999.05	12917	14371	8632.4	1295.6	8932.5	1354.8	12174	892.89	10658	1487.1	1	1	1	1	1	1	1	1	1	1	1	1	1	1	1	1	2	4.418e-06	167.17
AVIFCLSADK	Unmodified	1122.57	Q9R0P5	Dstn	Destrin	0	3597	15161	0	0	4910.3	21127	0	0	4508.6	16527	4113.4	0	5558.2	17179	5334.2	0	1	2	0	0	1	2	0	0	1	2	1	0	1	2	1	2	1.3184e-22	117.29
AVIFCLSADKK	Unmodified	1250.67	Q9R0P5	Dstn	Destrin	31617	6617	12384	33195	23682	6144.9	19836	27215	40674	7668.4	25774	8514.6	38401	6385.8	20910	7300.5	1	1	1	1	1	1	1	1	1	1	1	1	1	1	1	1	3	0.00011353	93.327
AVILGPPGSGK	Unmodified	994.581	Q9WUR9;A2ARF6;A2ARF5	Ak4	Adenylate kinase 4, mitochondrial	17924	3904.5	0	22557	17887	4592.7	0	25409	15193	4475.6	0	5154.7	19403	5111.3	0	6829.6	2	1	0	2	2	1	0	2	2	1	0	1	2	1	0	1	2	0.00097443	72.328
AVIMGAPGSGK	Unmodified	986.522	Q9WTP7	Ak3	GTP:AMP phosphotransferase AK3, mitochondrial	11402	5546.9	9047.6	14519	13430	4536.6	11145	15029	12821	4759.3	11439	3144.9	11210	3201.5	11019	4770.3	1	1	1	1	1	1	1	1	1	1	1	1	1	1	1	1	2	0.00034483	83.261
AVIVPGNGGGDVATHGWYGWVK	Deamidation (NQ)	2240.1	O88851	Rbbp9	Putative hydrolase RBBP9	2032.1	0	0	2729.7	2091.2	0	0	3201.1	2594	0	0	0	2316.6	0	0	0	1	0	0	1	1	0	0	1	1	0	0	0	1	0	0	0	3	0.051223	27.932
AVIYNPATQADWTAK	Unmodified	1647.83	Q5SV64;Q3UH59;Q61879;Q8BXF2	Myh10	Myosin-10	6400.4	2668.7	2493.6	8834.1	7156.2	2273.4	4975	10719	5637	2176	3896.8	3430.4	8338.1	3175	5847.9	2788	1	1	1	1	1	1	1	1	1	1	1	1	1	1	1	1	3	0.0017082	48.65
AVLASMDNENMHTPDIGGQGTTSQAIQDIIR	Unmodified	3282.56	P70404	Idh3g	Isocitrate dehydrogenase [NAD] subunit gamma 1, mitochondrial	4732.9	2053.4	3686.5	8780.2	5617	2225	3641.1	9450.6	5499.6	2983.8	4055.7	2813.8	7463.4	3349.4	5140.1	3874.2	2	1	1	2	2	1	1	2	2	1	1	1	2	1	2	1	3;4	4.7431e-22	128.27
AVLCPPPVK	Unmodified	979.552	Q3TLP8;P63001;P60764;A2AC13	Rac1;Rac3	Ras-related C3 botulinum toxin substrate 1;Ras-related C3 botulinum toxin substrate 3	27939	14175	27720	34382	25531	13310	39956	33650	22502	15344	30530	14345	27121	13076	29733	15832	2	2	3	2	2	2	3	2	2	2	3	2	2	2	3	2	2;3	0.00049952	116.07
AVLDALLEGK	Unmodified	1027.59	A2ARP8;Q9QYR6;Q9QYR6-2;P14873	Map1a;Map1b	Microtubule-associated protein 1A;MAP1A heavy chain;MAP1 light chain LC2;Microtubule-associated protein 1B;MAP1B heavy chain;MAP1 light chain LC1	68262	16746	28762	96310	79009	15098	38784	93899	76564	17611	32732	19586	80761	15516	38437	19174	2	1	2	2	2	1	2	2	2	2	1	1	2	1	2	1	2;3	1.1471e-05	127.55
AVLDANDPK	Unmodified	941.482	Q9R1J0	Nsdhl	Sterol-4-alpha-carboxylate 3-dehydrogenase, decarboxylating	0	0	5869.8	0	0	0	6574.7	0	0	0	6214.9	0	0	0	5711.3	0	0	0	1	0	0	0	1	0	0	0	1	0	0	0	1	0	2	0.0031729	81.373
AVLDVAETGTEAAAATGVIGGIR	Unmodified	2141.13	A0A0R4J0I1;P07759	Serpina3k	Serine protease inhibitor A3K	8143.8	2386	3951.3	8913	11620	3397.1	5194.8	12886	11350	3690.5	2859	3051.7	10700	1190.3	4987.2	3007.1	2	2	1	2	2	2	1	2	2	2	1	2	2	1	1	2	2;3	4.1189e-40	194.34
AVLEECTSFIPEAR	Unmodified	1620.78	Q3U5Q7	Cmpk2	UMP-CMP kinase 2, mitochondrial	4517	0	0	4806.6	3041	0	0	3825.2	3829.5	0	0	0	3812.6	0	0	0	1	0	0	1	1	0	0	1	1	0	0	0	1	0	0	0	2	6.4325e-07	140.94
AVLFCLSEDK	Unmodified	1180.58	P18760;F8WGL3	Cfl1	Cofilin-1	10110	0	0	15720	12549	0	0	12675	10326	0	0	0	10830	0	0	0	1	0	0	1	1	0	0	1	1	0	0	0	1	0	0	0	2	0.00025209	103.98
AVLFCLSEDKK	Unmodified	1308.67	P18760;F8WGL3	Cfl1	Cofilin-1	45098	15371	19324	44935	41067	14844	27903	42302	42644	18932	26109	14524	47454	17360	23097	18569	2	1	1	2	2	1	1	2	2	1	1	1	2	1	1	1	3;4	6.491e-05	98.065
AVLGDDEITR	Unmodified	1087.55	S4R2T8;D3Z3B8;H7BWY4;E9Q9H0;Q811D0-2;Q811D0;Q811D0-3;F6UDT8	Dlg1	Disks large homolog 1	12394	0	5634.7	17903	15012	0	9817.4	17167	12668	0	10067	0	14727	0	9497.7	0	1	0	1	1	1	0	1	1	1	0	1	0	1	0	1	0	2	0.0018313	80.612
AVLIAGQPGTGK	Unmodified	1110.64	A0A1B0GT54;A0A1B0GSR4;A0A1B0GRW3;Q9WTM5	Ruvbl2	RuvB-like 2	0	0	0	0	0	0	0	0	0	0	0	0	0	0	0	0	0	0	0	0	0	0	0	0	0	0	0	0	0	0	0	0	2	1.0636e-05	76.529
AVLIDKDQTPK	Unmodified	1226.69	Q8QZS1	Hibch	3-hydroxyisobutyryl-CoA hydrolase, mitochondrial	0	0	0	0	0	0	0	0	0	0	0	0	0	0	0	0	0	0	0	0	0	0	0	0	0	0	0	0	0	0	0	0	3	0.00012247	54.957
AVLLQSPPPCISQWR	Unmodified	1750.92	Q3U5Q7	Cmpk2	UMP-CMP kinase 2, mitochondrial	0	1457.3	2908.4	0	0	955.92	4039.3	0	0	2032.6	3127	1326.9	0	2541.4	4423.4	2836.6	0	1	1	0	0	1	1	0	0	1	1	1	0	1	1	1	3	0.01265	35.324
AVLNPTPIK	Unmodified	951.575	P84096	Rhog	Rho-related GTP-binding protein RhoG	15965	9082.9	16217	24337	27456	6762.9	20426	31219	12111	8825.6	15723	10634	21170	7357.9	18839	9000.4	1	1	1	1	1	1	1	1	1	1	1	1	1	1	1	1	2	0.00050167	73.247
AVLNPTPIKR	Unmodified	1107.68	P84096	Rhog	Rho-related GTP-binding protein RhoG	17960	11035	15428	18905	19190	12346	15536	14210	24272	15236	18931	12372	21144	15983	17720	18319	1	1	1	1	1	1	1	1	1	1	1	1	1	1	1	1	3	0.0029565	54.818
AVLTIDETGTEAAAATVFEAVPMSMPPILR	Unmodified	3100.58	P22599	Serpina1b	Alpha-1-antitrypsin 1-2	0	0	0	1632.4	1525.1	0	0	0	0	0	0	0	0	0	0	0	0	0	0	1	1	0	0	0	0	0	0	0	0	0	0	0	3	2.9519e-15	115.7
AVLVDLEPGTMDSVR	Oxidation (M)	1616.81	P68372;Q9D6F9	Tubb4b;Tubb4a	Tubulin beta-4B chain;Tubulin beta-4A chain	16460	6087.7	6862.1	25664	22168	4090.9	7261.1	24706	18286	9448	5797.8	8699.7	21111	7926.2	7698.1	11606	4	3	2	4	4	3	2	4	4	4	2	4	4	4	2	4	2;3	0.0039691	29.8
AVLVDLEPGTMDSVR	Unmodified	1600.81	P68372;Q9D6F9	Tubb4b;Tubb4a	Tubulin beta-4B chain;Tubulin beta-4A chain	129340	48782	60126	165960	137210	51683	83985	164600	121660	62192	75901	59172	162870	62168	80228	64354	3	3	3	3	3	3	4	3	3	3	4	3	3	3	4	3	2;3	1.6278e-53	211.91
AVLYVPGNDEK	Unmodified	1203.61	Q8R4N0	Clybl	Citrate lyase subunit beta-like protein, mitochondrial	0	0	0	0	0	0	0	0	0	0	0	0	0	0	0	0	0	0	0	0	0	0	0	0	0	0	0	0	0	0	0	0	2	0.0016507	68.495
AVMHFLVNHVK	Unmodified	1293.7	E9PUD2;Q8K1M6-3;Q8K1M6-2;Q8K1M6-4;Q8K1M6	Dnm1l	Dynamin-1-like protein	2865.4	0	0	2315.5	3785.4	0	0	5438	4184.7	0	0	0	4060.8	0	0	0	1	0	0	1	1	0	0	1	1	0	0	0	1	0	0	0	4	0.00026751	84.105
AVNQGK	Unmodified	615.334	Q9D8N0	Eef1g	Elongation factor 1-gamma	8217.2	0	0	8109.3	7910.1	0	0	8768.3	8032.8	0	0	0	8086.1	0	0	0	1	0	0	1	1	0	0	1	1	0	0	0	1	0	0	0	2	0.036156	31.002
AVNSATGVPTV	Unmodified	1014.53	P29341;F6ZAX1	Pabpc1	Polyadenylate-binding protein 1	0	0	5818.1	0	0	0	4787.3	0	0	0	4466.9	0	0	0	8182.7	0	0	0	1	0	0	0	1	0	0	0	1	0	0	0	1	0	2	0.0065206	51.821
AVNVYSTSVTSDNLSR	Acetyl (N-term)	1753.85	Q61166	Mapre1	Microtubule-associated protein RP/EB family member 1	2558	0	0	1349.9	1535	0	0	3450.8	1353	0	0	0	1858.5	0	0	0	1	0	0	1	1	0	0	1	1	0	0	0	1	0	0	0	2	0.015784	46.686
AVNYFSK	Unmodified	827.418	Q5SXR6;Q68FD5	Cltc	Clathrin heavy chain;Clathrin heavy chain 1	22737	5554.8	10105	23090	15831	3880.3	16485	21979	23166	6454.1	13565	5738.9	25515	7372.6	16418	7629.2	1	1	1	1	1	1	1	1	1	1	1	1	1	1	1	1	2	0.011848	59.275
AVPFPPSHR	Unmodified	1006.53	P63328;P63328-2	Ppp3ca	Serine/threonine-protein phosphatase 2B catalytic subunit alpha isoform	0	8927	11895	0	0	10456	11725	0	0	11485	7998.3	7383.9	0	10211	7521.1	11778	0	2	1	0	0	2	1	0	0	2	1	2	0	2	1	2	3	0.005678	32.282
AVPLALALISVSNPR	Unmodified	1519.91	Q8VDM4	Psmd2	26S proteasome non-ATPase regulatory subunit 2	0	0	0	0	1094.2	0	1188.2	849.04	889.54	0	0	0	0	0	0	0	0	0	0	0	1	0	1	1	1	0	0	0	0	0	0	0	3	0.0018054	50.458
AVPLNASK	Unmodified	798.46	Q9WV55	Vapa	Vesicle-associated membrane protein-associated protein A	24353	8983.6	16507	33458	27259	5434.5	19596	29114	24614	7149	18029	7281.9	29599	7867.1	21624	6846.9	1	1	1	1	1	1	1	1	1	1	1	1	1	1	1	1	2	0.0020178	62.868
AVPLPMTVR	Unmodified	982.563	Q8K0S0;E0CXJ1;Q8BGT8;F6U6Z2;F7D3N3;Q8BGT8-2	Phyhip;Phyhipl	Phytanoyl-CoA hydroxylase-interacting protein;Phytanoyl-CoA hydroxylase-interacting protein-like	14533	6741.9	5933.5	15417	12256	7192.7	10872	12909	20059	9201.1	10513	8449.6	18454	7366.1	9289.4	8265.3	1	1	1	1	1	1	1	1	1	1	1	1	1	1	1	1	2	0.00019593	113.03
AVPQLQGYLR	Unmodified	1143.64	P47911	Rpl6	60S ribosomal protein L6	16380	5056.5	6496.2	15785	12893	3190.9	11477	14908	11220	4314.7	5047.2	4903.1	12098	4253.8	7369.1	5102.9	1	1	1	1	1	1	1	1	1	1	1	1	1	1	1	1	2	2.4007e-05	132.78
AVPTDEAR	Unmodified	857.424	P46638;G3UY29;E9Q3P9;F8WGS1;G3UZD3;P62492;G3UZL4;E9PZB2;F6R2Z5	Rab11b;Rab11a	Ras-related protein Rab-11B;Ras-related protein Rab-11A	2809	0	0	4444	1991.7	0	0	3771.4	2873.8	0	0	0	3637.6	0	0	0	1	0	0	1	1	0	0	1	1	0	0	0	1	0	0	0	2	0.012678	51.362
AVPVSNIAPAAVGR	Unmodified	1320.75	A0A0R4J034;Q99K01-3;Q99K01;Q99K01-2;Q99K01-4	Pdxdc1	Pyridoxal-dependent decarboxylase domain-containing protein 1	0	1735.3	0	0	0	2430.5	0	0	0	3371.5	0	3498.5	0	3338.6	0	3547.6	0	1	0	0	0	1	0	0	0	1	0	1	0	1	0	1	2	0.0067249	44.868
AVQADGQVK	Unmodified	914.482	Q9WU78;Q9WU78-3	Pdcd6ip	Programmed cell death 6-interacting protein	0	1873.5	3760	0	0	1440	4662.3	0	0	1372.8	5071.9	2403.3	0	2009.6	5658.6	1929.7	0	1	1	0	0	1	1	0	0	1	1	1	0	1	1	1	2	0.00073158	41.319
AVQATWAR	Unmodified	901.477	Q9CX80	Cygb	Cytoglobin	8348	0	0	11105	8441.3	0	0	11488	7379.5	0	0	0	9272.8	0	0	0	1	0	0	1	1	0	0	1	1	0	0	0	1	0	0	0	2	0.016563	43.909
AVQEIAEQLLLENHPAR	Unmodified	1930.03	E9Q9X1;S4R1P5;Q91ZU6-2;Q91ZU6;Q91ZU6-3;Q91ZU6-4;A0A087WSP0;A0A087WRB8;A0A087WPR7;Q91ZU6-5	Dst	Dystonin	0	0	0	0	0	1004.1	0	0	0	1539.5	0	0	0	1617.1	0	1591.2	0	0	0	0	0	1	0	0	0	1	0	0	0	1	0	1	3	0.0016419	63.331
AVQEIMQEK	Unmodified	1074.54	Q64737-2;Q64737;D6RCG1	Gart	Trifunctional purine biosynthetic protein adenosine-3;Phosphoribosylamine--glycine ligase;Phosphoribosylformylglycinamidine cyclo-ligase;Phosphoribosylglycinamide formyltransferase	6999.7	0	3728.8	7110.3	3926.6	0	3808.6	6119.1	8487.7	0	5128.8	0	5981.7	0	4603.5	0	1	0	1	1	1	0	1	1	1	0	1	0	1	0	1	0	2	0.00073576	65.68
AVQHSNVVINLIGR	Unmodified	1518.86	A0A0R3P9C8;Q9DC69	Ndufa9	NADH dehydrogenase [ubiquinone] 1 alpha subcomplex subunit 9, mitochondrial	9116.8	9698.9	4396.3	8823.4	6493.6	8684.7	5183.2	8334.2	6118.6	9878.4	4099.4	7524.4	9222.1	9714.8	4245.5	8121.3	1	2	1	1	1	2	1	1	1	2	1	2	1	2	1	2	3	2.3891e-07	115.09
AVQLYQQTANVFENEER	Unmodified	2037.98	D3Z4B2;Q9CWZ7	Napg	Gamma-soluble NSF attachment protein	6712.3	0	0	8184.2	6440.6	0	0	8005.5	4888	0	0	0	4686.8	0	0	0	1	0	0	1	1	0	0	1	1	0	0	0	1	0	0	0	3	0.00060433	58.101
AVQPTSGEPR	Unmodified	1040.53	E9PUM4;A0A1L1SQ51;Q71LX4	Tln2	Talin-2	0	0	0	0	0	0	0	0	0	1006.2	0	1215.8	0	0	0	1053.2	0	0	0	0	0	0	0	0	0	1	0	1	0	0	0	1	2	0.019476	39.466
AVQQPDGLAVLGIFLK	Unmodified	1667.96	P00920	Ca2	Carbonic anhydrase 2	0	0	0	0	0	0	0	0	0	0	0	0	0	0	0	0	0	0	0	0	0	0	0	0	0	0	0	0	0	0	0	0	2	8.6229e-18	118.12
AVSAIVQK	Unmodified	814.491	A0A1W2P872;D3YVV7	Nova2		0	0	2859.7	0	0	0	3354.7	0	0	0	2731.7	0	0	0	3102.7	0	0	0	1	0	0	0	1	0	0	0	1	0	0	0	1	0	2	0.037541	17.762
AVSDTK	Unmodified	619.318	P61264;A0A0U1RNT8;O35526	Stx1b;Stx1a	Syntaxin-1B;Syntaxin-1A	0	0	5469	0	0	0	7569.7	0	0	0	5175.5	0	0	0	6322.6	0	0	0	1	0	0	0	1	0	0	0	1	0	0	0	1	0	2	0.043465	9.5076
AVSDTKK	Unmodified	747.413	P61264;A0A0U1RNT8;O35526	Stx1b;Stx1a	Syntaxin-1B;Syntaxin-1A	0	21333	0	0	0	22980	0	0	0	34799	0	30787	0	29806	0	35756	0	1	0	0	0	1	0	0	0	1	0	1	0	1	0	1	3	0.010545	41.246
AVSPENMVTYSK	Unmodified	1324.63	E9PZI9;Q05D16;E9QMY1;Q80VX2;O54901	Cd200	OX-2 membrane glycoprotein	4491.2	0	2593.9	6030.4	2606.6	0	2727.6	4179	5261	0	1922.1	0	4557.4	0	2842	0	1	0	1	1	1	0	1	1	1	0	1	0	1	0	1	0	2	0.00033067	84.736
AVSSFFSGSCVPCADPVAFPK	Unmodified	2229.02	Q921I1;D3YYR8	Tf;Trf	Serotransferrin	5688.2	1528.8	3611.7	7421.3	8134.8	2299.9	3399.4	7862.1	5809.8	0	1778.7	2145.9	7006.1	1379.8	2994	1713.6	1	1	1	1	1	1	1	1	1	0	1	1	1	1	1	1	3	6.7999e-08	98.291
AVSSLATAK	Unmodified	846.481	A0A0G2JGQ6;Q9JLM8;Q80VB6;Q9JLM8-2	Dclk1	Serine/threonine-protein kinase DCLK1	0	4861.6	0	0	0	4584.5	0	0	0	5046.6	0	4929.9	0	4448.3	0	6343.5	0	1	0	0	0	1	0	0	0	1	0	1	0	1	0	1	2	0.0017529	83.241
AVSSPTVSR	Unmodified	902.482	Q7TQD2	Tppp	Tubulin polymerization-promoting protein	4455.6	0	4838.9	6251.6	5824.7	0	5296.2	7046.9	4936.6	0	5912.4	0	5381.4	0	7385.1	0	1	0	1	1	1	0	1	1	1	0	1	0	1	0	1	0	2	0.0028136	53.052
AVSSQMIGQK	Unmodified	1047.54	Q9Z2I9	Sucla2	Succinyl-CoA ligase [ADP-forming] subunit beta, mitochondrial	18673	9180.7	11901	19785	16284	9645.7	14712	16662	14816	14875	12583	15656	16407	15179	13777	14262	1	1	1	1	1	1	1	1	1	1	1	1	1	1	1	1	2	1.9444e-08	113.34
AVSYLGPK	Unmodified	833.465	O08997	Atox1	Copper transport protein ATOX1	2554.8	9862.1	0	4981	4583.3	10861	0	4684.5	4202.4	13961	0	8094.7	4322.9	9556	0	9813.9	1	1	0	1	1	1	0	1	1	1	0	1	1	1	0	1	2;3	0.0051673	49.497
AVTEETVK	Unmodified	875.46	P32921-2;P32921	Wars	Tryptophan--tRNA ligase, cytoplasmic;T1-TrpRS;T2-TrpRS	12500	0	9043	15365	11553	0	11891	14056	10906	0	10577	0	13768	0	10881	0	1	0	1	1	1	0	1	1	1	0	1	0	1	0	1	0	2	0.00080025	98.362
AVTEGAQAVEEPSIC	Unmodified	1559.71	Q91VD9	Ndufs1	NADH-ubiquinone oxidoreductase 75 kDa subunit, mitochondrial	3339.5	0	1805.3	2835	2596.2	0	2242.1	3685	2618.7	0	2065.1	0	2982.2	0	2075.1	0	1	0	1	1	1	0	1	1	1	0	1	0	1	0	1	0	2	0.00024853	98.551
AVTELNEPLSNEDR	Unmodified	1585.76	P68510	Ywhah	14-3-3 protein eta	25293	3599.7	15253	32526	24481	2163.5	19744	33217	18388	4537.7	17506	2719.9	25340	3374.5	22166	3022.5	2	1	2	2	2	1	2	2	2	1	2	1	2	1	2	1	2;3	1.4007e-53	222.22
AVTELNEPLSNEDRNLLSVAYK	Unmodified	2474.27	P68510	Ywhah	14-3-3 protein eta	0	0	0	0	0	0	0	0	0	0	0	0	0	0	0	0	0	0	0	0	0	0	0	0	0	0	0	0	0	0	0	0	3	2.4775e-05	52.741
AVTEQGAELSNEER	Unmodified	1531.71	F6VW30;P68254;F6YY69;P68254-2	Ywhaq	14-3-3 protein theta	7801	2168.9	4990.2	11254	10760	2342	6143	11579	8075.7	2348.2	5263.4	4171.9	8416.4	3952.2	4710.7	3153.7	2	1	2	2	2	1	2	2	2	1	2	2	2	2	2	2	2;3	9.6539e-17	161.76
AVTEQGHELSNEER	Unmodified	1597.73	Q9CQV8-2;Q9CQV8;A2A5N1	Ywhab	14-3-3 protein beta/alpha;14-3-3 protein beta/alpha, N-terminally processed	1674.7	0	642.67	2453.5	2584.5	0	2357.3	2706.1	2664.1	0	1343.9	0	2467.7	0	1176	0	1	0	1	1	1	0	1	1	1	0	1	0	1	0	1	0	3	1.8386e-06	82.189
AVTGTDVDIVFSK	Unmodified	1350.7	Q9CRB6	Tppp3	Tubulin polymerization-promoting protein family member 3	32685	7671.3	12250	36919	28122	6959.3	13055	35324	28975	6704.4	13052	8068.5	31926	8449.6	11862	9867.2	2	2	2	2	2	2	2	2	2	2	2	2	2	2	2	2	2;3	5.0471e-15	173.85
AVTIFIR	Unmodified	818.501	P80316	Cct5	T-complex protein 1 subunit epsilon	7737.6	0	2018.3	6469.1	6770.9	0	3461	5481.1	6936.4	0	2506.9	0	8079.3	0	2230.9	0	1	0	1	1	1	0	1	1	1	0	1	0	1	0	1	0	2	0.023099	61.871
AVTLHDQGTTQWADLSSQFYLR	Unmodified	2536.23	Q02053	Uba1	Ubiquitin-like modifier-activating enzyme 1	3728.4	0	0	4496	2390.1	0	0	4036.4	2752.1	0	0	0	4305.3	0	0	0	1	0	0	1	1	0	0	1	1	0	0	0	1	0	0	0	3	8.1075e-08	95.445
AVTPAPPMK	Unmodified	910.495	Q9Z1P6	Ndufa7	NADH dehydrogenase [ubiquinone] 1 alpha subcomplex subunit 7	0	9173.7	9683.4	0	0	7106.4	11426	0	0	10239	7839.5	11294	0	8791.3	11889	7879.8	0	1	1	0	0	1	1	0	0	1	1	1	0	1	1	1	2	0.0022962	79.498
AVTQSAEITIPVTFEAR	Unmodified	1831.97	P14602;P14602-2;P14602-3	Hspb1	Heat shock protein beta-1	12521	4158.8	5968.7	10804	10435	4146.6	11040	18072	8648.8	1554.9	4133.2	1017.6	6749	1683.4	4186.8	5482.3	2	2	2	2	2	2	2	2	2	1	2	1	2	1	1	2	2;3	6.4226e-06	123.36
AVTSAEER	Unmodified	861.419	Q9WTQ5-2;Q9WTQ5	Akap12	A-kinase anchor protein 12	0	0	0	0	0	0	0	0	0	0	0	0	0	0	0	0	0	0	0	0	0	0	0	0	0	0	0	0	0	0	0	0	2	0.020548	26.46
AVVFETGEAGAASGAGSLPGEVR	Unmodified	2131.05	A2ARP8;Q9QYR6;Q9QYR6-2	Map1a	Microtubule-associated protein 1A;MAP1A heavy chain;MAP1 light chain LC2	0	3050.1	3317.7	0	0	2873.7	5324.9	0	0	5441.9	5149.8	3300	0	4922.4	5253.9	4440.2	0	1	1	0	0	1	1	0	0	1	1	1	0	1	1	1	3	1.0888e-11	103.5
AVVGEEALTSDDLLYLEFLQK	Unmodified	2352.21	P62814	Atp6v1b2	V-type proton ATPase subunit B, brain isoform	12528	956.3	3641.9	15734	11270	959.86	4547.1	12273	9405.4	0	2961.8	2520.8	15036	907.96	4415.2	1019.2	1	1	1	1	1	1	1	1	1	0	1	1	1	1	1	1	3	2.5955e-18	153.92
AVVGEK	Unmodified	601.344	O08599;F8WGM5;Q64324;A0A140LHM1;A0A140LJH9;O08599-2	Stxbp1;Stxbp2	Syntaxin-binding protein 1;Syntaxin-binding protein 2	52950	0	0	60337	46251	0	0	60116	45626	0	0	0	55473	0	0	0	1	0	0	1	1	0	0	1	1	0	0	0	1	0	0	0	2	0.037975	1.2567
AVVGVVAGGGR	Unmodified	940.545	P62918	Rpl8	60S ribosomal protein L8	12226	10545	10519	16945	14471	7407.8	10712	20528	12170	9171.4	9952.9	8990.1	10438	8485.1	10252	8536.9	1	1	1	1	1	1	1	1	1	1	1	1	1	1	1	1	2	2.6847e-32	219.9
AVVIVDDR	Unmodified	885.492	Q99K48;Q99K48-2;Q8VIJ6	Nono;Sfpq	Non-POU domain-containing octamer-binding protein;Splicing factor, proline- and glutamine-rich	10385	0	0	12293	10886	0	0	14387	7622.2	0	0	0	10322	0	0	0	1	0	0	1	1	0	0	1	1	0	0	0	1	0	0	0	2	0.002174	80.254
AVVIYQEPPPKK	Unmodified	1367.78	Q99PU5	Acsbg1	Long-chain-fatty-acid--CoA ligase ACSBG1	0	0	0	0	0	0	0	0	0	0	0	0	0	0	0	0	0	0	0	0	0	0	0	0	0	0	0	0	0	0	0	0	3	0.00099889	66.619
AVVLAGFGGLNK	Unmodified	1144.66	Q80TB8;D3Z434	Vat1l	Synaptic vesicle membrane protein VAT-1 homolog-like	5761.4	1386.1	2430.6	6446.1	4556.1	942.57	1965.4	6032.1	3169.5	0	2662.2	2665.9	3710.1	1925.3	1844.5	1932.8	1	1	1	1	1	1	1	1	1	0	1	1	1	1	1	1	3	0.00034603	69.553
AVVNGYSASDTVGAGFAQAK	Deamidation (NQ)	1912.92	Q8K0U4	Hspa12a	Heat shock 70 kDa protein 12A	7458.4	0	0	8967.3	7461.5	0	0	8372.4	6295.4	0	0	0	7413.9	0	0	0	2	0	0	2	2	0	0	2	2	0	0	0	2	0	0	0	3	0.0001535	67.266
AVVNLFLVAK	Unmodified	1072.66	O35633-2;O35633	Slc32a1	Vesicular inhibitory amino acid transporter	17569	722.88	6479.4	20984	13176	2035.2	7946.3	19749	13935	2028.9	5066.2	2066.8	19503	1744.9	8647.1	1568.6	1	1	1	1	1	1	1	1	1	1	1	1	1	1	1	1	2	2.708e-08	146.82
AVVQVFEGTSGIDAK	Unmodified	1519.79	P62814	Atp6v1b2	V-type proton ATPase subunit B, brain isoform	7328.1	3941.3	5446.4	8953.9	6348	3376.6	6716.1	8245.1	7493.6	4253.5	7046.1	4168.6	7248	5286.6	6312.3	5308.7	1	1	1	1	1	1	1	1	1	1	1	1	1	1	1	1	3	4.0039e-09	136.15
AVVSQR	Unmodified	658.376	P08113;F7C312	Hsp90b1	Endoplasmin	11932	9507.3	7290.2	12604	12001	8752.8	10960	15978	12620	8190	10176	9943.5	11461	6415.4	9330.2	9461.9	1	1	1	1	1	1	1	1	1	1	1	1	1	1	1	1	2	0.02906	9.5174
AVVTGK	Unmodified	573.349	O08553;Q8BPU7-4;Q8BPU7-2;Q8BPU7	Dpysl2;Elmo1	Dihydropyrimidinase-related protein 2;Engulfment and cell motility protein 1	121260	24914	34903	152660	126940	21791	41883	153570	101300	26036	36516	27382	131070	31137	39623	28049	2	1	1	2	2	1	1	2	2	1	1	1	2	1	1	1	2	0.037029	3.0197
AVVVCPK	Unmodified	771.431	Q8VEK3-2;Q8VEK3	Hnrnpu	Heterogeneous nuclear ribonucleoprotein U	0	11091	11765	0	0	9826.9	17125	0	0	11139	9284	12986	0	11698	11826	11373	0	1	1	0	0	1	1	0	0	1	1	1	0	1	1	1	2	0.01567	66.88
AVVVNAAQLASYSQSK	Unmodified	1634.86	Q9CR62;Q5SX46	Slc25a11	Mitochondrial 2-oxoglutarate/malate carrier protein	13598	5074	17391	17994	12933	4840.3	24618	17854	9886.8	5615.4	14072	6578.3	14796	5151.2	20929	6208.1	1	1	2	1	1	1	2	1	1	1	2	1	1	1	2	1	3	1.5222e-06	118.49
AVVVSGAGK	Unmodified	786.46	F7B227;O35459	Ech1	Delta(3,5)-Delta(2,4)-dienoyl-CoA isomerase, mitochondrial	5948.4	4454	4604.1	6469.7	7097.6	3842.4	8484.9	7267.7	7414.9	5263.6	5650.1	5087.1	6409.2	5187.2	4611.9	6979	1	1	1	1	1	1	1	1	1	1	1	1	1	1	1	1	2	0.0012981	66.433
AVVVTDGER	Unmodified	944.493	Q99KE1;Q8BMF3	Me2;Me3	NAD-dependent malic enzyme, mitochondrial;NADP-dependent malic enzyme, mitochondrial	0	0	0	0	0	0	0	0	0	0	0	0	0	0	0	0	0	0	0	0	0	0	0	0	0	0	0	0	0	0	0	0	2	0.0072665	40.301
AVVVVDDR	Unmodified	871.476	Q8R326-2;Q8R326	Pspc1	Paraspeckle component 1	8095.8	0	0	10725	5591.9	0	0	11558	10011	0	0	0	8334.1	0	0	0	1	0	0	1	1	0	0	1	1	0	0	0	1	0	0	0	2	0.038909	24.476
AVVYSNTIQSIIAIIR	Unmodified	1760.02	B2RSH2	Gnai1	Guanine nucleotide-binding protein G(i) subunit alpha-1	0	0	0	1875.9	1195.2	0	0	1258.6	911.94	0	0	0	1200.6	0	0	0	0	0	0	1	1	0	0	1	1	0	0	0	1	0	0	0	3	0.006475	40.838
AVVYSNTIQSIMAIVK	Unmodified	1735.95	P08752;A0A0A6YWA9	Gnai2	Guanine nucleotide-binding protein G(i) subunit alpha-2	2962.8	1929.8	1265.9	3768.7	2124	893.61	2327	4292.3	4010.9	718.48	1605.4	1006.9	5275.5	1498.7	1717.9	1335.6	1	1	1	1	1	1	1	1	1	1	1	1	1	1	1	1	3	2.6581e-06	87.3
AVWLPAMK	Unmodified	914.505	Q5SVG5;Q5SVG4;O35643	Ap1b1	AP-1 complex subunit beta-1	10133	0	0	12154	12253	0	0	12753	9311.1	0	0	0	10234	0	0	0	1	0	0	1	1	0	0	1	1	0	0	0	1	0	0	0	2	0.0011078	79.921
AVWLPAVK	Unmodified	882.533	Q9DBG3;Q9DBG3-2;H3BIY9;H3BKM0	Ap2b1	AP-2 complex subunit beta;AP complex subunit beta	0	0	13195	0	0	0	17656	0	0	0	10969	0	0	0	13497	0	0	0	1	0	0	0	1	0	0	0	1	0	0	0	1	0	2	0.0024835	58.058
AVYDTDPAK	Unmodified	978.466	Q9JL62;D3Z1H9;D3Z1H8	Gltp	Glycolipid transfer protein	41015	0	25696	58347	53666	0	32828	53362	49064	0	26019	0	50871	0	30633	0	1	0	1	1	1	0	1	1	1	0	1	0	1	0	1	0	2	0.0002348	81.762
AVYQGPGSSPVK	Unmodified	1188.61	O88587-2;O88587	Comt	Catechol O-methyltransferase	0	2885.2	0	0	0	1727.4	0	0	0	1837.6	0	1910.8	0	1162.7	0	1558.8	0	1	0	0	0	1	0	0	0	1	0	1	0	1	0	1	2	0.003788	56.776
AWAVAR	Unmodified	672.371	P07724;CON__P02768-1;A0A1B0GRH7;D3Z4U9;Q3TW14;P70434	Alb;Irf7	Serum albumin;Interferon regulatory factor 7	53431	25854	34366	42851	68675	24563	52035	61611	44933	27699	32605	35597	40152	23754	33340	23730	1	1	1	1	1	1	1	1	1	1	1	1	1	1	1	1	2	0.029491	58.13
AWCQVAQK	Unmodified	989.475	P48320	Gad2	Glutamate decarboxylase 2	0	4480.7	0	0	0	2910.8	0	0	0	5206	0	5276.7	0	4727.9	0	4094.6	0	1	0	0	0	1	0	0	0	1	0	1	0	1	0	1	2	0.00095213	84.472
AWDDFFPGSDR	Unmodified	1311.55	Q8R5J9	Arl6ip5	PRA1 family protein 3	12031	7200.8	8799.6	14792	13671	7598.3	13379	18172	13532	7835.4	9227.5	8000.5	13529	8017.8	12259	7896.3	1	1	1	1	1	1	1	1	1	1	1	1	1	1	1	1	2	0.00071139	72.078
AWDVTVK	Unmodified	817.433	Q9WUB3;E9PUM3	Pygm	Glycogen phosphorylase, muscle form;Alpha-1,4 glucan phosphorylase	0	13861	0	0	0	14525	0	0	0	16237	0	21486	0	17288	0	15369	0	1	0	0	0	1	0	0	0	1	0	1	0	1	0	1	2	0.030673	46.659
AWEITK	Unmodified	746.396	Q8CI94;Q3UEJ6	Pygb;Pygl	Glycogen phosphorylase, brain form;Alpha-1,4 glucan phosphorylase	26266	11468	24188	34050	27899	13635	32447	39375	19659	12220	25578	14647	26091	12585	24048	16347	1	1	1	1	1	1	1	1	1	1	1	1	1	1	1	1	2	0.032468	24.25
AWGAMMTEADKVSELHQEVK	Unmodified	2259.07	Q61644	Pacsin1	Protein kinase C and casein kinase substrate in neurons protein 1	6142.2	0	0	5321.1	4973.5	0	0	4258.6	8606.8	0	0	0	5566	0	0	0	1	0	0	1	1	0	0	1	1	0	0	0	1	0	0	0	4	0.013868	39.914
AWGAVVPLVGK	Unmodified	1095.64	Q921M7	Fam49b	Protein FAM49B	0	1739.3	0	0	0	1214.6	0	0	0	1618.2	0	3083.9	0	912.36	0	1675.7	0	1	0	0	0	1	0	0	0	1	0	1	0	1	0	1	2	0.018915	44.08
AWGNNQDGVVASQPAR	Unmodified	1668.8	P60879;P60879-2	Snap25	Synaptosomal-associated protein 25	8867.3	1653.2	7536.3	13202	10651	2082.7	11576	12514	7353.9	3824.1	8384.2	3159.1	9971.4	2161.2	7924	3640	2	1	2	2	2	1	2	2	2	1	2	1	2	1	2	1	2;3	2.2087e-15	171.01
AWGNNQDGVVASQPAR	Deamidation (NQ)	1669.78	P60879;P60879-2	Snap25	Synaptosomal-associated protein 25	0	0	3132.7	0	0	0	3658.1	0	0	0	2826.1	0	0	0	4067.5	0	0	0	2	0	0	0	2	0	0	0	2	0	0	0	2	0	2	3.0816e-17	95.69
AWGSPR	Unmodified	672.334	Q9QXV0	Pcsk1n	ProSAAS;KEP;Big SAAS;Little SAAS;Big PEN-LEN;PEN;PEN-20;PEN-19;Little LEN;Big LEN	15229	0	0	21415	16138	0	0	21407	11270	0	0	0	15587	0	0	0	1	0	0	1	1	0	0	1	1	0	0	0	1	0	0	0	2	0.045075	47.893
AWIAVMSEAER	Unmodified	1261.61	Q9WVE8	Pacsin2	Protein kinase C and casein kinase substrate in neurons protein 2	0	0	3458.5	0	0	0	6203.4	0	0	0	5701.8	0	0	0	4425.3	0	0	0	1	0	0	0	1	0	0	0	1	0	0	0	1	0	2	0.0014517	73.342
AWNAYPYCR	Unmodified	1199.52	P53810;J3QQ30;J3QPW1;F8WGG5;Q8JZZ5;P53811	Pitpna;Pitpnb	Phosphatidylinositol transfer protein alpha isoform;Phosphatidylinositol transfer protein beta isoform	9392.7	2874.8	3379.6	8676.2	5541.3	3493	6626	8762.3	8364.8	2685.5	5429.2	3413.7	7605.5	3989.8	5114.7	3987.6	1	1	1	1	1	1	1	1	1	1	1	1	1	1	1	1	2	0.00035402	145.28
AWNIWADIPAPK	Unmodified	1380.72	G3UYR8;Q9DBF1-2;Q9DBF1;G3UY72;E9Q1H3;E9Q1G1	Aldh7a1	Alpha-aminoadipic semialdehyde dehydrogenase	0	0	1248.2	0	0	0	2199.8	0	0	0	2155.8	867.3	0	1071.3	2195	1654.8	0	0	1	0	0	0	1	0	0	0	1	1	0	1	1	1	3	0.027039	23.209
AWPLPR	Unmodified	738.418	Q7TSJ2;Q7TSJ2-2;D3Z6W1	Map6	Microtubule-associated protein 6	0	0	0	0	0	0	0	0	0	0	0	0	0	0	0	0	0	0	0	0	0	0	0	0	0	0	0	0	0	0	0	0	2	0.032017	55.801
AWTVEQLR	Unmodified	1001.53	Q62446	Fkbp3	Peptidyl-prolyl cis-trans isomerase FKBP3	17509	0	0	22379	22508	0	0	23361	18924	0	0	0	18858	0	0	0	1	0	0	1	1	0	0	1	1	0	0	0	1	0	0	0	2	0.010302	53.839
AWVWNTHADFADECPKPELLAIR	Unmodified	2738.33	P34022;H7BX22	Ranbp1	Ran-specific GTPase-activating protein	9487.2	1915.4	0	13353	10664	3343.2	0	14105	7615.5	2305.4	0	3616.6	11444	3638.5	0	2616.5	1	1	0	1	1	1	0	1	1	1	0	1	1	1	0	1	4	1.1624e-17	134.87
AYAEELAK	Unmodified	893.449	O70503	Hsd17b12	Very-long-chain 3-oxoacyl-CoA reductase	23275	6062.7	14703	28052	27796	6283.4	19386	30764	21128	6253.3	13543	5543.2	21233	5948.7	13510	6859.7	1	1	1	1	1	1	1	1	1	1	1	1	1	1	1	1	2	0.00093189	92.386
AYAEFYR	Unmodified	918.424	Q9CPQ1	Cox6c	Cytochrome c oxidase subunit 6C	0	0	0	0	0	0	0	0	0	0	0	0	0	0	0	0	0	0	0	0	0	0	0	0	0	0	0	0	0	0	0	0	2	0.019581	45.563
AYAEGMNR	Unmodified	910.397	Q9CZU6	Cs	Citrate synthase, mitochondrial	0	0	6187.3	0	0	0	5500.9	0	0	0	4184.5	0	0	0	5186.7	0	0	0	1	0	0	0	1	0	0	0	1	0	0	0	1	0	2	0.011353	4.0558
AYAQQLTDWAK	Unmodified	1293.64	Q61644	Pacsin1	Protein kinase C and casein kinase substrate in neurons protein 1	19036	7727.1	6854.8	23132	17680	7190.5	8702.5	26210	15074	9184.9	8348.7	10426	20507	7982.8	9063.9	10302	2	2	1	2	2	2	1	2	2	2	1	2	2	2	1	2	2;3	9.3098e-05	79.05
AYDATCLVK	Unmodified	1039.5	H3BLJ9;H3BJL6;H3BKH6;Q9R0P3;H3BJP2;H3BK43	Esd	S-formylglutathione hydrolase	16070	6871.1	16765	18608	16485	5584.5	23514	23036	13647	6159.4	18721	7803.3	16269	7055.9	16155	7845.7	1	1	1	1	1	1	1	1	1	1	1	1	1	1	1	1	2	0.00045108	101.07
AYDATTHFETTCDDIK	Unmodified	1886.8	Q61598;Q61598-2	Gdi2	Rab GDP dissociation inhibitor beta	8123	0	4367.9	11607	7183.3	0	7367.6	12389	4762	0	4545.7	0	6134	0	4056.8	0	1	0	1	1	1	0	1	1	1	0	1	0	1	0	1	0	3	2.7151e-09	118.89
AYDLVVDWPVTLVR	Unmodified	1644.89	D3YUK4;Q9DCS9	Ndufb10	NADH dehydrogenase [ubiquinone] 1 beta subcomplex subunit 10	12768	2864.7	5794.9	11466	11085	2789.7	6026.1	12878	10760	2342.7	5469	3236.7	12230	3618.2	5810.3	3480.6	1	1	1	1	1	1	1	1	1	1	1	1	1	1	1	1	2;3	1.257e-10	99.938
AYEDGCK	Unmodified	841.328	Q60864	Stip1	Stress-induced-phosphoprotein 1	6907.3	0	7235.8	9138.1	7504.1	0	7227	7667.8	6645.3	0	6129	0	7852.9	0	7204.5	0	1	0	1	1	1	0	1	1	1	0	1	0	1	0	1	0	2	0.012779	39.923
AYEFAER	Unmodified	884.403	Q5SXR6;Q68FD5	Cltc	Clathrin heavy chain;Clathrin heavy chain 1	12699	6088.2	13908	15210	12740	4252.9	17467	15713	10784	6554.4	14640	7111.6	12035	5129.8	14899	7461.1	1	1	1	1	1	1	1	1	1	1	1	1	1	1	1	1	2	0.0080077	78.006
AYEMALK	Unmodified	824.41	Q9JL62;D3Z1H9;D3Z1H8	Gltp	Glycolipid transfer protein	5134.7	6479.8	0	11861	12758	3978.3	0	15058	2709.1	4047.5	0	4688.4	5599.6	3938.5	0	3542.8	1	1	0	1	1	1	0	1	1	1	0	1	1	1	0	1	3	0.048193	4.4002
AYFHLLNQIAPK	Unmodified	1413.78	B1AX58;A0A1C7CYV0;Q99K51	Pls3	Plastin-3	8636.7	0	4313.7	8730.8	9305.8	0	5439.7	11216	9094.6	0	5062.4	0	9129.6	0	5375.8	0	1	0	1	1	1	0	1	1	1	0	1	0	1	0	1	0	3	1.2425e-05	96.715
AYGENIGYSEK	Unmodified	1229.56	P14094	Atp1b1	Sodium/potassium-transporting ATPase subunit beta-1	54102	15992	26567	66707	47468	14842	33790	61971	45828	18257	29206	18380	53268	17109	29482	19408	2	2	2	2	2	2	2	2	2	2	2	2	2	2	2	2	2;3	2.4938e-06	176.13
AYGGSMCAK	Unmodified	943.389	Q9D1R9;A0A0G2JEY6	Rpl34	60S ribosomal protein L34	5882.9	5710.7	13781	6004.9	4943.9	3879.3	15421	6972.9	3858.4	4151.4	11610	5409.5	5263.5	3565	9688.3	3628.4	1	1	2	1	1	1	2	1	1	1	2	1	1	1	2	1	2	0.00076069	90.905
AYGLALAK	Unmodified	805.47	P40142	Tkt	Transketolase	62063	21702	33834	71810	63404	21055	41208	78093	50125	22434	31197	24625	65038	24853	31529	25938	2	2	2	2	2	2	2	2	2	2	2	2	2	2	2	2	2	0.00067891	95.247
AYHEQLSVAEITNACFEPANQMVK	Unmodified	2749.28	A0A0A0MQA5;P68368;P05213;P68369;P05214	Tuba4a;Tuba1b;Tuba1a;Tuba3a	Tubulin alpha-4A chain;Tubulin alpha-1B chain;Tubulin alpha-1A chain;Tubulin alpha-3 chain	42130	12797	28802	62313	47773	7474.2	43848	70229	40240	14571	31570	20544	51503	16746	31512	18897	6	5	4	7	7	3	5	7	6	4	3	7	7	5	4	6	3;4;5	5.5509e-34	194.42
AYHEQLSVAEITNACFEPANQMVK	Oxidation (M)	2765.28	A0A0A0MQA5;P68368;P05213;P68369;P05214	Tuba4a;Tuba1b;Tuba1a;Tuba3a	Tubulin alpha-4A chain;Tubulin alpha-1B chain;Tubulin alpha-1A chain;Tubulin alpha-3 chain	2994.1	815.59	1928.4	3993.5	1735.7	897.64	1131.4	3587.9	2095.7	2216.7	1039.7	1246.6	3718.8	0	1344.2	1290.8	1	1	1	1	1	1	1	1	1	1	1	1	1	0	1	1	3;4	0.00076487	39.804
AYHEQLSVAEITNACFEPANQMVK	Deamidation (NQ)	2750.27	A0A0A0MQA5;P68368;P05213;P68369;P05214	Tuba4a;Tuba1b;Tuba1a;Tuba3a	Tubulin alpha-4A chain;Tubulin alpha-1B chain;Tubulin alpha-1A chain;Tubulin alpha-3 chain	0	0	1078.8	0	0	0	2147.4	0	0	0	1947.4	0	0	0	0	0	0	0	1	0	0	0	1	0	0	0	1	0	0	0	0	0	3	0.0027525	46.6
AYILNLVK	Unmodified	932.569	P80315;G5E839	Cct4	T-complex protein 1 subunit delta	18195	0	0	20355	18393	0	0	22541	15321	0	0	0	19533	0	0	0	1	0	0	1	1	0	0	1	1	0	0	0	1	0	0	0	2	0.00055699	100.61
AYLELEITLSQEQIQK	Unmodified	1905.01	Q7M6W1;A3QM89;Q8K0T0	Rtn1	Reticulon;Reticulon-1	7115.4	0	0	11747	9534.9	0	0	13893	5281	0	0	0	9273	0	0	0	1	0	0	1	1	0	0	1	1	0	0	0	1	0	0	0	3	0.0010392	56.379
AYLESEVAISEELVQK	Unmodified	1806.93	Q99P72;Q99P72-3;Q8BH78;Q8BHF5;Q99P72-1	Rtn4	Reticulon-4;Reticulon	10463	0	7118.1	11603	12273	0	6966.7	15459	11199	0	6628.4	0	10151	0	5705.5	0	1	0	1	1	1	0	1	1	1	0	1	0	1	0	1	0	3	5.4956e-07	117.79
AYLPVNESFGFTADLR	Unmodified	1798.89	P58252	Eef2	Elongation factor 2	0	0	4952.8	0	0	0	6056.4	0	0	0	4031.3	0	0	0	5928.3	0	0	0	2	0	0	0	2	0	0	0	2	0	0	0	2	0	2;3	0.00062464	44.03
AYLQQLR	Unmodified	890.497	D3Z2F7;D3Z2F8;H7BWZ3;Q9JM76;A0A0G2JFK7	Arpc3	Actin-related protein 2/3 complex subunit 3	0	0	7153.7	0	0	0	9271	0	0	0	7590.9	0	0	0	9892.8	0	0	0	1	0	0	0	1	0	0	0	1	0	0	0	1	0	2	0.029402	50.536
AYLTVLADQATPTNR	Unmodified	1632.85	Q810U3	Nfasc	Neurofascin	0	1472.4	0	0	0	1752.3	0	0	0	4382.7	0	2423.4	0	1988.3	0	2816.8	0	1	0	0	0	1	0	0	0	1	0	1	0	1	0	1	3	0.01195	25.22
AYLTVLGRPDRPR	Unmodified	1512.85	E9Q171;E9PW06	Nfasc		0	0	3012.7	0	0	0	3985.1	0	0	0	3648.7	0	0	0	3927.2	0	0	0	1	0	0	0	1	0	0	0	1	0	0	0	1	0	4	0.0003756	88.378
AYPPTSMSK	Unmodified	980.464	Q8K4Z3	Apoa1bp	NAD(P)H-hydrate epimerase	0	0	3612.8	0	0	0	4007	0	0	0	4116.9	0	0	0	3598.6	0	0	0	1	0	0	0	1	0	0	0	1	0	0	0	1	0	2	0.021574	31.714
AYSEAHEISK	Unmodified	1133.54	P61982	Ywhag	14-3-3 protein gamma;14-3-3 protein gamma, N-terminally processed	28740	19648	31445	37947	23746	15042	35249	32664	25093	19485	33933	22887	24171	19369	30434	21999	1	2	2	1	1	2	2	1	1	2	2	2	1	2	2	2	3	0.0006292	75.273
AYSEALAAFGNGALFVEK	Unmodified	1856.93	G5E8R3;E9QPD7;Q05920	Pcx;Pc	Pyruvate carboxylase;Pyruvate carboxylase, mitochondrial	5147.1	0	0	5084.5	4940	0	0	5893.5	4276.8	0	0	0	4317.7	0	0	0	1	0	0	1	1	0	0	1	1	0	0	0	1	0	0	0	3	0.010821	37.697
AYSMAK	Unmodified	669.316	Q9JJV2;Q9JJV2-3	Pfn2	Profilin-2	31449	12091	13728	36497	27347	12345	19720	33200	26782	14015	17051	14883	31559	15387	16462	14620	1	1	1	1	1	1	1	1	1	1	1	1	1	1	1	1	2	0.039585	33.766
AYSSFGGGR	Unmodified	900.409	Q9WUK2-2;Q9WUK2	Eif4h	Eukaryotic translation initiation factor 4H	5177.6	0	0	6618.8	5764.2	0	0	7304.8	6118.4	0	0	0	5709.9	0	0	0	1	0	0	1	1	0	0	1	1	0	0	0	1	0	0	0	2	0.026075	47.501
AYWQVHMDQLEVGNELTLCK	Unmodified	2433.15	P18242;F6Y6L6;A0A1B0GT66	Ctsd	Cathepsin D	0	0	2006.3	0	0	0	4376.5	0	0	0	2002	0	0	0	0	0	0	0	1	0	0	0	1	0	0	0	1	0	0	0	0	0	3	0.0014798	46.941
CAADLGLK	Unmodified	846.427	P70349	Hint1	Histidine triad nucleotide-binding protein 1	51701	24112	0	59907	48198	23824	0	60359	35293	33006	0	30056	48131	27682	0	35732	1	1	0	1	1	1	0	1	1	1	0	1	1	1	0	1	2	0.00086297	60.399
CAAGLAELAAR	Unmodified	1101.56	Q3MIA8;B1ATU4;G3UXW9;Q99LD4;Q99LD4-2;A0A140LJB7	Gps1	COP9 signalosome complex subunit 1	9158.5	3708.9	2953.3	12912	9619	2555.9	5794.5	11743	9535.3	2383.8	4403.5	3942.8	11281	3423.9	6915.7	3690.7	1	1	1	1	1	1	1	1	1	1	1	1	1	1	1	1	2	0.00085055	81.632
CAASGSSSSGSAAAALDADCSLK	Unmodified	2142.92	Q99LR1;D6RFU2;D6RI21	Abhd12	Monoacylglycerol lipase ABHD12	0	0	1057	0	0	0	1899.2	0	0	0	1031.8	0	0	0	1620.2	0	0	0	1	0	0	0	1	0	0	0	1	0	0	0	1	0	3	0.046763	18.27
CACGLDQSCVDPALHCNCDADQPQWR	Unmodified	3132.24	O54991	Cntnap1	Contactin-associated protein 1	0	0	0	0	0	0	0	0	0	0	0	0	1051.3	0	0	0	0	0	0	0	0	0	0	0	0	0	0	0	1	0	0	0	3	0.0039349	45.914
CAELEEELK	Unmodified	1119.51	B7ZNL3;F8WID5;P58771-2;E9Q454;G5E8R0;E9Q455;Q8BSH3;P58771	Tpm1	Tropomyosin alpha-1 chain	19084	0	0	30045	18628	0	0	24759	17120	0	0	0	21669	0	0	0	1	0	0	1	1	0	0	1	1	0	0	0	1	0	0	0	2	0.00057715	74.961
CAMTALSSK	Unmodified	967.447	P80313;A0A0N4SV00	Cct7	T-complex protein 1 subunit eta	9972.4	5061.5	3886	9048.1	8421.1	5325.4	7549.8	11971	10574	5419.1	5949	6079.6	10161	5442	5525.7	6671.1	1	1	1	1	1	1	1	1	1	1	1	1	1	1	1	1	2	0.0010049	75.672
CAQGCVCK	Unmodified	981.383	P02802	Mt1	Metallothionein-1	5344.2	0	5607.4	3264	3188.5	0	8534.1	7290.7	3231.7	0	5452.9	0	3994.5	0	4533.6	0	1	0	1	1	1	0	1	1	1	0	1	0	1	0	1	0	2	0.0010606	106.7		+
CATFDQGEQISLR	Deamidation (NQ);Acetyl (N-term)	1566.7				0	0	0	0	0	0	1371	0	0	0	813.43	0	0	0	0	0	0	0	0	0	0	0	1	0	0	0	1	0	0	0	0	0	3	0.052117	16.153	+
CATILLQGK	Unmodified	1002.55	A0A0G2JGX4;Q6PIC6;Q8VCE0	Atp1a3	Sodium/potassium-transporting ATPase subunit alpha-3	31151	10934	17313	40534	33819	12161	25589	36588	31550	16197	19960	12058	34361	16906	25121	14122	2	2	2	2	2	2	2	2	2	2	2	2	2	2	2	2	2;3	0.00028896	101.17
CATITPDEK	Unmodified	1033.47	O88844;A0A087WPT4;A0A087WRS9;D3YVY3;A0A087WRM4	Idh1	Isocitrate dehydrogenase [NADP] cytoplasmic	5622.3	0	6830	5792.1	5459.7	0	7837	7947.2	4545	0	7591.9	0	5441.3	0	6348.7	0	1	0	1	1	1	0	1	1	1	0	1	0	1	0	1	0	2	0.00055	121.69
CAVVDVPFGGAK	Unmodified	1218.61	P26443	Glud1	Glutamate dehydrogenase 1, mitochondrial	36475	16175	29000	47475	36281	17893	40557	43995	32238	23023	31127	19333	40408	19017	43139	21061	2	2	2	2	2	2	2	2	2	2	2	2	2	2	2	2	2;3	6.2852e-14	164.94
CAYEVTQANGK	Unmodified	1239.56	O08599;O08599-2	Stxbp1	Syntaxin-binding protein 1	10524	3929	7287.2	11474	7518.9	3940	11851	12987	7839.3	4403.5	8448.7	3717.8	8995	4388.9	10279	4697.2	2	1	2	2	2	1	2	2	2	1	2	1	2	1	2	1	2;3	0.00020795	77.071
CAYEVTQANGK	Deamidation (NQ)	1240.54	O08599;O08599-2	Stxbp1	Syntaxin-binding protein 1	0	0	11524	0	0	0	19000	0	0	0	13615	0	0	0	15353	0	0	0	3	0	0	0	3	0	0	0	3	0	0	0	3	0	2;3	3.8241e-06	92.753
CCAEANPPACYGTVLAEFQPLVEEPK	Unmodified	2949.33	P07724	Alb	Serum albumin	21708	2080.4	1526.9	11963	23621	1870.2	3066.6	19097	22890	2023.1	2768.3	5831.2	10842	1902.4	1898.2	1827.5	2	1	1	2	2	1	1	2	2	1	1	1	2	1	1	1	3;4	7.4775e-16	130.67
CCIVVK	Unmodified	777.388	A2AQN5;A2AQN4;Q9QXG4;F7CU63	Acss2	Acetyl-coenzyme A synthetase, cytoplasmic	0	0	0	0	0	0	0	0	0	0	0	0	0	0	0	0	0	0	0	0	0	0	0	0	0	0	0	0	0	0	0	0	2	0.030916	74.336
CCLTYCFNKPEDK	Unmodified	1733.72	P62983	Rps27a	Ubiquitin-40S ribosomal protein S27a;Ubiquitin;40S ribosomal protein S27a	13940	4571.7	5785.7	10909	7944	5496.4	9434.5	12677	14320	4847.5	10268	6835.1	11147	6227.7	8645.9	7115.5	1	1	1	1	1	1	1	1	1	1	1	1	1	1	1	1	3	9.7721e-06	85.477
CCQFNLCNK	Unmodified	1242.49	O55186	Cd59a	CD59A glycoprotein	3504.7	2700.6	6158.6	6169.6	2902.9	2161	8601.2	3737.5	3225.8	3453.9	7830.7	2282.8	4422.9	2875.9	5826	3815.4	1	1	1	1	1	1	1	1	1	1	1	1	1	1	1	1	2	0.0012654	105.5
CCSGAIIVLTK	Unmodified	1220.63	P52480	Pkm	Pyruvate kinase PKM	0	4193.2	0	0	0	4411.9	0	0	0	5830.5	0	4700.4	0	5236.5	0	6502.6	0	1	0	0	0	1	0	0	0	1	0	1	0	1	0	1	3	0.0022425	53.907
CCSGSLVER	Unmodified	1066.45	P07724	Alb	Serum albumin	3795.8	0	2762.5	1985.1	5183.7	0	4910.3	3152.4	3773.9	0	3367.4	0	1101.1	0	2377.6	0	1	0	1	1	1	0	1	1	1	0	1	0	1	0	1	0	2	0.0068614	40.018
CCTLPEDQR	Unmodified	1177.49	P07724	Alb	Serum albumin	1696.9	0	783.46	0	2863.3	0	2351.6	2007.4	1347.4	0	1585.7	0	1031.6	0	1126.2	0	1	0	1	0	1	0	1	1	1	0	1	0	1	0	1	0	2	0.0050582	82.011
CDAGWLADGSVR	Unmodified	1305.58	Q9QUP5	Hapln1	Hyaluronan and proteoglycan link protein 1	6182.2	3831.3	5440.9	8429.4	7758.7	3843.3	7032.8	6432.6	7439.4	4159.9	8859.6	3813.8	9057.4	2695.5	8375	5065.7	1	1	1	1	1	1	1	1	1	1	1	1	1	1	1	1	2	0.00062911	55.583
CDAISVLEK	Unmodified	1033.51	Q8R1Q8	Dync1li1	Cytoplasmic dynein 1 light intermediate chain 1	0	3111.8	8257.5	0	0	4480.7	11737	0	0	4959.9	7556.3	7517.9	0	5558.4	9257	7029.4	0	1	1	0	0	1	1	0	0	1	1	1	0	1	1	1	2	0.0013312	69.814
CDDGWFVGTSR	Unmodified	1298.54	E9QNA7;Q62417-2;E9Q6A3;D3Z5J3;Q62417-5;Q62417-6;Q62417-4;Q62417;E9PYX6;Q62417-3;A0A0R4J1W0;B2RXQ9;D3Z080;Z4YJR7;A0A0R4J1T1;B7ZWM6;B9EKP8;Q3UTJ2-4;Q3UTJ2-5;Q3UTJ2;Q3UTJ2-2	Sorbs1;Sorbs2	Sorbin and SH3 domain-containing protein 1;Sorbin and SH3 domain-containing protein 2	5039.2	0	0	8261.9	7561.5	0	0	7300.9	6106.8	0	0	0	5699	0	0	0	1	0	0	1	1	0	0	1	1	0	0	0	1	0	0	0	2	0.036932	38.266
CDENILWLDYK	Unmodified	1467.67	P52480;A0A1L1SU37;A0A1L1SQV8;A0A1L1SSN6;A0A1L1STV8;P52480-2	Pkm	Pyruvate kinase PKM	17224	14197	12152	21502	15496	16098	16251	22844	17504	18261	17440	19306	19191	14396	19397	18110	1	2	2	1	1	2	2	1	1	2	2	2	1	2	2	2	2;3	1.6045e-23	163.29
CDEWSIISEGK	Unmodified	1322.58	Q921I1;E9Q035;F7BAE9	Tf;Gm20425;Trf	Serotransferrin	17620	0	10119	14438	22421	0	13452	29036	12146	0	7506.7	0	13641	0	8057.8	0	2	0	1	2	2	0	1	2	2	0	1	0	2	0	1	0	2;3	6.4508e-05	136.83
CDFTEDQTAEFK	Acetyl (N-term)	1531.61	A0A1W2P6F6;A0A1W2P7Q9;Q60605-2;Q60605	Myl6	Myosin light polypeptide 6	6912.9	0	2489.4	9576.7	7574.8	0	4270.7	9679.6	6175	0	3712.5	0	5696.4	0	3759.3	0	1	0	1	1	1	0	1	1	1	0	1	0	1	0	1	0	2	0.0018401	41.095
CDLEDER	Unmodified	935.365	P35276;P62835;A0A0G2JE52;A0A0G2JDL9;Q99JI6	Rab3d;Rap1a;Rap1b	Ras-related protein Rab-3D;Ras-related protein Rap-1A;Ras-related protein Rap-1b	2876.1	0	2261	3028.8	2595.4	0	2641.1	2794.2	2906.1	0	2771.3	0	1902.7	0	3521.5	0	1	0	1	1	1	0	1	1	1	0	1	0	1	0	1	0	2	0.042454	47.244
CDNFTTSWR	Unmodified	1185.49	Q9QXS1-15;Q9QXS1-10;Q9QXS1-9;Q9QXS1-12;Q9QXS1-11;Q9QXS1-13;Q9QXS1-5;Q9QXS1-3;Q9QXS1-16;Q9QXS1-4;Q9QXS1-14;Q9QXS1-6;Q9QXS1-7;Q9QXS1-8;Q9QXS1-2;Q9QXS1;E9Q3W4;A0A0R4J218;A0A0R4J223;A0A0R4J221;E9PW24;E9Q9J6	Plec	Plectin	12003	0	8997.7	11219	15468	0	12211	15738	10406	0	7726.8	0	8694	0	8197.1	0	1	0	1	1	1	0	1	1	1	0	1	0	1	0	1	0	2	0.0066287	63.669
CDPDAAK	Unmodified	775.317	Q9D819	Ppa1	Inorganic pyrophosphatase	0	0	4923.7	0	0	0	7712.9	0	0	0	5056.5	0	0	0	6696.2	0	0	0	1	0	0	0	1	0	0	0	1	0	0	0	1	0	2	0.032027	31.746
CDQDAQNPLSAGLQGACLMETVELLQAK	Unmodified	3059.44	Q99KJ8	Dctn2	Dynactin subunit 2	3557.2	0	1596.3	4470	3416.5	0	1518.2	4364.5	1757.4	1118.6	940.91	0	4878.5	0	1650.5	1381	2	0	1	2	2	0	1	2	2	1	1	0	2	0	1	1	3;4	1.5402e-09	96.171
CDVIAQGIVMAVK	Unmodified	1402.73	Q9Z2I9	Sucla2	Succinyl-CoA ligase [ADP-forming] subunit beta, mitochondrial	5334.5	2598.9	4415	5941.3	6197.8	2839.5	6775.8	5713.7	4554.8	2445.3	5486.5	3460.6	6238.8	2482.6	4161.1	2374.2	1	1	1	1	1	1	1	1	1	1	1	1	1	1	1	1	3	0.0018797	62.711
CDVLWEDFHQK	Unmodified	1475.65	A0A0G2JEG8;Q7TQF7	Amph	Amphiphysin	0	4831.8	0	0	0	5556.6	0	0	0	6254	0	6139.2	0	5443.7	0	5843.5	0	1	0	0	0	1	0	0	0	1	0	1	0	1	0	1	3	0.030656	19.926
CDVTSALR	Unmodified	920.439	P19246	Nefh	Neurofilament heavy polypeptide	18072	8928.2	20275	25714	21833	12782	26624	19109	23333	15584	30796	10963	21251	11321	28896	14321	1	1	1	1	1	1	1	1	1	1	1	1	1	1	1	1	2	9.0571e-05	89.822
CEAFGWHTIIVDGHSVEELCK	Unmodified	2486.14	P40142	Tkt	Transketolase	0	10377	8540.8	0	0	11071	13157	0	0	14415	11162	12209	0	11831	9933.6	12035	0	1	1	0	0	1	1	0	0	1	1	1	0	1	1	1	4	1.0473e-26	177.3
CEASAVPAPDFEWYR	Unmodified	1796.78	Q3TYE5;A0A087WP80;Q8BLK3;A0A087WP70;F6SB80	Lsamp	Limbic system-associated membrane protein	2322.4	0	1477.6	4088.4	1145.2	1204.4	1281.8	4111.6	1976.7	1000.9	1496.7	892.34	1484.9	0	2060.1	1792.5	1	0	1	1	1	1	1	1	1	1	1	1	1	0	1	1	2	2.6044e-07	124.89
CECIESWGGCIMEETGVSHSR	Unmodified	2483	Q9R1V7-2;Q9R1V7;Q9R1V7-3;Q9R1V7-4	Adam23	Disintegrin and metalloproteinase domain-containing protein 23	4477.1	0	2291.7	4102.2	3429.8	0	2128.6	6336.4	3174.1	0	1876.2	0	3039.5	0	3283.8	0	2	0	2	2	2	0	2	2	2	0	2	0	2	0	2	0	3	4.059e-05	75.248
CEEELAK	Unmodified	877.385	Q61768;E9QAK5	Kif5b	Kinesin-1 heavy chain;Kinesin-like protein	5361.8	0	0	4165.6	4738	0	0	6059.3	3169.4	0	0	0	3895.1	0	0	0	1	0	0	1	1	0	0	1	1	0	0	0	1	0	0	0	2	0.027119	7.4162
CEFQDAYVLLSEK	Unmodified	1600.74	P63038	Hspd1	60 kDa heat shock protein, mitochondrial	11587	4838	4532.3	11649	12035	5168.9	6930.7	12436	11457	5763.1	4423.9	6489.8	12458	7607.6	7018.4	6324.1	1	1	1	1	1	1	1	1	1	1	1	1	1	1	1	1	3	2.5506e-06	53.973
CEGINISGNFYR	Unmodified	1428.65	P19253;A0A1B0GSB2;A0A1B0GSQ6;A0A1B0GS68;A0A1B0GSC2;A0A1B0GT00;A0A1B0GSL5;A0A1B0GRH1;A0A1B0GSJ2	Rpl13a	60S ribosomal protein L13a	0	3921.3	2525.9	0	0	3077.9	4986.4	0	0	3657.5	3233.9	3461.3	0	3148.5	3173.1	3331.5	0	1	1	0	0	1	1	0	0	1	1	1	0	1	1	1	2	0.00055075	59.956
CELSSSVQTDINLPYLTMDASGPK	Unmodified	2625.23	P38647	Hspa9	Stress-70 protein, mitochondrial	7421.2	0	4995.1	8622.4	4367.6	0	5280.8	10985	7290	0	6891.2	0	6845.8	0	7022.4	0	1	0	1	1	1	0	1	1	1	0	1	0	1	0	1	0	3	1.1054e-08	91.908
CEQCQSVVKPDIVFFGENLPSR	Unmodified	2608.24	A0A140LHL5;Q8VDQ8-2;Q8VDQ8;Q8VDQ8-4	Sirt2	NAD-dependent protein deacetylase sirtuin-2	16662	7142	23309	18833	15515	6415.4	30706	19518	18281	6681.2	28376	5603.3	16916	7043.9	32056	7642.3	2	2	2	2	2	2	2	2	2	2	2	2	2	2	2	2	3;4	1.0386e-22	187.36
CEQSLLK	Unmodified	876.438	Q9Z0E0-2;Q9Z0E0	Ncdn	Neurochondrin	37320	9079.4	30220	47113	34679	7324.4	37706	51331	23578	8842	27801	9824.2	34258	9200.4	33895	9539.4	2	1	2	2	2	1	2	2	2	1	2	1	2	1	2	1	2	0.014382	91.856
CESAFLSK	Unmodified	940.432	Q8BP67	Rpl24	60S ribosomal protein L24	0	7295.4	0	0	0	7356.9	0	0	0	7646.1	0	6075.5	0	7858	0	8430.6	0	1	0	0	0	1	0	0	0	1	0	1	0	1	0	1	2	0.0030284	68.395
CESAPGCGVWQR	Unmodified	1405.59	P35564	Canx	Calnexin	13481	0	7967	18131	15896	0	11620	21103	9783	0	8134.2	0	15301	0	7381.3	0	2	0	2	2	2	0	2	2	2	0	2	0	2	0	2	0	2;3	6.7381e-05	156.63
CEVVALNDR	Unmodified	1074.51	Q9D8B7	Jam3	Junctional adhesion molecule C	0	0	5665.4	0	0	0	7404.7	0	0	0	5654.8	0	0	0	5974.1	0	0	0	1	0	0	0	1	0	0	0	1	0	0	0	1	0	2	0.0019455	65.045
CFEDSLEQK	Unmodified	1154.49	Q99P72;Q99P72-3	Rtn4	Reticulon-4	21810	4397.1	15071	28331	25817	3822.6	22504	31635	22250	4910.7	16495	5319.2	23632	5017.7	19524	5320	1	1	1	1	1	1	1	1	1	1	1	1	1	1	1	1	2	6.0774e-07	135.89
CFGGLQK	Unmodified	808.39	H3BLJ9;H3BJL6;H3BKH6;Q9R0P3;H3BJP2;H3BK43;H3BJC6	Esd	S-formylglutathione hydrolase	14336	0	0	15260	12957	0	0	16566	11781	0	0	0	14138	0	0	0	1	0	0	1	1	0	0	1	1	0	0	0	1	0	0	0	2	0.025699	42.342
CFIVGADNVGSK	Unmodified	1265.61	P14869;D3YVM5	Rplp0	60S acidic ribosomal protein P0	13504	9055.9	6290.6	7922.8	9836.9	9420.7	7305.4	12136	7960.9	10774	5207.7	12934	8012.9	10887	4666.7	13859	1	2	1	1	1	2	1	1	1	2	1	2	1	2	1	2	2;3	3.3327e-05	136.75
CFSIDNPGYEPEVVAVHPGGDTVAVGGTDGNVR	Unmodified	3384.57	O88342;A0A0J9YU05	Wdr1	WD repeat-containing protein 1	1599.5	0	0	1878	1012.2	0	0	1280.4	1168	0	0	0	935.31	0	0	0	1	0	0	1	1	0	0	1	1	0	0	0	1	0	0	0	3	1.2281e-10	81.406
CGILHPGEDFLCLEGK	Unmodified	1843.86	G5E829;A0A1W2P867	Atp2b1	Plasma membrane calcium-transporting ATPase 1	7185.6	3777	6951.7	12225	8172.8	1309.3	6730.3	10274	6808.1	2757.2	5209.3	4599.9	6829.4	3279.3	6099.3	3298	1	1	1	1	1	1	1	1	1	1	1	1	1	1	1	1	3	1.4702e-05	0
CGPMVLDALIK	Unmodified	1215.64	Q9CQA3	Sdhb	Succinate dehydrogenase [ubiquinone] iron-sulfur subunit, mitochondrial	1218.2	0	4403.9	1522.1	1761.6	0	4756.7	1663.5	1756.9	0	2028.7	0	1067	0	3237.3	0	1	0	1	1	1	0	1	1	1	0	1	0	1	0	1	0	2;3	0.0033366	48.07
CHGVPLVTISR	Unmodified	1237.66	Q9EQF6	Dpysl5	Dihydropyrimidinase-related protein 5	22897	8062.7	9485.4	28064	27671	7217.7	10059	35943	18350	8382.3	5981.5	6353.9	22455	7468	8193.9	11233	2	1	1	2	2	1	1	2	2	1	1	1	2	1	1	1	3	0.00062704	60.844
CHTIMNCTQTCPK	Unmodified	1649.68	Q9CQA3	Sdhb	Succinate dehydrogenase [ubiquinone] iron-sulfur subunit, mitochondrial	2985.4	1573.5	1669.6	4236.6	2627.2	1513	2167.9	3648.4	1331.9	1418.8	1493.4	1513	3539.4	1814.5	1595	1236.9	1	1	1	1	1	1	1	1	1	1	1	1	1	1	1	1	3	3.5859e-05	99.858
CIALAQLLVEQNFPAIAIHR	Unmodified	2276.25	Q9Z1N5	Ddx39b	Spliceosome RNA helicase Ddx39b	0	0	0	0	0	0	2904.9	0	0	0	1783.8	0	0	1104	1273.4	993.6	0	0	0	0	0	0	1	0	0	0	1	0	0	1	1	1	3	1.7827e-05	77.441
CIANPVK	Unmodified	800.421	Q8C0M9	Asrgl1	Isoaspartyl peptidase/L-asparaginase;Isoaspartyl peptidase/L-asparaginase alpha chain;Isoaspartyl peptidase/L-asparaginase beta chain	0	7488.2	7409.2	0	0	7490.9	14116	0	0	9208.4	13443	5923.4	0	6052.3	12395	8033.6	0	1	1	0	0	1	1	0	0	1	1	1	0	1	1	1	2	0.012359	72.075
CIDLEPDNATTYVHK	Unmodified	1774.82	Q9CZW5	Tomm70a	Mitochondrial import receptor subunit TOM70	4777.3	0	2644.1	4540.3	4027.2	0	3452.9	5180.8	3545.9	0	2933.3	0	5609.2	0	3576.5	0	1	0	1	1	1	0	1	1	1	0	1	0	1	0	1	0	3	6.6176e-05	80.324
CIDSGLWVPNSK	Unmodified	1374.66	Q61081	Cdc37	Hsp90 co-chaperone Cdc37;Hsp90 co-chaperone Cdc37, N-terminally processed	0	0	3012.3	0	0	0	5380	0	0	0	3993.4	0	0	0	4928	0	0	0	1	0	0	0	1	0	0	0	1	0	0	0	1	0	3	0.0013852	50.972
CIEEAIDK	Unmodified	976.454	P15105	Glul	Glutamine synthetase	120050	19169	70637	151870	119280	18642	101240	166530	110650	25132	82933	26091	145250	23369	114400	27749	1	1	1	1	1	1	1	1	1	1	1	1	1	1	1	1	2	0.00019946	54.966
CIEEAIDKLSK	Unmodified	1304.66	P15105	Glul	Glutamine synthetase	0	0	0	0	0	0	0	0	0	0	0	0	0	0	0	0	0	0	0	0	0	0	0	0	0	0	0	0	0	0	0	0	3	3.3748e-05	76.599
CIELSCGSVR	Unmodified	1179.54	Q6PIE5;D3YYN7	Atp1a2	Sodium/potassium-transporting ATPase subunit alpha-2	7565.5	11372	24149	10045	7493.3	11580	28481	12372	6507.7	12255	26345	11947	6992.4	14795	26799	13391	1	1	2	1	1	1	2	1	1	1	2	1	1	1	2	1	2	1.0824e-17	186.09
CIELSSGSVK	Unmodified	1078.53	A0A0G2JGX4;Q6PIC6;Q8VCE0	Atp1a3	Sodium/potassium-transporting ATPase subunit alpha-3	73399	18781	40443	88898	71288	23028	52893	78474	79979	29828	47800	22467	79838	23266	55813	25762	2	2	2	2	2	2	2	2	2	2	2	2	2	2	2	2	2;3	9.7547e-15	172.78
CIENLEELQSLR	Unmodified	1502.74	Q3UM45;A0A087WRA7	Ppp1r7	Protein phosphatase 1 regulatory subunit 7	4490.4	0	3016	5714.1	4818	0	3132	6317.8	10302	0	3697.7	0	5817.6	0	2800.2	0	1	0	1	1	1	0	1	1	1	0	1	0	1	0	1	0	2	0.0033837	82.191
CIESLIAVFQK	Unmodified	1306.7	P50543	S100a11	Protein S100-A11	8476.4	2098	4090.4	5853.1	9339.7	0	6469.3	10588	6735	0	3473.4	0	6451.4	1080.4	3207.7	0	1	1	1	1	1	0	1	1	1	0	1	0	1	1	1	0	3	0.0006937	54.785
CIEVCCGSVMEMR	Unmodified	1629.64	Q8VDN2	Atp1a1	Sodium/potassium-transporting ATPase subunit alpha-1	0	0	1903.2	0	0	0	2073.4	0	0	0	1722.2	0	0	0	3442.1	0	0	0	1	0	0	0	1	0	0	0	1	0	0	0	1	0	2	1.884e-05	108.26
CIFLEWDHVEK	Unmodified	1474.69	A0A0G2JGE8;A0A0G2JGB7;Q9JIA1;A0A0G2JFT0	Lgi1	Leucine-rich glioma-inactivated protein 1	0	2138.7	0	0	0	2798	0	0	0	1870.5	0	2504.3	0	2087.8	0	2221.2	0	1	0	0	0	1	0	0	0	1	0	1	0	1	0	1	3	0.0040268	44.725
CIGAIAMTEPGAGSDLQGVR	Unmodified	2001.96	A0A0R4J083;P51174	Acadl	Long-chain specific acyl-CoA dehydrogenase, mitochondrial	0	0	0	0	0	0	0	0	0	0	0	0	0	0	0	0	0	0	0	0	0	0	0	0	0	0	0	0	0	0	0	0	2	0.0028364	47.988
CIGKPGGSLDNSEQK	Unmodified	1588.75	P62075;A0A1W2P7H2	Timm13	Mitochondrial import inner membrane translocase subunit Tim13	15288	6681.8	6152.7	18130	12742	9380.6	13889	18317	19108	8951.8	7115	4985.2	15161	9162.2	9947.2	9340.7	1	1	1	1	1	1	1	1	1	1	1	1	1	1	1	1	3	0.00012547	82.518
CIIPNHEK	Unmodified	1009.5	Q8VDD5;Q5SV64;Q3UH59;Q61879	Myh9;Myh10	Myosin-9;Myosin-10	19397	7796.2	14724	17675	19297	7585.2	16049	23893	16206	9669.7	9476.1	8805.9	15439	10710	12684	11025	1	1	1	1	1	1	1	1	1	1	1	1	1	1	1	1	3	0.00040076	71.091
CIPALDSLKPANEDQK	Unmodified	1797.89	P63038;P63038-2	Hspd1	60 kDa heat shock protein, mitochondrial	33261	28610	31602	42277	34547	26209	44217	38944	35129	36695	32959	30305	39509	33224	41753	30576	1	1	1	1	1	1	1	1	1	1	1	1	1	1	1	1	3	5.1101e-12	137.26
CIPPPYADLGK	Unmodified	1229.61	G3UX26	Vdac2		5680.9	0	2966.2	5344.7	4220.9	0	3751.3	5144.3	3270.1	0	3487.9	0	4809.6	0	3159	0	1	0	1	1	1	0	1	1	1	0	1	0	1	0	1	0	2	0.0097364	47.72
CITDPQTGLCLLPLK	Unmodified	1727.89	Q9QXS1-15;Q9QXS1-10;Q9QXS1-9;Q9QXS1-12;Q9QXS1-11;Q9QXS1-13;Q9QXS1-5;Q9QXS1-3;Q9QXS1-16;Q9QXS1-4;Q9QXS1-14;Q9QXS1-6;Q9QXS1-7;Q9QXS1-8;Q9QXS1-2;Q9QXS1;E9Q3W4	Plec	Plectin	20576	0	8306.6	25166	22359	0	12376	26414	19907	0	10691	0	24539	0	8594.8	0	1	0	1	1	1	0	1	1	1	0	1	0	1	0	1	0	3	0.0173	31.351
CIVHIHTPAGAAVSAMK	Unmodified	1761.9	F8WHZ9;F8WGR0;Q9QYC0-2;Q9QYC0;E9Q1K3	Add1	Alpha-adducin	0	1323.7	0	0	0	2426.5	0	0	0	2070.1	0	3718.8	0	2805.5	0	3640.6	0	1	0	0	0	1	0	0	0	1	0	1	0	1	0	1	4	0.01353	31.969
CIVVEEGK	Unmodified	932.464	Q9R0P5	Dstn	Destrin	11336	7194.4	13529	15562	15956	9829.6	13200	24124	7958.6	7262.4	8907.6	11222	12166	7908.6	8109.3	10128	1	1	1	1	1	1	1	1	1	1	1	1	1	1	1	1	2	0.0012508	113.16
CKDVLTGQEFDVR	Unmodified	1565.75	Q64521;A2AQR0	Gpd2	Glycerol-3-phosphate dehydrogenase, mitochondrial;Glycerol-3-phosphate dehydrogenase	10734	4391.2	8754.3	14159	11103	4509.9	12332	16179	14305	4887.2	10395	4371.8	14066	5989.4	11789	4965.8	1	1	1	1	1	1	1	1	1	1	1	1	1	1	1	1	3	6.07e-06	108.45
CKLEEMGFQDSDGDSQPFSLQETYEAK	Unmodified	3138.34	B7ZC46;B1AQY9;B1AQZ0;Q8CHH9;Q8CHH9-2	Sept8	Septin-8	1352.9	0	0	0	0	0	0	1305.9	2872.8	0	0	0	0	0	0	0	1	0	0	0	0	0	0	1	1	0	0	0	0	0	0	0	3	0.020131	23.086
CLAAALIVLTESGR	Unmodified	1472.8	P52480-2	Pkm	Pyruvate kinase PKM	31592	6825	20891	43918	38797	5087.9	23852	39058	41436	10150	22014	9053.3	44176	7267.8	24966	11867	2	1	2	2	2	1	2	2	2	1	2	1	2	1	2	1	2;3	4.6286e-41	232.88
CLAFHDISPQAPTHFLVIPK	Unmodified	2290.19	P70349;B0R1E3	Hint1	Histidine triad nucleotide-binding protein 1	3754.9	1623.2	0	3152.5	2181.1	1575	947.84	3431.9	2841.5	1323.9	1926	0	3872.8	0	905.41	1221.6	1	1	0	1	1	1	1	1	1	1	1	0	1	0	1	1	5	2.2494e-06	86.946
CLAVHPDR	Unmodified	966.471	D6RII3;Q05BC3-2;Q05BC3;D3Z4J9;Q05BC3-3	Eml1	Echinoderm microtubule-associated protein-like 1	5151	3210.8	3657.9	5665.1	3702.3	2133.9	6065.7	8064.4	6771.7	3035.4	6078	4211.1	5498.5	2439.3	6965	3501.2	1	1	1	1	1	1	1	1	1	1	1	1	1	1	1	1	3	0.0038191	28.146
CLDAFPNLK	Unmodified	1076.53	D3YVP5;Q80W21;D3YX76;P15626	Gstm7;Gstm2	Glutathione S-transferase Mu 7;Glutathione S-transferase Mu 2	0	1689.8	13728	0	0	3568.3	18058	0	0	5264.5	17741	4963.3	0	5925.9	17733	5183.1	0	1	1	0	0	1	1	0	0	1	1	1	0	1	1	1	2	0.0069438	41.021
CLDAFPNLR	Unmodified	1104.54	P10649;A2AE89;F6WHQ7	Gstm1	Glutathione S-transferase Mu 1	0	11629	0	0	0	13635	0	0	0	14449	0	12287	0	15266	0	15464	0	1	0	0	0	1	0	0	0	1	0	1	0	1	0	1	2	1.0822e-18	128
CLDAVVSTR	Unmodified	1019.51	Q6ZQ38	Cand1	Cullin-associated NEDD8-dissociated protein 1	13715	0	0	16063	13243	0	0	14411	12061	0	0	0	11998	0	0	0	1	0	0	1	1	0	0	1	1	0	0	0	1	0	0	0	2	0.0076804	52.045
CLDEFPNLK	Unmodified	1134.54	P48774;E9PVM7;E9PV63	Gstm5	Glutathione S-transferase Mu 5	23591	4960.3	13481	29583	27708	6167.1	17116	33973	27471	6506.8	13872	6400.5	28189	5802.9	18337	9247.2	2	2	2	2	2	2	2	2	2	2	2	2	2	2	2	2	2;3	3.7283e-05	150.61
CLEDNLGIDK	Unmodified	1175.55	P43006;P43006-2;A2APL5;P43006-3;F7CAM6	Slc1a2	Excitatory amino acid transporter 2;Amino acid transporter	31186	16138	20544	48017	34346	13571	24511	50295	13735	16078	17118	16081	28460	14532	27557	14896	1	1	1	1	1	1	1	1	1	1	1	1	1	1	1	1	2	1.3738e-08	122.02
CLEDNLGIDKR	Unmodified	1331.65	P43006;P43006-2;A2APL5;P43006-3;F7CAM6	Slc1a2	Excitatory amino acid transporter 2;Amino acid transporter	27331	13461	23939	29032	18505	16612	34002	23469	28056	20670	31112	17720	30841	19763	37800	22400	1	1	1	1	1	1	1	1	1	1	1	1	1	1	1	1	3	1.7819e-09	106.29
CLEELQK	Unmodified	918.448	Q9R1P3	Psmb2	Proteasome subunit beta type-2	15153	0	10573	18762	15706	0	11543	20884	10262	0	7495.5	0	13557	0	10106	0	1	0	1	1	1	0	1	1	1	0	1	0	1	0	1	0	2	0.017947	18.295
CLEENNGVDKR	Unmodified	1332.61	P56564	Slc1a3	Excitatory amino acid transporter 1	8680.7	0	4667.5	10625	6169.1	0	6926.4	9563.3	6314.2	0	4623.8	0	9445.7	0	8040.9	0	1	0	1	1	1	0	1	1	1	0	1	0	1	0	1	0	3	0.00056708	0
CLEEVEDLIVK	Unmodified	1345.68	P61922;P61922-2	Abat	4-aminobutyrate aminotransferase, mitochondrial	45188	8673.9	24191	57178	43758	8074.3	32717	53513	39724	10206	26314	11313	48309	9243	37141	13145	2	2	2	2	2	2	2	2	2	2	2	2	2	2	2	2	2;3	1.0767e-09	180.89
CLELADYLYAK	Unmodified	1357.66	P48318	Gad1	Glutamate decarboxylase 1	2512	0	0	2828.3	2995.6	0	0	4033.9	2080.9	0	0	0	2673.2	0	0	0	1	0	0	1	1	0	0	1	1	0	0	0	1	0	0	0	3	0.018598	16.542
CLELFSELAEDKENYK	Unmodified	1986.92	P11499	Hsp90ab1	Heat shock protein HSP 90-beta	5730.9	2648.8	1494	7078.1	6133.5	2521.6	1991.6	8014.6	2453.7	4180	1252.8	3991.8	4681.2	3268.4	2774.4	3198.5	1	2	1	1	1	2	1	1	1	2	1	2	1	2	1	2	4	1.6781e-10	139.51
CLELFSELAEDKENYKK	Unmodified	2115.02	P11499	Hsp90ab1	Heat shock protein HSP 90-beta	24656	10850	5368.8	19142	16475	7752.6	9774.7	20138	23638	8748.3	8164.5	9760.3	23489	6784	9695.9	8458.8	1	1	1	1	1	1	1	1	1	1	1	1	1	1	1	1	4	3.5666e-12	149.22
CLELFTELAEDKENYK	Unmodified	2000.94	P07901	Hsp90aa1	Heat shock protein HSP 90-alpha	25947	15400	4881.7	39581	30411	13260	5741.6	45731	18711	17435	3379.4	19011	29448	18447	4064.6	16872	2	1	1	2	2	1	1	2	2	1	1	1	2	1	1	1	3;4	5.0286e-15	141.22
CLELFTELAEDKENYKK	Unmodified	2129.04	P07901	Hsp90aa1	Heat shock protein HSP 90-alpha	41368	0	17670	34598	24004	0	22073	34253	44194	0	22797	0	40299	0	24330	0	1	0	1	1	1	0	1	1	1	0	1	0	1	0	1	0	4	1.2654e-13	149.92
CLEQAALVNYSR	Unmodified	1422.69	Q80TJ1-4;Q80TJ1;K4DI76;J3QJW3;Q80TJ1-2	Cadps	Calcium-dependent secretion activator 1	3410.2	0	3598.2	5986.7	4727.6	0	3445.1	5933.5	4481.8	0	4293.4	0	5331.2	0	4721.6	0	1	0	1	1	1	0	1	1	1	0	1	0	1	0	1	0	2	0.016134	22.459
CLGELICTLNAANVPAGTEVVCAPPTAYIDFAR	Unmodified	3562.73	P17751	Tpi1	Triosephosphate isomerase	2958.3	0	0	1986.1	1434.8	0	0	2181.4	3133.8	0	1375.5	0	1866	0	1393.8	0	2	0	0	2	1	0	0	2	2	0	1	0	1	0	1	0	3;4	1.7833e-15	114.31
CLGPLVSK	Unmodified	872.479	Q6ZQ38;D3YWC5	Cand1	Cullin-associated NEDD8-dissociated protein 1	20269	10040	12126	22025	19236	9607.2	13289	26977	19934	12349	13079	12607	24597	9726.5	15223	10488	1	1	1	1	1	1	1	1	1	1	1	1	1	1	1	1	2	0.0038174	49.48
CLHPLASETFVSK	Unmodified	1487.74	A2AEX8;A2AEX6;P97447;A2AEX7;A2AEY1;A2AEY2;P97447-2;A2AEY0	Fhl1	Four and a half LIM domains protein 1	9885.1	0	0	15203	15913	0	0	14863	14901	0	0	0	13709	0	0	0	1	0	0	1	1	0	0	1	1	0	0	0	1	0	0	0	3	2.3528e-06	115.09
CLIEILASR	Unmodified	1073.59	F8WIT2;P14824	Anxa6	Annexin;Annexin A6	16442	4909.4	8044.9	20037	17009	5051.5	7869.5	20196	15627	3763.2	8970	4611.3	17774	5045	8942.2	5041.9	1	1	1	1	1	1	1	1	1	1	1	1	1	1	1	1	2	0.0011169	79.098
CLKDEDPYVR	Unmodified	1293.6	Q9DBG3;Q9DBG3-2;H3BIY9;H3BJ06;Q5SVG5;Q5SVG4;O35643	Ap2b1;Ap1b1	AP-2 complex subunit beta;AP complex subunit beta;AP-1 complex subunit beta-1	19236	0	7293.5	18149	14553	0	9257.3	20443	16963	0	8274.1	0	16120	0	8533.1	0	1	0	1	1	1	0	1	1	1	0	1	0	1	0	1	0	3	0.00065592	70.177
CLQNHPEHM	Unmodified	1164.48	E0CXN5;P13707	Gpd1	Glycerol-3-phosphate dehydrogenase [NAD(+)];Glycerol-3-phosphate dehydrogenase [NAD(+)], cytoplasmic	3085.3	2095.8	3733.8	7508.3	5767.5	3013.1	4981	5494.6	13360	2757.4	2895.3	3174.2	7946	3207.2	5999.1	2738.5	1	1	1	1	1	1	1	1	1	1	1	1	1	1	1	1	3	0.0043239	61.571
CLSAAEEK	Unmodified	906.412	P21107-2;D3Z2H9;E9Q5J9	Tpm3;Tpm3-rs7	Tropomyosin alpha-3 chain	0	3695.1	0	0	0	4347.8	0	0	0	4144.3	0	4213.5	0	4355.8	0	5807.2	0	1	0	0	0	1	0	0	0	1	0	1	0	1	0	1	2	0.039829	42.413
CLSPDDSTVK	Unmodified	1120.51	A2ARP8;Q9QYR6;Q9QYR6-2	Map1a	Microtubule-associated protein 1A;MAP1A heavy chain;MAP1 light chain LC2	8464.6	2476.5	6315.7	12730	9109.8	3858.8	6437.2	11965	10232	3252.3	8758.7	3203.3	10980	2739.4	8366.3	2826	1	1	1	1	1	1	1	1	1	1	1	1	1	1	1	1	2	0.00027962	80.1
CLTQSGIAGGYKPFNLETCR	Unmodified	2271.08	Q6P069-2;Q6P069	Sri	Sorcin	7551.8	2083.4	0	4889.3	3107.5	3062	0	4930.3	13135	3559.5	0	1451.8	7803.9	1936	0	4065.1	1	1	0	1	1	1	0	1	1	1	0	1	1	1	0	1	3	0.00015536	70.096
CLVLTGFGGYDK	Unmodified	1328.64	Q62465	Vat1	Synaptic vesicle membrane protein VAT-1 homolog	3688.1	1421.8	1941.7	4917.4	4923.4	1372.6	3843	5117.9	4139.7	1592.4	2984.9	1816.4	5633.6	980.14	3089.7	2766.5	1	1	1	1	1	1	1	1	1	1	1	1	1	1	1	1	2;3	6.3098e-12	123
CLYASVLTAQPR	Unmodified	1377.71	P58252	Eef2	Elongation factor 2	0	0	0	0	0	0	0	0	0	0	0	0	0	0	0	0	0	0	0	0	0	0	0	0	0	0	0	0	0	0	0	0	3	9.2104e-06	58.774
CMADTVVK	Unmodified	922.425	Q7TNS2	Minos1	MICOS complex subunit Mic10	23323	4822.2	13797	24671	21132	3854.5	18278	28807	19820	4539.8	15731	6477.1	26265	6559.9	18898	5572	1	1	1	1	1	1	1	1	1	1	1	1	1	1	1	1	2	0.00056228	136.19
CMMAQYNR	Unmodified	1072.43	Q60864	Stip1	Stress-induced-phosphoprotein 1	0	1862.3	0	0	0	1497.6	0	0	0	1585.3	0	2444.4	0	3347.5	0	2698.4	0	1	0	0	0	1	0	0	0	1	0	1	0	1	0	1	2	0.010142	59.124
CMPTFQFYK	Unmodified	1220.54	P10639	Txn	Thioredoxin	28691	10000	11064	28504	20976	7504.8	16222	28575	30016	7377.5	13245	10052	23955	7733.5	13107	9498.6	2	1	1	2	2	1	1	2	2	1	1	1	2	1	1	1	2	0.00051428	102.47
CNEEDLK	Unmodified	906.375	F7AT44;Q9QZ06;A9JEI5	Tollip	Toll-interacting protein	0	0	0	0	0	0	0	0	0	0	0	0	0	0	0	0	0	0	0	0	0	0	0	0	0	0	0	0	0	0	0	0	2	0.027554	24.904
CNEIISWLDK	Unmodified	1276.61	P63017;Q504P4	Hspa8	Heat shock cognate 71 kDa protein	58219	5144.2	26774	78888	62760	2840.1	31754	80381	24751	6840.3	30235	5894.5	57780	4770.5	30181	5213.5	2	1	2	2	2	1	2	2	2	2	2	1	2	1	2	1	2;3	7.6031e-13	152.44
CNEIISWLDKNQTAEKEEFEHQQK	Unmodified	3003.4	P63017;Q504P4	Hspa8	Heat shock cognate 71 kDa protein	38205	6521.1	4475.8	14928	8798.6	8669.9	6459.4	7679.8	95233	17205	13091	4523.2	53762	11257	14474	14151	1	1	1	1	1	1	1	1	1	1	1	1	1	1	1	1	5	4.0925e-50	240.68
CNENYTTDFIFNLYSEEGK	Unmodified	2343	P47857;P47857-2;P47857-3	Pfkm	ATP-dependent 6-phosphofructokinase, muscle type	14987	0	0	12212	18450	0	0	17250	15315	0	0	0	14932	0	0	0	1	0	0	1	1	0	0	1	1	0	0	0	1	0	0	0	3	0.00016503	66.835
CNEPAVWSQLAK	Unmodified	1401.67	Q5SXR6;Q68FD5	Cltc	Clathrin heavy chain;Clathrin heavy chain 1	19097	14791	7989.8	21202	15547	11329	10953	22779	19520	15848	9151.4	13860	20873	13067	12076	15286	1	2	1	1	1	2	1	1	1	2	1	2	1	2	1	2	3	6.1142e-06	131.44
CNTEEHIFVSK	Unmodified	1362.62	P11438	Lamp1	Lysosome-associated membrane glycoprotein 1	9727.5	3632.7	6633.6	11700	12620	3929.5	8118	13954	8508.7	4670.2	5581.7	2669.7	12040	4203.6	7709.3	4667.9	1	1	1	1	1	1	1	1	1	1	1	1	1	1	1	1	3	0.00022121	74.713
CNTQQPGCENVCYDK	Unmodified	1871.72	P23242	Gja1	Gap junction alpha-1 protein	2902.5	0	2375.1	3414.6	2438.3	0	2889	2774.8	3026.4	0	2655.3	1205.9	3805.1	0	3013.9	0	1	0	1	1	1	0	1	1	1	0	1	1	1	0	1	0	3	0.00034914	71.206
CPALYWLSGLTCTEQNFISK	Unmodified	2387.13	H3BLJ9;H3BJL6;H3BKH6;Q9R0P3;H3BJP2;H3BK43;H3BJC6	Esd	S-formylglutathione hydrolase	2159.1	0	0	1006	1192.7	0	1307.6	2840.2	3082.6	0	892.05	0	2651.4	0	1032.8	0	1	0	0	1	1	0	1	1	1	0	1	0	1	0	1	0	3	2.6938e-05	79.413
CPDNTLGVDCIER	Unmodified	1547.67	P10493	Nid1	Nidogen-1	0	0	0	0	0	0	0	0	0	0	0	0	0	0	0	0	0	0	0	0	0	0	0	0	0	0	0	0	0	0	0	0	2	0.00075754	62.992
CPFTGNVSIR	Unmodified	1149.56	A0A1B0GRR3;P62281	Rps11	40S ribosomal protein S11	0	23937	0	0	0	21849	0	0	0	25208	0	27889	0	26544	0	31524	0	1	0	0	0	1	0	0	0	1	0	1	0	1	0	1	2	0.0097162	48.234
CPGDCSGK	Unmodified	879.321	Q8BYI9;Q8BYI9-2	Tnr	Tenascin-R	0	5943.6	0	0	0	5161	0	0	0	7003.7	0	6398.6	0	5093.2	0	4466	0	1	0	0	0	1	0	0	0	1	0	1	0	1	0	1	2	0.020054	63.273
CPLLKPWALTFSYGR	Unmodified	1807.94	P05064;A6ZI44;Q9CPQ9;A6ZI46;A6ZI47	Aldoa;Aldoart1;Aldoart2	Fructose-bisphosphate aldolase A;Fructose-bisphosphate aldolase	18523	0	0	25668	12542	0	0	13289	73596	0	0	0	26271	0	0	0	1	0	0	1	1	0	0	1	1	0	0	0	1	0	0	0	3	5.7783e-06	105.79
CPLPRPWALTFSYGR	Unmodified	1819.92	P05063	Aldoc	Fructose-bisphosphate aldolase C	16394	0	0	23004	15017	0	0	21042	24381	0	0	0	19067	0	0	0	1	0	0	1	1	0	0	1	1	0	0	0	1	0	0	0	3	6.0906e-05	70.304
CPNCGTHYK	Unmodified	1135.45	Q9D881;P19536	Cox5b	Cytochrome c oxidase subunit 5B, mitochondrial	6410.6	2562.7	5517.3	11556	8439.7	2702.7	9568.3	13003	7626.7	3764.7	5493.6	5040.6	6629	2980.4	7775.3	3727.8	1	1	1	1	1	1	1	1	1	1	1	1	1	1	1	1	3	0.00082953	73.017
CPNPEEGESVLELSLR	Unmodified	1827.87	Q8CAA7	Pgm2l1	Glucose 1,6-bisphosphate synthase	2468.1	0	0	4637.1	3568.4	0	0	4865	3080.7	0	0	0	3499.9	0	0	0	1	0	0	1	1	0	0	1	1	0	0	0	1	0	0	0	3	0.010286	39.117
CPSPPVQENFDVKK	Unmodified	1643.8	P51910	Apod	Apolipoprotein D	0	0	0	0	0	0	0	0	0	0	0	0	0	0	0	0	0	0	0	0	0	0	0	0	0	0	0	0	0	0	0	0	3	0.0004243	58.715
CPTDELSLSNCAVVNEK	Unmodified	1934.87	P46460;G3UX98	Nsf	Vesicle-fusing ATPase	11073	4064.5	3366	13422	8759.8	4812.8	6556.4	12501	7963.7	4588.4	6360.4	5100	12280	5093.7	7166.5	3695.7	1	1	1	1	1	1	1	1	1	1	1	1	1	1	1	1	3	3.11e-11	121.81
CPTLEQYAMR	Unmodified	1267.57	P80316	Cct5	T-complex protein 1 subunit epsilon	0	0	0	0	0	0	0	0	0	0	0	0	0	0	0	0	0	0	0	0	0	0	0	0	0	0	0	0	0	0	0	0	2	0.032272	33.66
CPVMLVVGDNAPAEEGVVECNSK	Unmodified	2473.13	Q8BTG7-2;Q8BTG7;Q8BTG7-3	Ndrg4	Protein NDRG4	2240.4	0	0	3350.5	2509.5	0	0	2364.2	2057.8	0	0	0	2804.4	0	0	0	1	0	0	1	1	0	0	1	1	0	0	0	1	0	0	0	3	2.4892e-05	72.152
CPVMLVVGDQAPHEDAVVECNSK	Unmodified	2553.17	Q9QYG0-2;Q9QYG0	Ndrg2	Protein NDRG2	23191	14302	9683.9	25538	20027	13317	19069	24480	18712	16236	13136	16826	23388	15914	14839	15338	4	5	4	4	4	5	4	4	4	5	4	5	4	5	4	5	3;4	1.1211e-15	136.25
CPVTVCGDVHGQFHDLMELFR	Unmodified	2516.14	P62715;P63330	Ppp2cb;Ppp2ca	Serine/threonine-protein phosphatase 2A catalytic subunit beta isoform;Serine/threonine-protein phosphatase 2A catalytic subunit alpha isoform	3596.9	0	1959.7	4822.6	3408.9	0	3145.4	4563.4	3134.4	0	3070.1	0	3592.1	0	3687.8	0	1	0	1	1	1	0	1	1	1	0	1	0	1	0	1	0	4	8.1715e-07	93.861
CQEILSVDCSTNNPAQANLR	Unmodified	2289.05	Q06890	Clu	Clusterin;Clusterin beta chain;Clusterin alpha chain	3547.1	0	0	3472.3	2989.3	0	0	3878.3	3054.9	0	0	0	3182.6	0	0	0	1	0	0	1	1	0	0	1	1	0	0	0	1	0	0	0	3	0.0068298	35.291
CQENGLWEAPQISCVPR	Unmodified	2042.93	Q61361	Bcan	Brevican core protein	5226.9	2103.5	2756.1	6836.6	4667.4	2050	4709.4	7014.8	4537.5	4983.9	2516	2469.1	4847.8	3974.8	3292.2	3932.1	1	1	1	1	1	1	1	1	1	1	1	1	1	1	1	1	3	2.209e-11	120.02
CQETESNEEQSISPEK	Unmodified	1893.79	Q9WTQ5-2;Q9WTQ5	Akap12	A-kinase anchor protein 12	0	0	0	0	0	0	0	0	0	0	0	0	0	0	0	0	0	0	0	0	0	0	0	0	0	0	0	0	0	0	0	0	3	0.0042729	40.203
CQLEINFNTLQTK	Unmodified	1607.8	A0A1L1SV25;P57780;E9Q2W9;O88990;A1BN54;Q7TPR4	Actn4;Actn3;Actn1	Alpha-actinin-4;Alpha-actinin-3;Alpha-actinin-1	11631	3058	0	14315	9303.4	2571.9	0	11957	10225	4764.9	0	4097.3	10212	2296	0	4465	1	1	0	1	1	1	0	1	1	1	0	1	1	1	0	1	3	0.00073329	72.76
CQQEGLVPEGSADEERDHWQQFYFLSK	Unmodified	3282.47	Q80UW2	Fbxo2	F-box only protein 2	12729	0	0	8949.6	7191.9	0	0	6010.7	21663	0	1987.8	0	13155	0	2032.9	0	2	0	0	2	2	0	0	2	2	0	1	0	2	0	1	0	4	3.0499e-08	94.913
CQTSMDELLK	Unmodified	1223.55	Q9Z1W9;Q6P9R2;D6RFV0	Stk39;Oxsr1	STE20/SPS1-related proline-alanine-rich protein kinase;Serine/threonine-protein kinase OSR1	16929	0	0	16810	16767	0	0	18753	11481	0	0	0	16617	0	0	0	1	0	0	1	1	0	0	1	1	0	0	0	1	0	0	0	2	9.727e-06	123.02
CQVLLEAAR	Unmodified	1058.55	Q3U367;Q9JLJ2	Aldh9a1	4-trimethylaminobutyraldehyde dehydrogenase	9861	3915.5	0	9232.1	9839.2	5377.4	0	13015	8599.2	4167.5	0	4472.8	11570	3600.1	0	4996.7	1	1	0	1	1	1	0	1	1	1	0	1	1	1	0	1	2	0.0014912	61.415
CQYVTEK	Unmodified	926.417	P05064;A6ZI44;D3YWI1;P05063	Aldoa;Aldoc	Fructose-bisphosphate aldolase A;Fructose-bisphosphate aldolase;Fructose-bisphosphate aldolase C	0	4720.6	5897.5	0	0	3742	7653.7	0	0	5137.2	6197.2	3820.8	0	4617.6	7814	3944.2	0	1	1	0	0	1	1	0	0	1	1	1	0	1	1	1	2	0.011251	48.246
CSDFTEEICR	Unmodified	1315.52	A0A1L1STE6;Q9D6R2;Q9D6R2-2	Idh3a	Isocitrate dehydrogenase [NAD] subunit alpha, mitochondrial	28787	0	10105	41215	31499	0	14724	37257	27568	0	10902	0	35683	0	16738	0	1	0	1	1	1	0	1	1	1	0	1	0	1	0	1	0	2	2.0202e-31	241.13
CSDIVFAR	Unmodified	966.459	Q9WU78;Q9WU78-3	Pdcd6ip	Programmed cell death 6-interacting protein	8478.5	0	0	10466	10604	0	0	11220	10508	0	0	0	9046	0	0	0	1	0	0	1	1	0	0	1	1	0	0	0	1	0	0	0	2	0.0086123	65.323
CSEGVFLLTTTPR	Unmodified	1479.74	Q8VIJ6	Sfpq	Splicing factor, proline- and glutamine-rich	0	2538.1	0	0	0	2410.8	0	0	0	5774.7	0	5500.2	0	4006.3	0	4438.6	0	1	0	0	0	1	0	0	0	1	0	1	0	1	0	1	2	0.042888	35.636
CSELEEELK	Unmodified	1135.51	E9Q7Q3;D3Z6I8;A0A0R4J1P2;P21107	Tpm3	Tropomyosin alpha-3 chain	11604	0	0	14104	12705	0	0	18233	5716.7	0	0	0	11047	0	0	0	1	0	0	1	1	0	0	1	1	0	0	0	1	0	0	0	2	0.00050478	88.193
CSHLLVK	Unmodified	855.464	Q9QUR7;Q3ULQ2	Pin1;Pin1rt1	Peptidyl-prolyl cis-trans isomerase NIMA-interacting 1	0	9785	0	0	0	9881.8	0	0	0	9549.2	0	11222	0	8129.8	0	10741	0	1	0	0	0	1	0	0	0	1	0	1	0	1	0	1	3	0.011165	50.596
CSLNPEWNETFR	Unmodified	1551.68	P68404;P68404-2	Prkcb	Protein kinase C beta type	5522.8	0	1703.1	6687.4	6403.4	0	3030	6502.4	3757.9	0	2097.4	0	6487	0	3190.7	0	1	0	1	1	1	0	1	1	1	0	1	0	1	0	1	0	2	9.5442e-05	83.611
CSPGWLADGSVR	Unmodified	1303.6	Q61361	Bcan	Brevican core protein	0	1649	0	0	0	1999.9	0	0	0	2908.2	0	2452.5	0	3620.6	0	2634.3	0	1	0	0	0	1	0	0	0	1	0	1	0	1	0	1	2	0.015236	52.77
CSPTEAAVR	Unmodified	989.46	Q9QUP5	Hapln1	Hyaluronan and proteoglycan link protein 1	4427	0	2294	3587.3	2350.4	0	1569.2	2951.8	3318	0	1983.9	0	3063.8	0	1767.3	0	1	0	1	1	1	0	1	1	1	0	1	0	1	0	1	0	2	0.0059901	67.231
CSQAVYAAEK	Unmodified	1125.51	P97315	Csrp1	Cysteine and glycine-rich protein 1	10990	4753.4	4418	7686.9	9504.6	3621.7	7090.9	9055.6	8821.5	5603.2	4866.4	6359.5	11632	8044.1	6328.7	5006.7	1	1	1	1	1	1	1	1	1	1	1	1	1	1	1	1	2	0.00027576	114.29
CSQGCICK	Unmodified	1011.39	P02798	Mt2	Metallothionein-2	10690	4145.5	0	5701.4	6335.5	2504.9	0	9210.6	6014	2630.4	0	1435.3	3510.7	908.7	0	3310.3	1	1	0	1	1	1	0	1	1	1	0	1	1	1	0	1	2	0.0043208	84.278
CSQTWDSFK	Unmodified	1157.48	E9QNF7;Q9CPW0	Cntnap2	Contactin-associated protein-like 2	0	0	0	0	0	0	0	0	0	0	0	0	0	0	0	0	0	0	0	0	0	0	0	0	0	0	0	0	0	0	0	0	2	0.0060909	47.693
CSTILVQGK	Unmodified	1004.53	Q6PIE5;D3YYN7	Atp1a2	Sodium/potassium-transporting ATPase subunit alpha-2	36469	12365	15003	42468	34316	11734	16015	37704	39115	17135	15809	14358	39250	15750	22298	15067	2	2	1	2	2	2	1	2	2	2	1	2	2	2	1	2	2;3	0.00055071	114.52
CSTLLVVGDNSPAVEAVVECNSR	Unmodified	2475.17	Q8VCV2;Q9QYF9	Ndrg3	Protein NDRG3	2213.6	0	1235.8	2671.4	1429.3	0	2191.8	2908.7	1795.4	0	0	1071.5	2552.4	1406	2033.3	0	1	0	1	1	1	0	1	1	1	0	0	1	1	1	1	0	3	0.0035874	43.44
CSTPEEIK	Unmodified	962.438	Q9R0P5	Dstn	Destrin	0	1382.2	0	0	0	0	0	0	0	1206.2	0	2329.9	0	1123.7	0	1530.1	0	1	0	0	0	0	0	0	0	1	0	1	0	1	0	1	2	0.034755	26.8
CSTPEEIKK	Unmodified	1090.53	Q9R0P5	Dstn	Destrin	0	0	9122.6	0	0	0	14066	0	0	0	14054	0	0	0	12111	0	0	0	1	0	0	0	1	0	0	0	1	0	0	0	1	0	3	0.01369	29.589
CSVNLANK	Unmodified	904.444	A2AEX8;A2AEX6;P97447	Fhl1	Four and a half LIM domains protein 1	0	3822.3	0	0	0	3058.4	0	0	0	3393.3	0	3270.3	0	1925.6	0	4239.9	0	1	0	0	0	1	0	0	0	1	0	1	0	1	0	1	2	0.018855	48.759
CSYDEHAK	Unmodified	1008.4	P07724	Alb	Serum albumin	12219	5071.6	5227.7	6415.5	11552	5309.4	7863.8	10970	9084.1	4131	7293.5	9178.5	5644.2	2734	4384.8	6485.7	1	1	1	1	1	1	1	1	1	1	1	1	1	1	1	1	3	0.003016	59.567
CTELNQAWTSLGK	Unmodified	1506.71	A3KGU7;A3KGU5;A3KGU9;P16546;E9Q447;P16546-2	Sptan1	Spectrin alpha chain, non-erythrocytic 1	12743	4648.5	7989.5	16012	14471	4860.9	8911.4	17363	13968	6625	9082.4	5327	16919	5471.6	9225.4	5244.1	2	1	2	2	2	1	2	2	2	1	2	1	2	1	2	1	2;3	4.1233e-06	83.609
CTHWAEGGQGALALAQAVQR	Unmodified	2123.03	A0A1W2P733;Q922D8;A0A1W2P7L5	Mthfd1	C-1-tetrahydrofolate synthase, cytoplasmic;Methylenetetrahydrofolate dehydrogenase;Methenyltetrahydrofolate cyclohydrolase;Formyltetrahydrofolate synthetase;C-1-tetrahydrofolate synthase, cytoplasmic, N-terminally processed	3926.7	1686.8	3538.4	6534.4	7096.2	1452.9	4695.7	7506.5	3377.3	1995.3	4030.3	1778.5	4530.6	805.22	5003.6	2492.8	1	1	2	1	1	1	2	1	1	1	2	1	1	1	2	1	3	6.0571e-05	76.54
CTLAEK	Unmodified	720.348	P18760;F8WGL3	Cfl1	Cofilin-1	0	55865	62495	0	0	55400	92128	0	0	64541	70391	60044	0	56836	85258	65943	0	1	1	0	0	1	1	0	0	1	1	1	0	1	1	1	2	0.037947	17.127
CTLDPETSEPTDSLTEQAVEFCQR	Unmodified	2812.22	Q99PU5	Acsbg1	Long-chain-fatty-acid--CoA ligase ACSBG1	1474.5	0	0	1088.1	0	0	0	1821	1637.9	0	0	0	850.35	0	0	0	1	0	0	1	0	0	0	1	1	0	0	0	1	0	0	0	3	1.8438e-18	134.58
CTLPLTGK	Unmodified	888.474	Q9D0K2;Q3UJQ9	Oxct1	Succinyl-CoA:3-ketoacid coenzyme A transferase 1, mitochondrial;Succinyl-CoA:3-ketoacid-coenzyme A transferase	0	15023	0	0	0	14032	0	0	0	16306	0	15659	0	17913	0	16863	0	1	0	0	0	1	0	0	0	1	0	1	0	1	0	1	2	0.0028426	102.59
CTLTQDSQCSDGLCCK	Unmodified	1931.75	Q9R1V6-20;Q9R1V6-1;Q9R1V6-9;Q9R1V6;Q9R1V6-13;Q9R1V6-15;Q9R1V6-8;Q9R1V6-14;Q9R1V6-11;Q9R1V6-12;D3YUP9;Q9R1V6-19;Q9R1V6-2;Q9R1V6-18;Q9R1V6-21;Q9R1V6-5;Q9R1V6-4;Q9R1V6-17;Q9R1V6-16;Q9R1V6-6;Q9R1V6-7;Q9R1V6-10	Adam22	Disintegrin and metalloproteinase domain-containing protein 22	0	0	0	0	0	0	0	0	0	0	0	0	0	0	0	0	0	0	0	0	0	0	0	0	0	0	0	0	0	0	0	0	3	0.048852	18.442
CTPACISLGSR	Unmodified	1220.56	P48722;E0CY23;A0A0N4SW76;A0A0N4SVU2	Hspa4l	Heat shock 70 kDa protein 4L	7481.9	3726.6	5516.9	9586	6450.9	2807.2	7996.2	10326	8881.9	5568.3	7973.6	4606.5	9927.5	4036.6	8219.5	3439.8	1	1	1	1	1	1	1	1	1	1	1	1	1	1	1	1	2	0.00012193	116.18
CTPACVSFGPK	Unmodified	1222.55	Q3U2G2;Q61316	Hspa4	Heat shock 70 kDa protein 4	4176.5	0	0	5251	5008.2	0	0	5272.2	7105.6	0	0	0	4516.2	0	0	0	1	0	0	1	1	0	0	1	1	0	0	0	1	0	0	0	2	0.0025794	63.879
CTPSVISFGSK	Unmodified	1181.58	Q61699-2;Q61699;E9Q0U7;D3Z027	Hsph1	Heat shock protein 105 kDa	0	3548.8	0	0	0	2257.2	0	0	0	2844.5	0	4780.1	0	2840.3	0	3762.5	0	1	0	0	0	1	0	0	0	1	0	1	0	1	0	1	2	0.0081587	62.137
CTVSFLLSEDGSGK	Unmodified	1498.7	G3UVV4;P17710-3;P17710-4;P17710;P17710-2	Hk1	Hexokinase;Hexokinase-1	8057.3	4246.6	7698.1	10355	7341.1	4247	10698	11853	8886.4	5594.3	8655.8	4659.8	9837.5	5383.9	10363	6027.5	1	1	1	1	1	1	1	1	1	1	1	1	1	1	1	1	3	4.7355e-06	89.551
CTVSVETR	Unmodified	950.449	Q5SYD0	Myo1d	Unconventional myosin-Id	1389	0	2046.2	1682.9	2773.6	0	2075.8	2385	2788.1	0	1401.4	0	2869.6	0	2715.8	0	1	0	1	1	1	0	1	1	1	0	1	0	1	0	1	0	2	0.011353	39.548
CVAALAR	Unmodified	759.406	Q91V12-2;E9PYH2;Q91V12-4;Q91V12;Q91V12-3	Acot7	Cytosolic acyl coenzyme A thioester hydrolase	51054	21271	19776	51312	55124	22544	30234	59816	37698	21295	25255	27194	51497	22805	25627	27312	1	1	1	1	1	1	1	1	1	1	1	1	1	1	1	1	2	0.017179	42.469
CVAQASK	Unmodified	762.369	Q8BG32;G3UWW7;G3UZ28;G3UXL5	Psmd11	26S proteasome non-ATPase regulatory subunit 11	0	3278.5	0	0	0	1775.1	0	0	0	4191.9	0	2132	0	2767.8	0	3573	0	1	0	0	0	1	0	0	0	1	0	1	0	1	0	1	2	0.030121	43.283
CVDMVISELISTVR	Unmodified	1620.82	P39053-5;P39053-4;P39053;P39053-6	Dnm1	Dynamin-1	1711.9	0	0	1281.6	866.67	0	0	1116	1040.2	0	0	0	1587	0	0	0	1	0	0	1	1	0	0	1	1	0	0	0	1	0	0	0	3	0.00010785	67.318
CVDMVVSELTSTIR	Unmodified	1608.79	P39053-3;A0A0J9YUN4	Dnm1	Dynamin-1	2253.8	0	1531.9	3493.7	2221.6	0	2506	2855.1	2356	0	1856.3	1768.1	1911.7	972.44	2247	1190.2	1	0	1	1	1	0	1	1	1	0	1	1	1	1	1	1	3	1.6022e-07	120.64
CVEDPETGLR	Unmodified	1174.53	Q9QXS1-15;Q9QXS1-10;Q9QXS1-9;Q9QXS1-12;Q9QXS1-11;Q9QXS1-13;Q9QXS1-5;Q9QXS1-3;Q9QXS1-16;Q9QXS1-4;Q9QXS1-14;Q9QXS1-6;Q9QXS1-7;Q9QXS1-8;Q9QXS1-2;Q9QXS1;E9Q3W4;F6R059	Plec	Plectin	12272	0	0	11052	12818	0	0	11733	10572	0	0	0	12717	0	0	0	1	0	0	1	1	0	0	1	1	0	0	0	1	0	0	0	2	0.00039307	107.23
CVEDVLK	Unmodified	861.427	E0CZ72;P28740-2;P28740;P28740-1;F8VQ42;F6SUU5	Kif2a	Kinesin-like protein;Kinesin-like protein KIF2A	0	4358	0	0	0	4410.1	0	0	0	5596.2	0	4146.4	0	4545	0	5688.8	0	1	0	0	0	1	0	0	0	1	0	1	0	1	0	1	2	0.019482	35.821
CVFELPAENAKPHDVEINK	Unmodified	2209.08	Q8BH80;Q9QY76	Vapb	Vesicle-associated membrane protein-associated protein B	12378	5619.8	7694.5	15509	14572	6427.5	13559	14825	14830	7268.9	9482.4	8514.3	16068	4296.2	10146	8710.5	1	1	2	1	1	1	2	1	1	1	2	1	1	1	2	1	4	1.7119e-25	192.91
CVFEMPNENDKLNDMEPSK	Unmodified	2295.98	Q9WV55	Vapa	Vesicle-associated membrane protein-associated protein A	9996.8	0	0	11919	9155.4	0	0	9585.3	11651	0	0	0	11809	0	0	0	2	0	0	2	2	0	0	2	2	0	0	0	2	0	0	0	3	0.018328	46.956
CVFNGNAGACR	Unmodified	1224.51	Q8R191	Syngr3	Synaptogyrin-3	0	0	0	0	0	0	0	0	0	0	0	0	0	0	0	0	0	0	0	0	0	0	0	0	0	0	0	0	0	0	0	0	2	0.03399	39.299
CVGVGESDGSIWNPDGIDPK	Unmodified	2100.94	P26443;F7CFA5	Glud1	Glutamate dehydrogenase 1, mitochondrial	22828	0	14741	30251	27140	0	18715	34618	20183	0	15097	0	28289	0	22034	0	2	0	2	2	2	0	2	2	2	0	2	0	2	0	2	0	2;3	1.0557e-10	131.89
CVIALQEGDVDTLDR	Unmodified	1702.82	E0CXB9;Q61301-2;Q61301-3;Q61301;A0A0N4SUZ7	Ctnna2	Catenin alpha-2	0	0	0	0	0	0	0	0	0	0	0	0	0	0	0	0	0	0	0	0	0	0	0	0	0	0	0	0	0	0	0	0	2	0.045197	21.591
CVINASGPFTDSVR	Unmodified	1521.72	Q64521;A2AQR0	Gpd2	Glycerol-3-phosphate dehydrogenase, mitochondrial;Glycerol-3-phosphate dehydrogenase	6672.8	1694.8	3391.8	7359.4	8131.3	1875.1	3365	9143.1	5349.5	2250.5	3829.4	1338.5	7609.2	2689.6	4836	2959.4	1	1	1	1	1	1	1	1	1	1	1	1	1	1	1	1	2	5.8984e-07	118.17
CVLNEGMPIYR	Unmodified	1350.64	P63037	Dnaja1	DnaJ homolog subfamily A member 1	7574.2	2913.5	3587.9	5891.9	6427.4	3369.5	6062.8	8133.9	7392.6	2449.5	4149.7	3832.7	7884.5	3798.2	4101.2	2890.7	1	1	1	1	1	1	1	1	1	1	1	1	1	1	1	1	2	0.00010111	127.87
CVLNWFGDWSTEALYQVGK	Unmodified	2272.06	Q9JHU4	Dync1h1	Cytoplasmic dynein 1 heavy chain 1	1051.7	0	0	2064.7	956.23	0	0	2330.9	2165.2	0	0	0	1966.8	0	0	0	1	0	0	1	1	0	0	1	1	0	0	0	1	0	0	0	3	0.040853	19.212
CVLPEEDSGELAKPK	Unmodified	1670.82	Q9Z1Z2	Strap	Serine-threonine kinase receptor-associated protein	6588.3	0	0	4944	5194.1	0	0	6999.3	7846.5	0	0	0	6424.4	0	0	0	1	0	0	1	1	0	0	1	1	0	0	0	1	0	0	0	4	0.014564	39.476
CVLTTVDPDTGIIDR	Unmodified	1673.83	Q922Q1	Marc2	Mitochondrial amidoxime reducing component 2	5607.4	0	2148.5	9022.2	6502.2	0	2500.7	10584	5088.8	0	2176.9	0	8016.5	0	2435.8	0	2	0	1	2	2	0	1	2	2	0	1	0	2	0	1	0	2	0.00023963	78.705
CVNTTLQIK	Unmodified	1075.57	P40124	Cap1	Adenylyl cyclase-associated protein 1	0	10804	0	0	0	9978.6	0	0	0	9491.4	0	9811.1	0	9308.6	0	15424	0	1	0	0	0	1	0	0	0	1	0	1	0	1	0	1	2	2.3503e-05	91.2
CVPVVCDSSQESEVK	Unmodified	1721.76	Q99L04	Dhrs1	Dehydrogenase/reductase SDR family member 1	0	0	1009.9	0	0	0	2207	0	0	0	0	0	0	0	0	0	0	0	1	0	0	0	1	0	0	0	0	0	0	0	0	0	2	0.011324	45.253
CVQAFR	Unmodified	779.375	Q8BVI4;A0A0G2JGJ1;D3Z1A1;D3Z099	Qdpr	Dihydropteridine reductase	0	6041.1	22205	0	0	7943.2	25500	0	0	9866.4	23527	7280.9	0	6676.3	25390	11837	0	1	1	0	0	1	1	0	0	1	1	1	0	1	1	1	2	0.030818	36.162
CVQSNIVLLTQAFR	Unmodified	1647.88	D3Z7P3;D3Z7P4;D3Z7P3-2	Gls	Glutaminase kidney isoform, mitochondrial	2940.2	982.17	0	4948.2	3576.1	0	0	5160.5	4593.4	982.67	0	1106.4	4807	0	0	0	1	1	0	1	1	0	0	1	1	1	0	1	1	0	0	0	3	0.00021165	40.293
CVSTLLDLIQTK	Unmodified	1389.75	Q9DBG3;Q9DBG3-2;H3BIY9;H3BKM0;Q5SVG5;Q5SVG4;O35643	Ap2b1;Ap1b1	AP-2 complex subunit beta;AP complex subunit beta;AP-1 complex subunit beta-1	4870.1	0	4153.8	8234.3	4217.5	0	2652.9	7342.2	5070.6	0	3074.1	0	6238.7	0	2440.9	0	1	0	1	1	1	0	1	1	1	0	1	0	1	0	1	0	3	1.2477e-05	69.669
CVVALATDPNILNLSGK	Unmodified	1783.95	Q99L04	Dhrs1	Dehydrogenase/reductase SDR family member 1	10472	2515.7	6053.2	9415.2	9141	2162.5	8134	10597	7750.1	2521.9	3714.9	3518.8	7936.7	3620.4	6367.6	5351.8	1	1	1	1	1	1	1	1	1	1	1	1	1	1	1	1	3	6.7917e-07	101.9
CVVEDK	Unmodified	748.343	Q3TYE5;A0A087WP80;Q8BLK3	Lsamp	Limbic system-associated membrane protein	20573	0	11813	29533	15798	0	18066	26775	14758	0	12904	0	18195	0	16087	0	1	0	1	1	1	0	1	1	1	0	1	0	1	0	1	0	2	0.041591	27.865
CVVENAEK	Unmodified	947.438	A0A0R4J252;A0A0R4J087;Q8BJI1	Slc6a17	Sodium-dependent neutral amino acid transporter SLC6A17	0	0	0	0	0	0	0	0	0	0	0	0	0	0	0	0	0	0	0	0	0	0	0	0	0	0	0	0	0	0	0	0	2	0.040974	18.99
CVVTAEDGTQSEATVNVK	Unmodified	1906.89	A0A0A6YY91;E9QB01;A0A0A6YY47;P13595-2;E9Q589;P13595-3;A0A0A6YWU2;P13595-4;P13595	Ncam1	Neural cell adhesion molecule 1	7371.6	1012.7	2266.6	6863.4	7474.6	1218.6	3205.5	7809.8	5007.3	869.27	3398	735.45	6104	1051.2	3843.4	0	1	1	1	1	1	1	1	1	1	1	1	1	1	1	1	0	3	4.2361e-13	144.62
CVVVGDGAVGK	Unmodified	1059.54	Q3TLP8;P63001;P60764;Q05144;G3UZM2;D3Z3L1;F2Z463;D3YX61;Q9ER71-2;Q8R527;Q9ER71;P60766;P84096;A0A1B0GSL4	Rac1;Rac3;Rac2;Rhoj;Rhoq;Cdc42;Rhog	Ras-related C3 botulinum toxin substrate 1;Ras-related C3 botulinum toxin substrate 3;Ras-related C3 botulinum toxin substrate 2;Rho-related GTP-binding protein RhoJ;Rho-related GTP-binding protein RhoQ;Cell division control protein 42 homolog;Rho-related GTP-binding protein RhoG	42882	15982	24035	44894	43192	13316	33854	45555	47679	23131	31568	19300	46473	19739	31302	18680	2	2	2	2	2	2	2	2	2	2	2	2	2	2	2	2	2;3	2.4537e-05	133.58
CVYTATK	Unmodified	841.4	P21995	Emb	Embigin	0	0	0	0	0	0	0	0	0	0	0	0	0	0	0	0	0	0	0	0	0	0	0	0	0	0	0	0	0	0	0	0	2	0.014651	50.677
CYLTMTQALEAR	Unmodified	1455.68	Q9JHU4	Dync1h1	Cytoplasmic dynein 1 heavy chain 1	0	0	0	0	0	0	0	0	0	0	0	0	0	0	0	0	0	0	0	0	0	0	0	0	0	0	0	0	0	0	0	0	2	3.6745e-08	93.53
CYQLEFGR	Unmodified	1071.48	Q07076	Anxa7	Annexin A7	12328	0	0	13531	12090	0	0	15442	10499	0	0	0	11938	0	0	0	1	0	0	1	1	0	0	1	1	0	0	0	1	0	0	0	2	0.025426	63.155
CYTQNIDTLER	Unmodified	1411.64	A0A140LHL5;Q8VDQ8-2;Q8VDQ8;Q8VDQ8-4;Q8VDQ8-3	Sirt2	NAD-dependent protein deacetylase sirtuin-2	18605	2195.1	15009	25660	21290	3240.4	19037	20961	23781	2598.1	16168	3216.9	23599	2612.8	18266	3226.8	1	1	1	1	1	1	1	1	1	1	1	1	1	1	1	1	2	8.5161e-96	294.52
DAADGEAK	Unmodified	775.335	Q91XV3	Basp1	Brain acid soluble protein 1	3317.3	8210.2	3215.4	3886.1	3542.7	3314.2	4193.2	4927.8	1154.1	6863	3067.4	6823.4	2627.3	5520.8	3293.5	7766.2	1	2	1	1	1	2	1	1	1	2	1	2	1	2	1	2	2	0.0065409	44.263
DAAGLESQLQDTQELLQEETR	Unmodified	2373.13	Q5SV64;Q3UH59;Q61879	Myh10	Myosin-10	0	0	1225.4	0	0	0	3790.1	0	0	0	2507.4	0	0	0	2804.1	0	0	0	1	0	0	0	1	0	0	0	1	0	0	0	1	0	3	0.0081879	36.816
DAALATALGDKK	Unmodified	1172.64	P14733	Lmnb1	Lamin-B1	0	11538	0	0	0	12918	0	0	0	13954	0	13504	0	15007	0	15250	0	2	0	0	0	2	0	0	0	2	0	2	0	2	0	2	3	0.033431	16.71
DAANLLNDALAIR	Unmodified	1368.74	Q5UE59;E9Q7C9;Q7TNF4;Q8CD76;O88447	Klc1	Kinesin light chain 1	0	0	0	0	0	0	0	0	0	0	0	0	0	0	0	0	0	0	0	0	0	0	0	0	0	0	0	0	0	0	0	0	2	7.6679e-09	76.815
DAAPSALAK	Unmodified	842.45	Q9Z140;Q3UYN2	Cpne6	Copine-6	7399.1	0	4629.8	10590	8122.4	0	5636	8768.9	4585.5	0	6358.1	0	7683	0	5633.5	0	1	0	1	1	1	0	1	1	1	0	1	0	1	0	1	0	2	0.0029086	22.655
DAAQSSPAFGDR	Unmodified	1220.54	P10518	Alad	Delta-aminolevulinic acid dehydratase	0	0	1805.8	0	0	0	1838.1	0	0	0	2935.8	0	0	0	2747.6	0	0	0	1	0	0	0	1	0	0	0	1	0	0	0	1	0	2	0.0026501	50.599
DAASGEEIGK	Unmodified	975.451	A0A0R4IZY0;Q8C1A5	Thop1	Thimet oligopeptidase	0	0	0	0	0	0	0	0	0	0	0	0	0	0	0	0	0	0	0	0	0	0	0	0	0	0	0	0	0	0	0	0	2	0.0055288	70.911
DAASNEIPTLTK	Unmodified	1258.64	Q99P72;Q99P72-3	Rtn4	Reticulon-4	0	0	15663	0	0	0	22150	0	0	0	14635	0	0	0	15760	0	0	0	2	0	0	0	2	0	0	0	2	0	0	0	2	0	2;3	2.8086e-05	102.26
DADAVDK	Unmodified	732.329	Q91V77;P56565	S100a1	Protein S100;Protein S100-A1	16497	6156	13928	17265	20004	5846.1	21776	20466	11742	6615.3	14633	4508.1	14558	6561.2	17276	8077.7	1	1	1	1	1	1	1	1	1	1	1	1	1	1	1	1	2	0.017894	8.208
DAEAWFNEK	Unmodified	1108.48	CON__P13645;CON__Q7Z3Y7;CON__Q7Z3Y8;CON__Q148H6;CON__Q7Z3Z0			15727	0	13897	16259	10454	0	19317	20330	21231	0	15957	0	14477	0	10327	0	1	0	1	1	1	0	1	1	1	0	1	0	1	0	1	0	2	0.0005373	91.461		+
DAEDLQK	Unmodified	817.382	P08226;A0A1B0GX15;G3UWN5	Apoe	Apolipoprotein E	0	0	0	0	0	0	0	0	0	0	0	0	0	0	0	0	0	0	0	0	0	0	0	0	0	0	0	0	0	0	0	0	2	0.015343	11.346
DAEELEK	Unmodified	832.381	A3KGU7;A3KGU5;A3KGU9;P16546;E9Q447;P16546-2;A3KGU4	Sptan1	Spectrin alpha chain, non-erythrocytic 1	14156	0	11606	15454	14304	0	13453	18278	10908	0	13276	0	15179	0	14603	0	1	0	1	1	1	0	1	1	1	0	1	0	1	0	1	0	2	0.024298	6.6037
DAEGILEDLQSYR	Unmodified	1507.72	Q921M7	Fam49b	Protein FAM49B	6896	0	4117.3	7770.4	8703	0	4822.5	8254.6	4871.6	0	4669.9	0	7085.2	0	5288.1	0	2	0	1	2	2	0	2	2	2	0	2	0	2	0	2	0	2;3	4.0397e-06	84.567
DAEQTEPEQR	Unmodified	1201.52	A2ARP8;Q9QYR6;Q9QYR6-2	Map1a	Microtubule-associated protein 1A;MAP1A heavy chain;MAP1 light chain LC2	0	0	0	0	0	0	0	1615.5	0	0	0	0	0	0	0	0	0	0	0	0	0	0	0	1	0	0	0	0	0	0	0	0	2	0.01195	61.718
DAFPVAGQK	Unmodified	931.476	P54728;Q3TN85;Q8CAP3;P54726	Rad23b;Rad23a	UV excision repair protein RAD23 homolog B;UV excision repair protein RAD23 homolog A	14763	5395.4	10041	17889	15375	2873.6	15915	17206	11412	5697.7	10397	4286.6	13878	4813	11263	4898.4	1	1	1	1	1	1	1	1	1	1	1	1	1	1	1	1	2	0.00049952	91.48
DAFQALEK	Unmodified	920.46	Q91YR1	Twf1	Twinfilin-1	0	5198.8	8202.5	0	0	5559.4	10201	0	0	4933	5991.6	6709.5	0	5813.4	9927.5	7287.4	0	1	1	0	0	1	1	0	0	1	1	1	0	1	1	1	2	0.0029408	34.506
DAFQEEYYR	Unmodified	1219.51	Q8K4X7	Agpat4	1-acyl-sn-glycerol-3-phosphate acyltransferase delta	9181.2	0	6506.5	14166	9888	0	9296.1	13042	6766.7	0	8631.4	0	11330	0	7703.9	0	1	0	1	1	1	0	1	1	1	0	1	0	1	0	1	0	2	0.0011459	99.447
DAFVAIVQSVK	Unmodified	1175.65	F8WIT2;P14824	Anxa6	Annexin;Annexin A6	2905.3	0	1348.4	4076.2	2965.4	0	3575	4189.6	2831.8	1200.5	1996.9	0	3128.7	0	4132	1442.3	1	0	1	1	1	0	1	1	1	1	1	0	1	0	1	1	3	0.00022629	69.23
DAGGIAGLK	Unmodified	800.439	P10852;P10852-2;A0A0U1RP98	Slc3a2	4F2 cell-surface antigen heavy chain	24373	17473	23673	40166	26302	17168	26272	30657	19373	18310	19200	26163	24683	21316	19331	18022	1	1	1	1	1	1	1	1	1	1	1	1	1	1	1	1	2	0.0011598	56.075
DAGMQLQGYR	Unmodified	1137.52	P05202	Got2	Aspartate aminotransferase, mitochondrial	28094	5135.4	18123	37796	24366	4271.3	22477	36959	17004	4963.7	16774	9485.5	23083	5425	18925	6624.8	1	1	1	1	1	1	1	1	1	1	1	1	1	1	1	1	2	4.4027e-13	170.78
DAGQISGLNVLR	Unmodified	1241.67	P38647	Hspa9	Stress-70 protein, mitochondrial	0	13235	21560	0	0	11533	26430	0	0	14923	19382	14434	0	16008	24142	16333	0	1	1	0	0	1	1	0	0	1	1	1	0	1	1	1	2	5.0319e-05	65.536
DAGTIAGLNVLR	Unmodified	1198.67	P63017;Q504P4	Hspa8	Heat shock cognate 71 kDa protein	23178	13006	21880	29477	23711	11731	26409	31249	18577	14341	19827	14447	22515	14689	18254	16281	2	2	2	2	2	2	2	2	2	2	2	2	2	2	2	2	2;3	3.1101e-21	189.54
DAGTIAGLNVMR	Unmodified	1216.62	P20029	Hspa5	78 kDa glucose-regulated protein	12378	0	10783	14281	12851	0	14658	18229	6715.1	0	10301	0	10221	0	8823.2	0	1	0	1	1	1	0	1	1	1	0	1	0	1	0	1	0	2	5.1429e-14	181.86
DAGVIAGLNVLR	Acetyl (N-term)	1238.7	P16627;Q61696;P17879	Hspa1l;Hspa1a;Hspa1b	Heat shock 70 kDa protein 1-like;Heat shock 70 kDa protein 1A;Heat shock 70 kDa protein 1B	3317	980.93	0	3508.6	2843.9	939.68	0	5037.7	3254.7	1879.9	0	816.71	2857.8	1050.6	0	1126.2	1	1	0	1	1	1	0	1	1	1	0	1	1	1	0	1	2	0.0041012	53.217
DAGVIAGLNVLR	Unmodified	1196.69	P16627;Q61696;P17879	Hspa1l;Hspa1a;Hspa1b	Heat shock 70 kDa protein 1-like;Heat shock 70 kDa protein 1A;Heat shock 70 kDa protein 1B	0	3156.1	0	0	0	2466.5	0	0	0	2524.6	0	3365.1	0	2135.3	0	3517.3	0	1	0	0	0	1	0	0	0	1	0	1	0	1	0	1	2	0.011888	57.583
DAGYEFDICFTSVQK	Unmodified	1778.78	Q9DBJ1	Pgam1	Phosphoglycerate mutase 1	4426.9	0	0	5493.6	4263.2	0	0	6055.1	4382.8	0	0	0	3292.9	0	0	0	1	0	0	1	1	0	0	1	1	0	0	0	1	0	0	0	3	0.00018888	73.421
DAHDDIVTSEVDFTSEAVTAAETTEALR	Unmodified	2992.38	Q9WTQ5-2;Q9WTQ5	Akap12	A-kinase anchor protein 12	2489.6	0	0	3259.1	3766.5	0	0	2937.1	1904.8	0	0	0	2748.7	0	0	0	1	0	0	1	1	0	0	1	1	0	0	0	1	0	0	0	3	6.7092e-06	74.977
DAHSNLLAK	Unmodified	967.509	Q7TMG8;O55126;A0A0G2JEV1	Gbas	Protein NipSnap homolog 2	0	5554.4	0	0	0	6417.2	0	0	0	5060.8	0	6342.6	0	5468.5	0	8137.2	0	1	0	0	0	1	0	0	0	1	0	1	0	1	0	1	3	0.0018989	48.364
DAISGVGTDEK	Unmodified	1090.51	F8WIT2;P14824	Anxa6	Annexin;Annexin A6	11249	2341.4	18779	19134	16262	3600	24760	19401	8672.2	3293.7	18253	4476.6	12695	2653.9	17227	3248.2	1	1	1	1	1	1	1	1	1	1	1	1	1	1	1	1	2	3.755e-09	173.18
[truncated: 12,861 more rows]

## Sheet: Supplementary Table 2
Supplementary Table 2 | Shotgun proteomics proteins of tissue from mice under four different conditions: lysolecithin (LPC)-induced demyelination lesions with or without exercise, and naive with or without exercise. Proteins were identified without constraint by enzyme specificity rules during spectrum-to-sequence matching.
[truncated: 2,106 more rows]

[truncated: 2 more sheets: Supplementary Table 3, Supplementary Table 4]
